# Supplementary material for: The Marsupial Database: A comprehensive dataset on the ecology and life history of American and Australasian marsupials
Source: Ecology. 2026 Mar 19;107(3):e70358. doi: 10.1002/ecy.70358 (PMC13002554; doi:10.1002/ecy.70358)
Supplement: Supplementary file 1 — Data S1. [file ECY-107-e70358-s001.zip]

Archive with 4 entries (3 files):
- Data S1/
- Data S1/trait_database.csv
- Data S1/trait_database_mean.csv
- Metadata_S1.pdf
