# Supplementary material for: The Marsupial Database: A comprehensive dataset on the ecology and life history of American and Australasian marsupials
Source: Ecology. 2026 Mar 19;107(3):e70358. doi: 10.1002/ecy.70358 (PMC13002554; doi:10.1002/ecy.70358)
Supplement: Supplementary file 1 — Data S1. [file ECY-107-e70358-s001.zip › Data S1/trait_database.csv]

Order	Family	Genus	Species	Genus_species	Adult_body_mass_g	Adult_body_mass_ref	Adult_female_body_mass_g	Adult_female_body_mass_ref	Adult_male_body_mass_g	Adult_male_body_mass_ref	Gestation_length_d	Gestation_length_ref	Number_of_neonates	Number_of_neonates_ref	Litter_size	Litter_size_ref	Number_of_reproductive_events_y	Number_of_reproductive_events_ref	Generation_length_d	Generation_length_ref	Age_at_weaning_d	Age_at_weaning_ref	Inter-birth_interval_d	Inter-birth_interval_ref	Age_at_first_reproduction_d	Age_at_first_reproduction_ref	Age_at_last_reproduction_d	Age_at_last_reproduction_d_ref	Maximum_lifespan_d	Maximum_lifespan_ref	Mass_at_birth_g	Mass_at_birth_ref	Mass_at_pouch_vacation_g	Mass_at_pouch_vacation_ref	Mass_at_weaning_g	Mass_at_weaning_ref	Mass_at_maturity_g	Mass_at_maturity_ref	Testicular_mass_g	Testicular_mass_ref	Pouch-young_survival_%	Pouch-young_survival_ref	Juvenile_survival_%	Juvenile_survival_ref	Adult_survival_%	Adult_survival_ref	Mean_group_size	Mean_group_size_ref	Social_organization
Microbiotheria	Microbiotheriidae	Dromiciops	bozinovici	Dromiciops_bozinovici	NA	NA	NA	NA	NA	NA	NA	NA	NA	NA	NA	NA	NA	NA	NA	NA	NA	NA	NA	NA	NA	NA	NA	NA	NA	NA	NA	NA	NA	NA	NA	NA	NA	NA	NA	NA	NA	NA	NA	NA	NA	NA	NA	NA	NA
Microbiotheria	Microbiotheriidae	Dromiciops	bozinovici	Dromiciops_bozinovici	NA	NA	NA	NA	NA	NA	NA	NA	NA	NA	NA	NA	NA	NA	NA	NA	NA	NA	NA	NA	NA	NA	NA	NA	NA	NA	NA	NA	NA	NA	NA	NA	NA	NA	NA	NA	NA	NA	NA	NA	NA	NA	NA	NA	NA
Microbiotheria	Microbiotheriidae	Dromiciops	bozinovici	Dromiciops_bozinovici	NA	NA	NA	NA	NA	NA	NA	NA	NA	NA	NA	NA	NA	NA	NA	NA	NA	NA	NA	NA	NA	NA	NA	NA	NA	NA	NA	NA	NA	NA	NA	NA	NA	NA	NA	NA	NA	NA	NA	NA	NA	NA	NA	NA	NA
Microbiotheria	Microbiotheriidae	Dromiciops	gliroides	Dromiciops_gliroides	25	Pacifici_et_al._2013	24	Fisher_et_al._2001	24	Weisbecker_et_al._2013	30	Wilson_&_Mittermeier_2015	NA	NA	4	Fisher_et_al._2001	1.1	Myhrvold_et_al._2015	576.7	Estimated_Pacifici_et_al._2013_maximum-lifespan	180	Wilson_&_Mittermeier_2015	365	Fisher_et_al._2001	365	Fisher_et_al._2001	NA	NA	1095	Fisher_et_al._2001	NA	NA	NA	NA	NA	NA	NA	NA	NA	NA	NA	NA	NA	NA	NA	NA	1	Fisher_et_al._2001	S
Microbiotheria	Microbiotheriidae	Dromiciops	gliroides	Dromiciops_gliroides	40.2	Buckley_et_al._2018	NA	NA	NA	NA	NA	NA	NA	NA	2.5	Fisher_et_al._2001	1	Wilson_&_Mittermeier_2015	NA	NA	NA	NA	364.8	Myhrvold_et_al._2015	NA	NA	NA	NA	1168	Pacifici_et_al._2013	NA	NA	NA	NA	NA	NA	NA	NA	NA	NA	NA	NA	NA	NA	NA	NA	NA	NA	NA
Microbiotheria	Microbiotheriidae	Dromiciops	gliroides	Dromiciops_gliroides	30	Myhrvold_et_al._2015	NA	NA	NA	NA	NA	NA	NA	NA	3	de_Magalhaes_&_Costa_2009	NA	NA	NA	NA	NA	NA	365	de_Magalhaes_&_Costa_2009	NA	NA	NA	NA	1273.85	Myhrvold_et_al._2015	NA	NA	NA	NA	NA	NA	NA	NA	NA	NA	NA	NA	NA	NA	NA	NA	NA	NA	NA
Microbiotheria	Microbiotheriidae	Dromiciops	mondaca	Dromiciops_mondaca	NA	NA	NA	NA	NA	NA	NA	NA	NA	NA	NA	NA	NA	NA	NA	NA	NA	NA	NA	NA	NA	NA	NA	NA	NA	NA	NA	NA	NA	NA	NA	NA	NA	NA	NA	NA	NA	NA	NA	NA	NA	NA	NA	NA	NA
Microbiotheria	Microbiotheriidae	Dromiciops	mondaca	Dromiciops_mondaca	NA	NA	NA	NA	NA	NA	NA	NA	NA	NA	NA	NA	NA	NA	NA	NA	NA	NA	NA	NA	NA	NA	NA	NA	NA	NA	NA	NA	NA	NA	NA	NA	NA	NA	NA	NA	NA	NA	NA	NA	NA	NA	NA	NA	NA
Microbiotheria	Microbiotheriidae	Dromiciops	mondaca	Dromiciops_mondaca	NA	NA	NA	NA	NA	NA	NA	NA	NA	NA	NA	NA	NA	NA	NA	NA	NA	NA	NA	NA	NA	NA	NA	NA	NA	NA	NA	NA	NA	NA	NA	NA	NA	NA	NA	NA	NA	NA	NA	NA	NA	NA	NA	NA	NA
Paucituberculata	Caenolestidae	Caenolestes	caniventer	Caenolestes_caniventer	40	Pacifici_et_al._2013	NA	NA	NA	NA	NA	NA	NA	NA	2	Jones_et_al._2009	NA	NA	NA	NA	NA	NA	365	Myhrvold_et_al._2015	NA	NA	NA	NA	NA	NA	NA	NA	NA	NA	NA	NA	NA	NA	NA	NA	NA	NA	NA	NA	NA	NA	NA	NA	NA
Paucituberculata	Caenolestidae	Caenolestes	caniventer	Caenolestes_caniventer	25	Myhrvold_et_al._2015	NA	NA	NA	NA	NA	NA	NA	NA	2	Wilson_&_Mittermeier_2015	NA	NA	NA	NA	NA	NA	NA	NA	NA	NA	NA	NA	NA	NA	NA	NA	NA	NA	NA	NA	NA	NA	NA	NA	NA	NA	NA	NA	NA	NA	NA	NA	NA
Paucituberculata	Caenolestidae	Caenolestes	caniventer	Caenolestes_caniventer	38	Wilson_&_Mittermeier_2015	NA	NA	NA	NA	NA	NA	NA	NA	NA	NA	NA	NA	NA	NA	NA	NA	NA	NA	NA	NA	NA	NA	NA	NA	NA	NA	NA	NA	NA	NA	NA	NA	NA	NA	NA	NA	NA	NA	NA	NA	NA	NA	NA
Paucituberculata	Caenolestidae	Caenolestes	condorensis	Caenolestes_condorensis	47.81	Pacifici_et_al._2013	NA	NA	NA	NA	NA	NA	NA	NA	NA	NA	NA	NA	NA	NA	NA	NA	365	Myhrvold_et_al._2015	NA	NA	NA	NA	NA	NA	NA	NA	NA	NA	NA	NA	NA	NA	NA	NA	NA	NA	NA	NA	NA	NA	NA	NA	NA
Paucituberculata	Caenolestidae	Caenolestes	condorensis	Caenolestes_condorensis	48	Myhrvold_et_al._2015	NA	NA	NA	NA	NA	NA	NA	NA	NA	NA	NA	NA	NA	NA	NA	NA	NA	NA	NA	NA	NA	NA	NA	NA	NA	NA	NA	NA	NA	NA	NA	NA	NA	NA	NA	NA	NA	NA	NA	NA	NA	NA	NA
Paucituberculata	Caenolestidae	Caenolestes	condorensis	Caenolestes_condorensis	45.5	Wilson_&_Mittermeier_2015	NA	NA	NA	NA	NA	NA	NA	NA	NA	NA	NA	NA	NA	NA	NA	NA	NA	NA	NA	NA	NA	NA	NA	NA	NA	NA	NA	NA	NA	NA	NA	NA	NA	NA	NA	NA	NA	NA	NA	NA	NA	NA	NA
Paucituberculata	Caenolestidae	Caenolestes	convelatus	Caenolestes_convelatus	31.56	Pacifici_et_al._2013	NA	NA	NA	NA	NA	NA	NA	NA	NA	NA	NA	NA	NA	NA	NA	NA	365	Myhrvold_et_al._2015	NA	NA	NA	NA	NA	NA	NA	NA	NA	NA	NA	NA	NA	NA	NA	NA	NA	NA	NA	NA	NA	NA	NA	NA	NA
Paucituberculata	Caenolestidae	Caenolestes	convelatus	Caenolestes_convelatus	40	Wilman_et_al._2014	NA	NA	NA	NA	NA	NA	NA	NA	NA	NA	NA	NA	NA	NA	NA	NA	NA	NA	NA	NA	NA	NA	NA	NA	NA	NA	NA	NA	NA	NA	NA	NA	NA	NA	NA	NA	NA	NA	NA	NA	NA	NA	NA
Paucituberculata	Caenolestidae	Caenolestes	convelatus	Caenolestes_convelatus	42.5	Wilson_&_Mittermeier_2015	NA	NA	NA	NA	NA	NA	NA	NA	NA	NA	NA	NA	NA	NA	NA	NA	NA	NA	NA	NA	NA	NA	NA	NA	NA	NA	NA	NA	NA	NA	NA	NA	NA	NA	NA	NA	NA	NA	NA	NA	NA	NA	NA
Paucituberculata	Caenolestidae	Caenolestes	fuliginosus	Caenolestes_fuliginosus	28.64	Pacifici_et_al._2013	35	Fisher_et_al._2001	35	Weisbecker_et_al._2013	30.44	Myhrvold_et_al._2015	NA	NA	3.75	Fisher_et_al._2001	NA	NA	NA	NA	NA	NA	NA	NA	NA	NA	NA	NA	NA	NA	NA	NA	NA	NA	NA	NA	NA	NA	NA	NA	NA	NA	NA	NA	NA	NA	1	Fisher_et_al._2001	NA
Paucituberculata	Caenolestidae	Caenolestes	fuliginosus	Caenolestes_fuliginosus	34	Myhrvold_et_al._2015	NA	NA	40	Myhrvold_et_al._2015	45.66	Myhrvold_et_al._2015	NA	NA	4	Todorov_et_al._2021	NA	NA	NA	NA	NA	NA	365	Myhrvold_et_al._2015	NA	NA	NA	NA	NA	NA	NA	NA	NA	NA	NA	NA	NA	NA	NA	NA	NA	NA	NA	NA	NA	NA	NA	NA	NA
Paucituberculata	Caenolestidae	Caenolestes	fuliginosus	Caenolestes_fuliginosus	27.8	Wilman_et_al._2014	NA	NA	NA	NA	NA	NA	NA	NA	3.62	Jones_et_al._2009	NA	NA	NA	NA	NA	NA	NA	NA	NA	NA	NA	NA	NA	NA	NA	NA	NA	NA	NA	NA	NA	NA	NA	NA	NA	NA	NA	NA	NA	NA	NA	NA	NA
Paucituberculata	Caenolestidae	Caenolestes	sangay	Caenolestes_sangay	41.5	Wilson_&_Mittermeier_2015	NA	NA	NA	NA	NA	NA	NA	NA	NA	NA	NA	NA	NA	NA	NA	NA	NA	NA	NA	NA	NA	NA	NA	NA	NA	NA	NA	NA	NA	NA	NA	NA	NA	NA	NA	NA	NA	NA	NA	NA	NA	NA	NA
Paucituberculata	Caenolestidae	Caenolestes	sangay	Caenolestes_sangay	NA	NA	NA	NA	NA	NA	NA	NA	NA	NA	NA	NA	NA	NA	NA	NA	NA	NA	NA	NA	NA	NA	NA	NA	NA	NA	NA	NA	NA	NA	NA	NA	NA	NA	NA	NA	NA	NA	NA	NA	NA	NA	NA	NA	NA
Paucituberculata	Caenolestidae	Caenolestes	sangay	Caenolestes_sangay	NA	NA	NA	NA	NA	NA	NA	NA	NA	NA	NA	NA	NA	NA	NA	NA	NA	NA	NA	NA	NA	NA	NA	NA	NA	NA	NA	NA	NA	NA	NA	NA	NA	NA	NA	NA	NA	NA	NA	NA	NA	NA	NA	NA	NA
Paucituberculata	Caenolestidae	Lestoros	inca	Lestoros_inca	23.07	Pacifici_et_al._2013	NA	NA	NA	NA	NA	NA	NA	NA	4	Todorov_et_al._2021	1	Myhrvold_et_al._2015	NA	NA	NA	NA	NA	NA	NA	NA	NA	NA	NA	NA	NA	NA	NA	NA	NA	NA	NA	NA	NA	NA	NA	NA	NA	NA	NA	NA	NA	NA	NA
Paucituberculata	Caenolestidae	Lestoros	inca	Lestoros_inca	20	Myhrvold_et_al._2015	NA	NA	NA	NA	NA	NA	NA	NA	NA	NA	NA	NA	NA	NA	NA	NA	NA	NA	NA	NA	NA	NA	NA	NA	NA	NA	NA	NA	NA	NA	NA	NA	NA	NA	NA	NA	NA	NA	NA	NA	NA	NA	NA
Paucituberculata	Caenolestidae	Lestoros	inca	Lestoros_inca	21.2	Wilman_et_al._2014	NA	NA	NA	NA	NA	NA	NA	NA	NA	NA	NA	NA	NA	NA	NA	NA	NA	NA	NA	NA	NA	NA	NA	NA	NA	NA	NA	NA	NA	NA	NA	NA	NA	NA	NA	NA	NA	NA	NA	NA	NA	NA	NA
Paucituberculata	Caenolestidae	Rhyncholestes	raphanurus	Rhyncholestes_raphanurus	21.94	Pacifici_et_al._2013	21	Weisbecker_et_al._2013	26	Weisbecker_et_al._2013	NA	NA	NA	NA	6	Todorov_et_al._2021	NA	NA	NA	NA	NA	NA	NA	NA	NA	NA	NA	NA	NA	NA	NA	NA	NA	NA	NA	NA	NA	NA	NA	NA	NA	NA	NA	NA	NA	NA	NA	NA	NA
Paucituberculata	Caenolestidae	Rhyncholestes	raphanurus	Rhyncholestes_raphanurus	20.5	Myhrvold_et_al._2015	NA	NA	NA	NA	NA	NA	NA	NA	5	Myhrvold_et_al._2015	NA	NA	NA	NA	NA	NA	NA	NA	NA	NA	NA	NA	NA	NA	NA	NA	NA	NA	NA	NA	NA	NA	NA	NA	NA	NA	NA	NA	NA	NA	NA	NA	NA
Paucituberculata	Caenolestidae	Rhyncholestes	raphanurus	Rhyncholestes_raphanurus	21	Wilman_et_al._2014	NA	NA	NA	NA	NA	NA	NA	NA	7	Myhrvold_et_al._2015	NA	NA	NA	NA	NA	NA	NA	NA	NA	NA	NA	NA	NA	NA	NA	NA	NA	NA	NA	NA	NA	NA	NA	NA	NA	NA	NA	NA	NA	NA	NA	NA	NA
Didelphimorphia	Didelphidae	Caluromys	derbianus	Caluromys_derbianus	357	Buckley_et_al._2018	308	Fisher_et_al._2001	328	Weisbecker_et_al._2013	24	Jones_et_al._2009	NA	NA	3	Fisher_et_al._2001	2	Myhrvold_et_al._2015	895.47	Soria_et_al._2021	120	Gonzalez-Voyer_et_al._2016	NA	NA	240	Fisher_et_al._2001	NA	NA	3157.25	Myhrvold_et_al._2015	NA	NA	NA	NA	NA	NA	NA	NA	NA	NA	NA	NA	NA	NA	NA	NA	1	Fisher_et_al._2001	S
Didelphimorphia	Didelphidae	Caluromys	derbianus	Caluromys_derbianus	370	Myhrvold_et_al._2015	NA	NA	NA	NA	21	Myhrvold_et_al._2015	NA	NA	3.07	Soria_et_al._2021	NA	NA	NA	NA	120	Myhrvold_et_al._2015	NA	NA	251.71	Myhrvold_et_al._2015	NA	NA	2500.25	Pacifici_et_al._2013	NA	NA	NA	NA	NA	NA	NA	NA	NA	NA	NA	NA	NA	NA	NA	NA	1	Jones_et_al._2009	S
Didelphimorphia	Didelphidae	Caluromys	derbianus	Caluromys_derbianus	326.72	Pacifici_et_al._2013	NA	NA	NA	NA	NA	NA	NA	NA	3.3	Fisher_et_al._2001	NA	NA	NA	NA	NA	NA	NA	NA	213.08	Myhrvold_et_al._2015	NA	NA	3175.5	Myhrvold_et_al._2015	NA	NA	NA	NA	NA	NA	NA	NA	NA	NA	NA	NA	NA	NA	NA	NA	1	Soria_et_al._2021	NA
Didelphimorphia	Didelphidae	Caluromys	lanatus	Caluromys_lanatus	350.33	Pacifici_et_al._2013	NA	NA	355.7	Myhrvold_et_al._2015	NA	NA	NA	NA	3.7	Battistella_et_al._2019	3	Myhrvold_et_al._2015	NA	NA	NA	NA	NA	NA	NA	NA	NA	NA	1825	Pacifici_et_al._2013	NA	NA	NA	NA	NA	NA	NA	NA	NA	NA	NA	NA	NA	NA	NA	NA	1	Jones_et_al._2009	S
Didelphimorphia	Didelphidae	Caluromys	lanatus	Caluromys_lanatus	410	Myhrvold_et_al._2015	NA	NA	NA	NA	NA	NA	NA	NA	2.5	Todorov_et_al._2021	NA	NA	NA	NA	NA	NA	NA	NA	NA	NA	NA	NA	3551.45	Myhrvold_et_al._2015	NA	NA	NA	NA	NA	NA	NA	NA	NA	NA	NA	NA	NA	NA	NA	NA	1	Soria_et_al._2021	S
Didelphimorphia	Didelphidae	Caluromys	lanatus	Caluromys_lanatus	325	Wilman_et_al._2014	NA	NA	NA	NA	NA	NA	NA	NA	4	Myhrvold_et_al._2015	NA	NA	NA	NA	NA	NA	NA	NA	NA	NA	NA	NA	1825	Myhrvold_et_al._2015	NA	NA	NA	NA	NA	NA	NA	NA	NA	NA	NA	NA	NA	NA	NA	NA	NA	NA	NA
Didelphimorphia	Didelphidae	Caluromys	philander	Caluromys_philander	350	Myhrvold_et_al._2015	187	Fisher_et_al._2001	190	Weisbecker_et_al._2013	24	Fisher_et_al._2001	NA	NA	4.1	Fisher_et_al._2001	2	Jones_et_al._2009	1043.78	Pacifici_et_al._2013	120	Fisher_et_al._2001	150	Fisher_et_al._2001	285	Fisher_et_al._2001	NA	NA	2299.5	Myhrvold_et_al._2015	0.2	Jones_et_al._2009	23	Fisher_et_al._2001	55.8	Fisher_et_al._2001	NA	NA	NA	NA	NA	NA	NA	NA	NA	NA	1	Fisher_et_al._2001	S
Didelphimorphia	Didelphidae	Caluromys	philander	Caluromys_philander	246.47	Pacifici_et_al._2013	NA	NA	249	Myhrvold_et_al._2015	23.99	Myhrvold_et_al._2015	NA	NA	4.17	Fisher_et_al._2001	2	Cassia-Silva_&_Sales_2019	NA	NA	100	Cassia-Silva_&_Sales_2019	183	Fisher_et_al._2001	270	Fisher_et_al._2001	NA	NA	2780.08	Pacifici_et_al._2013	NA	NA	NA	NA	42	Myhrvold_et_al._2015	NA	NA	NA	NA	NA	NA	NA	NA	NA	NA	1	Jones_et_al._2009	MF
Didelphimorphia	Didelphidae	Caluromys	philander	Caluromys_philander	229.25	Wilman_et_al._2014	NA	NA	NA	NA	21	Wilson_&_Mittermeier_2015	NA	NA	4.5	Fisher_et_al._2001	3	Wilson_&_Mittermeier_2015	NA	NA	130	Wilson_&_Mittermeier_2015	166.5	Jones_et_al._2009	334.58	Pacifici_et_al._2013	NA	NA	3248.5	Myhrvold_et_al._2015	NA	NA	NA	NA	60	Myhrvold_et_al._2015	NA	NA	NA	NA	NA	NA	NA	NA	NA	NA	1	Jones_et_al._2009	S
Didelphimorphia	Didelphidae	Caluromysiops	irrupta	Caluromysiops_irrupta	257.48	Pacifici_et_al._2013	NA	NA	NA	NA	12	Myhrvold_et_al._2015	NA	NA	2	Jones_et_al._2009	NA	NA	NA	NA	110	Myhrvold_et_al._2015	NA	NA	NA	NA	NA	NA	2857.95	Pacifici_et_al._2013	NA	NA	NA	NA	NA	NA	NA	NA	NA	NA	NA	NA	NA	NA	NA	NA	1	Soria_et_al._2021	S
Didelphimorphia	Didelphidae	Caluromysiops	irrupta	Caluromysiops_irrupta	445	Myhrvold_et_al._2015	NA	NA	NA	NA	14	Myhrvold_et_al._2015	NA	NA	2	Todorov_et_al._2021	NA	NA	NA	NA	125	Myhrvold_et_al._2015	NA	NA	NA	NA	NA	NA	2485.65	Myhrvold_et_al._2015	NA	NA	NA	NA	NA	NA	NA	NA	NA	NA	NA	NA	NA	NA	NA	NA	NA	NA	NA
Didelphimorphia	Didelphidae	Caluromysiops	irrupta	Caluromysiops_irrupta	250	Wilman_et_al._2014	NA	NA	NA	NA	NA	NA	NA	NA	2	Myhrvold_et_al._2015	NA	NA	NA	NA	NA	NA	NA	NA	NA	NA	NA	NA	2847	Myhrvold_et_al._2015	NA	NA	NA	NA	NA	NA	NA	NA	NA	NA	NA	NA	NA	NA	NA	NA	NA	NA	NA
Didelphimorphia	Didelphidae	Chacodelphys	formosa	Chacodelphys_formosa	10	Faurby_et_al._2018	NA	NA	NA	NA	NA	NA	NA	NA	NA	NA	NA	NA	NA	NA	NA	NA	NA	NA	NA	NA	NA	NA	NA	NA	NA	NA	NA	NA	NA	NA	NA	NA	NA	NA	NA	NA	NA	NA	NA	NA	NA	NA	NA
Didelphimorphia	Didelphidae	Chacodelphys	formosa	Chacodelphys_formosa	NA	NA	NA	NA	NA	NA	NA	NA	NA	NA	NA	NA	NA	NA	NA	NA	NA	NA	NA	NA	NA	NA	NA	NA	NA	NA	NA	NA	NA	NA	NA	NA	NA	NA	NA	NA	NA	NA	NA	NA	NA	NA	NA	NA	NA
Didelphimorphia	Didelphidae	Chacodelphys	formosa	Chacodelphys_formosa	NA	NA	NA	NA	NA	NA	NA	NA	NA	NA	NA	NA	NA	NA	NA	NA	NA	NA	NA	NA	NA	NA	NA	NA	NA	NA	NA	NA	NA	NA	NA	NA	NA	NA	NA	NA	NA	NA	NA	NA	NA	NA	NA	NA	NA
Didelphimorphia	Didelphidae	Chironectes	minimus	Chironectes_minimus	974.33	Pacifici_et_al._2013	950	Fisher_et_al._2001	NA	NA	NA	NA	NA	NA	2.5	Fisher_et_al._2001	1.1	Myhrvold_et_al._2015	532.3	Estimated_Pacifici_et_al._2013_maximum-lifespan	108.36	Myhrvold_et_al._2015	365	Fisher_et_al._2001	304.4	Myhrvold_et_al._2015	NA	NA	1095	Myhrvold_et_al._2015	NA	NA	70	Fisher_et_al._2001	70	Myhrvold_et_al._2015	NA	NA	NA	NA	NA	NA	NA	NA	NA	NA	1	Fisher_et_al._2001	S
Didelphimorphia	Didelphidae	Chironectes	minimus	Chironectes_minimus	946	Buckley_et_al._2018	NA	NA	NA	NA	NA	NA	NA	NA	3.5	Fisher_et_al._2001	NA	NA	NA	NA	60	Hood_2020	365	Jones_et_al._2009	300	Hood_2020	NA	NA	1153.4	Myhrvold_et_al._2015	NA	NA	NA	NA	NA	NA	NA	NA	NA	NA	NA	NA	NA	NA	NA	NA	1	Jones_et_al._2009	S
Didelphimorphia	Didelphidae	Chironectes	minimus	Chironectes_minimus	700	Myhrvold_et_al._2015	NA	NA	NA	NA	NA	NA	NA	NA	4.7	Fisher_et_al._2001	NA	NA	NA	NA	NA	NA	365.8	Myhrvold_et_al._2015	344.87	Myhrvold_et_al._2015	NA	NA	1058.5	Carey_&_Judge_2000	NA	NA	NA	NA	NA	NA	NA	NA	NA	NA	NA	NA	NA	NA	NA	NA	1	Soria_et_al._2021	NA
Didelphimorphia	Didelphidae	Cryptonanus	agricolai	Cryptonanus_agricolai	18	Faurby_et_al._2018	NA	NA	NA	NA	NA	NA	NA	NA	NA	NA	NA	NA	NA	NA	NA	NA	NA	NA	NA	NA	NA	NA	NA	NA	NA	NA	NA	NA	NA	NA	NA	NA	NA	NA	NA	NA	NA	NA	NA	NA	NA	NA	NA
Didelphimorphia	Didelphidae	Cryptonanus	agricolai	Cryptonanus_agricolai	10	Myhrvold_et_al._2015	NA	NA	NA	NA	NA	NA	NA	NA	NA	NA	NA	NA	NA	NA	NA	NA	NA	NA	NA	NA	NA	NA	NA	NA	NA	NA	NA	NA	NA	NA	NA	NA	NA	NA	NA	NA	NA	NA	NA	NA	NA	NA	NA
Didelphimorphia	Didelphidae	Cryptonanus	agricolai	Cryptonanus_agricolai	14	Myhrvold_et_al._2015	NA	NA	NA	NA	NA	NA	NA	NA	NA	NA	NA	NA	NA	NA	NA	NA	NA	NA	NA	NA	NA	NA	NA	NA	NA	NA	NA	NA	NA	NA	NA	NA	NA	NA	NA	NA	NA	NA	NA	NA	NA	NA	NA
Didelphimorphia	Didelphidae	Cryptonanus	chacoensis	Cryptonanus_chacoensis	15.5	Faurby_et_al._2018	NA	NA	NA	NA	NA	NA	12	Wilson_&_Mittermeier_2015	7	Todorov_et_al._2021	NA	NA	NA	NA	NA	NA	NA	NA	NA	NA	NA	NA	NA	NA	NA	NA	NA	NA	NA	NA	NA	NA	NA	NA	NA	NA	NA	NA	NA	NA	NA	NA	NA
Didelphimorphia	Didelphidae	Cryptonanus	chacoensis	Cryptonanus_chacoensis	12.58	Cassia-Silva_&_Sales_2019	NA	NA	NA	NA	NA	NA	NA	NA	NA	NA	NA	NA	NA	NA	NA	NA	NA	NA	NA	NA	NA	NA	NA	NA	NA	NA	NA	NA	NA	NA	NA	NA	NA	NA	NA	NA	NA	NA	NA	NA	NA	NA	NA
Didelphimorphia	Didelphidae	Cryptonanus	chacoensis	Cryptonanus_chacoensis	14.6	Amador_&_Gianini_2016	NA	NA	NA	NA	NA	NA	NA	NA	NA	NA	NA	NA	NA	NA	NA	NA	NA	NA	NA	NA	NA	NA	NA	NA	NA	NA	NA	NA	NA	NA	NA	NA	NA	NA	NA	NA	NA	NA	NA	NA	NA	NA	NA
Didelphimorphia	Didelphidae	Cryptonanus	guahybae	Cryptonanus_guahybae	18	Paglia_et_al._2012	NA	NA	NA	NA	NA	NA	NA	NA	NA	NA	NA	NA	NA	NA	NA	NA	NA	NA	NA	NA	NA	NA	NA	NA	NA	NA	NA	NA	NA	NA	NA	NA	NA	NA	NA	NA	NA	NA	NA	NA	NA	NA	NA
Didelphimorphia	Didelphidae	Cryptonanus	guahybae	Cryptonanus_guahybae	NA	NA	NA	NA	NA	NA	NA	NA	NA	NA	NA	NA	NA	NA	NA	NA	NA	NA	NA	NA	NA	NA	NA	NA	NA	NA	NA	NA	NA	NA	NA	NA	NA	NA	NA	NA	NA	NA	NA	NA	NA	NA	NA	NA	NA
Didelphimorphia	Didelphidae	Cryptonanus	guahybae	Cryptonanus_guahybae	NA	NA	NA	NA	NA	NA	NA	NA	NA	NA	NA	NA	NA	NA	NA	NA	NA	NA	NA	NA	NA	NA	NA	NA	NA	NA	NA	NA	NA	NA	NA	NA	NA	NA	NA	NA	NA	NA	NA	NA	NA	NA	NA	NA	NA
Didelphimorphia	Didelphidae	Cryptonanus	unduaviensis	Cryptonanus_unduaviensis	24.6	Faurby_et_al._2018	NA	NA	NA	NA	NA	NA	NA	NA	12	Todorov_et_al._2021	NA	NA	NA	NA	NA	NA	NA	NA	NA	NA	NA	NA	NA	NA	NA	NA	NA	NA	NA	NA	NA	NA	NA	NA	NA	NA	NA	NA	NA	NA	NA	NA	NA
Didelphimorphia	Didelphidae	Cryptonanus	unduaviensis	Cryptonanus_unduaviensis	24	Amador_&_Gianini_2016	NA	NA	NA	NA	NA	NA	NA	NA	NA	NA	NA	NA	NA	NA	NA	NA	NA	NA	NA	NA	NA	NA	NA	NA	NA	NA	NA	NA	NA	NA	NA	NA	NA	NA	NA	NA	NA	NA	NA	NA	NA	NA	NA
Didelphimorphia	Didelphidae	Cryptonanus	unduaviensis	Cryptonanus_unduaviensis	NA	NA	NA	NA	NA	NA	NA	NA	NA	NA	NA	NA	NA	NA	NA	NA	NA	NA	NA	NA	NA	NA	NA	NA	NA	NA	NA	NA	NA	NA	NA	NA	NA	NA	NA	NA	NA	NA	NA	NA	NA	NA	NA	NA	NA
Didelphimorphia	Didelphidae	Didelphis	albiventris	Didelphis_albiventris	1030.47	Soria_et_al._2021	825	Fisher_et_al._2001	NA	NA	12	Fisher_et_al._2001	18	Wilson_&_Mittermeier_2015	4.2	Fisher_et_al._2001	1.5	Jones_et_al._2009	419.55	Pacifici_et_al._2013	130	Fisher_et_al._2001	260	Fisher_et_al._2001	225	Fisher_et_al._2001	NA	NA	620.5	Fisher_et_al._2001	NA	NA	NA	NA	NA	NA	207	Fisher_et_al._2001	NA	NA	NA	NA	NA	NA	NA	NA	1	Fisher_et_al._2001	S
Didelphimorphia	Didelphidae	Didelphis	albiventris	Didelphis_albiventris	1224	Amador_&_Gianini_2016	NA	NA	NA	NA	12	Jones_et_al._2009	NA	NA	6.2	Fisher_et_al._2001	1	Cassia-Silva_&_Sales_2019	NA	NA	105	Fisher_et_al._2001	266.87	Jones_et_al._2009	327.68	Pacifici_et_al._2013	NA	NA	576.7	Myhrvold_et_al._2015	NA	NA	NA	NA	NA	NA	NA	NA	NA	NA	NA	NA	NA	NA	NA	NA	NA	NA	NA
Didelphimorphia	Didelphidae	Didelphis	albiventris	Didelphis_albiventris	904	Wilman_et_al._2014	NA	NA	NA	NA	13	Wilson_&_Mittermeier_2015	NA	NA	6.9	Fisher_et_al._2001	NA	NA	NA	NA	116.5	Soria_et_al._2021	NA	NA	135	Wilson_&_Mittermeier_2015	NA	NA	NA	NA	NA	NA	NA	NA	NA	NA	NA	NA	NA	NA	NA	NA	NA	NA	NA	NA	NA	NA	NA
Didelphimorphia	Didelphidae	Didelphis	aurita	Didelphis_aurita	1105.88	Myhrvold_et_al._2015	850	Fisher_et_al._2001	NA	NA	14	Myhrvold_et_al._2015	NA	NA	5.5	Fisher_et_al._2001	2	Myhrvold_et_al._2015	286.02	Estimated_Pacifici_et_al._2013_age-at-last-reproduction	100	Fisher_et_al._2001	154.89	Soria_et_al._2021	170	Fisher_et_al._2001	730	Ferreira_et_al._2023	1460	Pacifici_et_al._2013	0.16	Myhrvold_et_al._2015	NA	NA	95.96	Soria_et_al._2021	NA	NA	NA	NA	NA	NA	96	Ferreira_et_al._2023	68	Ferreira_et_al._2023	1	Fisher_et_al._2001	S
Didelphimorphia	Didelphidae	Didelphis	aurita	Didelphis_aurita	1134.75	Myhrvold_et_al._2015	1300	Ferreira_et_al._2023	NA	NA	14	Myhrvold_et_al._2015	NA	NA	6.8	Fisher_et_al._2001	2	Myhrvold_et_al._2015	NA	NA	99.71	Jones_et_al._2009	109.9	Myhrvold_et_al._2015	192	Soria_et_al._2021	474.5	Ferreira_et_al._2023	2555	Soria_et_al._2021	0.2	Myhrvold_et_al._2015	NA	NA	NA	NA	NA	NA	NA	NA	NA	NA	61	Ferreira_et_al._2023	73	Ferreira_et_al._2023	NA	NA	S
Didelphimorphia	Didelphidae	Didelphis	aurita	Didelphis_aurita	1163.9	Wilman_et_al._2014	NA	NA	NA	NA	14	de_Magalhaes_&_Costa_2009	NA	NA	6.2	de_Magalhaes_&_Costa_2009	3	Myhrvold_et_al._2015	NA	NA	100	Myhrvold_et_al._2015	199.9	Myhrvold_et_al._2015	244.5	Ferreira_et_al._2023	NA	NA	1514.75	Myhrvold_et_al._2015	NA	NA	NA	NA	NA	NA	NA	NA	NA	NA	NA	NA	NA	NA	NA	NA	NA	NA	NA
Didelphimorphia	Didelphidae	Didelphis	imperfecta	Didelphis_imperfecta	794.3	Amador_&_Gianini_2016	NA	NA	NA	NA	NA	NA	NA	NA	4.9	Battistella_et_al._2019	NA	NA	NA	NA	NA	NA	266.87	Soria_et_al._2021	NA	NA	NA	NA	NA	NA	NA	NA	NA	NA	NA	NA	NA	NA	NA	NA	NA	NA	NA	NA	NA	NA	NA	NA	NA
Didelphimorphia	Didelphidae	Didelphis	imperfecta	Didelphis_imperfecta	900	Wilson_&_Mittermeier_2015	NA	NA	NA	NA	NA	NA	NA	NA	NA	NA	NA	NA	NA	NA	NA	NA	NA	NA	NA	NA	NA	NA	NA	NA	NA	NA	NA	NA	NA	NA	NA	NA	NA	NA	NA	NA	NA	NA	NA	NA	NA	NA	NA
Didelphimorphia	Didelphidae	Didelphis	imperfecta	Didelphis_imperfecta	601	Paglia_et_al._2012	NA	NA	NA	NA	NA	NA	NA	NA	NA	NA	NA	NA	NA	NA	NA	NA	NA	NA	NA	NA	NA	NA	NA	NA	NA	NA	NA	NA	NA	NA	NA	NA	NA	NA	NA	NA	NA	NA	NA	NA	NA	NA	NA
Didelphimorphia	Didelphidae	Didelphis	marsupialis	Didelphis_marsupialis	1530	Myhrvold_et_al._2015	1530	Fisher_et_al._2001	1710	Weisbecker_et_al._2013	14	Jones_et_al._2009	NA	NA	5.5	Fisher_et_al._2001	2	Jones_et_al._2009	494.75	Pacifici_et_al._2013	100	Fisher_et_al._2001	200	Fisher_et_al._2001	185	Fisher_et_al._2001	NA	NA	730	Fisher_et_al._2001	0.16	Jones_et_al._2009	NA	NA	100	Fisher_et_al._2001	1400	Fisher_et_al._2001	NA	NA	NA	NA	NA	NA	NA	NA	1	Fisher_et_al._2001	S
Didelphimorphia	Didelphidae	Didelphis	marsupialis	Didelphis_marsupialis	1329	Buckley_et_al._2018	1100	Russell_1982	NA	NA	13.5	Cassia-Silva_&_Sales_2019	NA	NA	6	Fisher_et_al._2001	2	Myhrvold_et_al._2015	NA	NA	90	Fisher_et_al._2001	110	Jones_et_al._2009	172	Fisher_et_al._2001	NA	NA	985.5	Fisher_et_al._2001	NA	NA	NA	NA	92	Fisher_et_al._2001	NA	NA	NA	NA	NA	NA	NA	NA	NA	NA	1	Jones_et_al._2009	S
Didelphimorphia	Didelphidae	Didelphis	marsupialis	Didelphis_marsupialis	1091.16	Wilman_et_al._2014	NA	NA	NA	NA	14	Myhrvold_et_al._2015	NA	NA	6.5	Fisher_et_al._2001	2	Cassia-Silva_&_Sales_2019	NA	NA	93	Fisher_et_al._2001	154.89	Soria_et_al._2021	182.5	Pacifici_et_al._2013	NA	NA	1259.25	Pacifici_et_al._2013	NA	NA	NA	NA	96	de_Magalhaes_&_Costa_2009	NA	NA	NA	NA	NA	NA	NA	NA	NA	NA	NA	NA	S
Didelphimorphia	Didelphidae	Didelphis	pernigra	Didelphis_pernigra	1650	Amador_&_Gianini_2016	NA	NA	NA	NA	12	NA	NA	NA	4.2	Battistella_et_al._2019	NA	NA	NA	NA	NA	NA	266.87	Soria_et_al._2021	NA	NA	NA	NA	NA	NA	NA	NA	NA	NA	NA	NA	NA	NA	NA	NA	NA	NA	NA	NA	NA	NA	NA	NA	NA
Didelphimorphia	Didelphidae	Didelphis	pernigra	Didelphis_pernigra	1450	Wilson_&_Mittermeier_2015	NA	NA	NA	NA	NA	NA	NA	NA	5	Wilson_&_Mittermeier_2015	NA	NA	NA	NA	NA	NA	NA	NA	NA	NA	NA	NA	NA	NA	NA	NA	NA	NA	NA	NA	NA	NA	NA	NA	NA	NA	NA	NA	NA	NA	NA	NA	NA
Didelphimorphia	Didelphidae	Didelphis	pernigra	Didelphis_pernigra	NA	NA	NA	NA	NA	NA	NA	NA	NA	NA	NA	NA	NA	NA	NA	NA	NA	NA	NA	NA	NA	NA	NA	NA	NA	NA	NA	NA	NA	NA	NA	NA	NA	NA	NA	NA	NA	NA	NA	NA	NA	NA	NA	NA	NA
Didelphimorphia	Didelphidae	Didelphis	virginiana	Didelphis_virginiana	2442.08	Pacifici_et_al._2013	1800	Fisher_et_al._2001	2000	Weisbecker_et_al._2013	13	Fisher_et_al._2001	17	Wilson_&_Mittermeier_2015	8.7	Fisher_et_al._2001	2	Jones_et_al._2009	745.99	Pacifici_et_al._2013	100	Fisher_et_al._2001	110	Fisher_et_al._2001	186	Fisher_et_al._2001	1825	Ferreira_et_al._2023	1825	Myhrvold_et_al._2015	0.13	Fisher_et_al._2001	20	Fisher_et_al._2001	125	Fisher_et_al._2001	1560	Fisher_et_al._2001	3	Rose_et_al._1997	NA	NA	61	Ferreira_et_al._2023	62	Ferreira_et_al._2023	1	Fisher_et_al._2001	S
Didelphimorphia	Didelphidae	Didelphis	virginiana	Didelphis_virginiana	3257	Buckley_et_al._2018	1500	Russell_1982	3000	Rose_et_al._1997	12	Myhrvold_et_al._2015	21	Wilson_&_Mittermeier_2015	6.8	Fisher_et_al._2001	2	Cassia-Silva_&_Sales_2019	NA	NA	100	Fisher_et_al._2001	183	Fisher_et_al._2001	240	Fisher_et_al._2001	NA	NA	2409	Myhrvold_et_al._2015	0.15	Jones_et_al._2009	NA	NA	103	Fisher_et_al._2001	NA	NA	NA	NA	NA	NA	NA	NA	NA	NA	1	Jones_et_al._2009	sex-specific
Didelphimorphia	Didelphidae	Didelphis	virginiana	Didelphis_virginiana	4500	Moura_et_al._2024	1900	Wilson_&_Mittermeier_2015	NA	NA	12.69	Jones_et_al._2009	NA	NA	7.5	Fisher_et_al._2001	3	Wilson_&_Mittermeier_2015	NA	NA	94	Fisher_et_al._2001	136.87	Jones_et_al._2009	245	Fisher_et_al._2001	NA	NA	2555	Soria_et_al._2021	0.15	Wilson_&_Mittermeier_2015	NA	NA	142.5	de_Magalhaes_&_Costa_2009	NA	NA	NA	NA	NA	NA	NA	NA	NA	NA	NA	NA	S
Didelphimorphia	Didelphidae	Glironia	venusta	Glironia_venusta	114	Pacifici_et_al._2013	NA	NA	104	Myhrvold_et_al._2015	NA	NA	NA	NA	4	Myhrvold_et_al._2015	2	Wilson_&_Mittermeier_2015	NA	NA	NA	NA	NA	NA	NA	NA	NA	NA	730	Myhrvold_et_al._2015	NA	NA	NA	NA	NA	NA	NA	NA	NA	NA	NA	NA	NA	NA	NA	NA	NA	NA	S
Didelphimorphia	Didelphidae	Glironia	venusta	Glironia_venusta	140	Myhrvold_et_al._2015	NA	NA	NA	NA	NA	NA	NA	NA	3	Wilson_&_Mittermeier_2015	NA	NA	NA	NA	NA	NA	NA	NA	NA	NA	NA	NA	730	Soria_et_al._2021	NA	NA	NA	NA	NA	NA	NA	NA	NA	NA	NA	NA	NA	NA	NA	NA	NA	NA	NA
Didelphimorphia	Didelphidae	Glironia	venusta	Glironia_venusta	150	Myhrvold_et_al._2015	NA	NA	NA	NA	NA	NA	NA	NA	3	Wilson_&_Mittermeier_2015	NA	NA	NA	NA	NA	NA	NA	NA	NA	NA	NA	NA	365	Myhrvold_et_al._2015	NA	NA	NA	NA	NA	NA	NA	NA	NA	NA	NA	NA	NA	NA	NA	NA	NA	NA	NA
Didelphimorphia	Didelphidae	Gracilinanus	aceramarcae	Gracilinanus_aceramarcae	20.5	Pacifici_et_al._2013	NA	NA	NA	NA	NA	NA	NA	NA	NA	NA	NA	NA	NA	NA	NA	NA	NA	NA	NA	NA	NA	NA	NA	NA	NA	NA	NA	NA	NA	NA	NA	NA	NA	NA	NA	NA	NA	NA	NA	NA	NA	NA	NA
Didelphimorphia	Didelphidae	Gracilinanus	aceramarcae	Gracilinanus_aceramarcae	23	Myhrvold_et_al._2015	NA	NA	NA	NA	NA	NA	NA	NA	NA	NA	NA	NA	NA	NA	NA	NA	NA	NA	NA	NA	NA	NA	NA	NA	NA	NA	NA	NA	NA	NA	NA	NA	NA	NA	NA	NA	NA	NA	NA	NA	NA	NA	NA
Didelphimorphia	Didelphidae	Gracilinanus	aceramarcae	Gracilinanus_aceramarcae	20	Cassia-Silva_&_Sales_2019	NA	NA	NA	NA	NA	NA	NA	NA	NA	NA	NA	NA	NA	NA	NA	NA	NA	NA	NA	NA	NA	NA	NA	NA	NA	NA	NA	NA	NA	NA	NA	NA	NA	NA	NA	NA	NA	NA	NA	NA	NA	NA	NA
Didelphimorphia	Didelphidae	Gracilinanus	agilis	Gracilinanus_agilis	22.03	Pacifici_et_al._2013	15	Ferreira_et_al._2023	38.2	Myhrvold_et_al._2015	20	de_Magalhaes_&_Costa_2009	NA	NA	12	de_Magalhaes_&_Costa_2009	2	Myhrvold_et_al._2015	288.35	Estimated_Pacifici_et_al._2013_age-at-last-reproduction	60	Myhrvold_et_al._2015	NA	NA	182.5	Ferreira_et_al._2023	547.5	Ferreira_et_al._2023	547.5	Myhrvold_et_al._2015	0.25	Myhrvold_et_al._2015	NA	NA	NA	NA	NA	NA	NA	NA	NA	NA	91	Ferreira_et_al._2023	88	Ferreira_et_al._2023	NA	NA	S
Didelphimorphia	Didelphidae	Gracilinanus	agilis	Gracilinanus_agilis	21	Myhrvold_et_al._2015	NA	NA	NA	NA	20	Myhrvold_et_al._2015	NA	NA	10.3	Ferreira_et_al._2023	2	Cassia-Silva_&_Sales_2019	NA	NA	70	Myhrvold_et_al._2015	NA	NA	NA	NA	NA	NA	NA	NA	NA	NA	NA	NA	NA	NA	NA	NA	NA	NA	NA	NA	NA	NA	NA	NA	NA	NA	NA
Didelphimorphia	Didelphidae	Gracilinanus	agilis	Gracilinanus_agilis	22	Cassia-Silva_&_Sales_2019	NA	NA	NA	NA	NA	NA	NA	NA	11	Myhrvold_et_al._2015	1	Myhrvold_et_al._2015	NA	NA	NA	NA	NA	NA	NA	NA	NA	NA	NA	NA	NA	NA	NA	NA	NA	NA	NA	NA	NA	NA	NA	NA	NA	NA	NA	NA	NA	NA	NA
Didelphimorphia	Didelphidae	Gracilinanus	dryas	Gracilinanus_dryas	18.53	Pacifici_et_al._2013	NA	NA	NA	NA	NA	NA	NA	NA	NA	NA	NA	NA	NA	NA	NA	NA	NA	NA	NA	NA	NA	NA	NA	NA	NA	NA	NA	NA	NA	NA	NA	NA	NA	NA	NA	NA	NA	NA	NA	NA	NA	NA	NA
Didelphimorphia	Didelphidae	Gracilinanus	dryas	Gracilinanus_dryas	18	Wilman_et_al._2014	NA	NA	NA	NA	NA	NA	NA	NA	NA	NA	NA	NA	NA	NA	NA	NA	NA	NA	NA	NA	NA	NA	NA	NA	NA	NA	NA	NA	NA	NA	NA	NA	NA	NA	NA	NA	NA	NA	NA	NA	NA	NA	NA
Didelphimorphia	Didelphidae	Gracilinanus	dryas	Gracilinanus_dryas	18	Wilson_&_Mittermeier_2015	NA	NA	NA	NA	NA	NA	NA	NA	NA	NA	NA	NA	NA	NA	NA	NA	NA	NA	NA	NA	NA	NA	NA	NA	NA	NA	NA	NA	NA	NA	NA	NA	NA	NA	NA	NA	NA	NA	NA	NA	NA	NA	NA
Didelphimorphia	Didelphidae	Gracilinanus	emiliae	Gracilinanus_emiliae	7.59	Pacifici_et_al._2013	NA	NA	NA	NA	NA	NA	NA	NA	NA	NA	NA	NA	NA	NA	NA	NA	NA	NA	NA	NA	NA	NA	NA	NA	NA	NA	NA	NA	NA	NA	NA	NA	NA	NA	NA	NA	NA	NA	NA	NA	NA	NA	NA
Didelphimorphia	Didelphidae	Gracilinanus	emiliae	Gracilinanus_emiliae	10	Myhrvold_et_al._2015	NA	NA	NA	NA	NA	NA	NA	NA	NA	NA	NA	NA	NA	NA	NA	NA	NA	NA	NA	NA	NA	NA	NA	NA	NA	NA	NA	NA	NA	NA	NA	NA	NA	NA	NA	NA	NA	NA	NA	NA	NA	NA	NA
Didelphimorphia	Didelphidae	Gracilinanus	emiliae	Gracilinanus_emiliae	14	Myhrvold_et_al._2015	NA	NA	NA	NA	NA	NA	NA	NA	NA	NA	NA	NA	NA	NA	NA	NA	NA	NA	NA	NA	NA	NA	NA	NA	NA	NA	NA	NA	NA	NA	NA	NA	NA	NA	NA	NA	NA	NA	NA	NA	NA	NA	NA
Didelphimorphia	Didelphidae	Gracilinanus	marica	Gracilinanus_marica	23.8	Pacifici_et_al._2013	NA	NA	NA	NA	NA	NA	NA	NA	5.99	Jones_et_al._2009	NA	NA	NA	NA	NA	NA	NA	NA	NA	NA	NA	NA	NA	NA	NA	NA	NA	NA	NA	NA	NA	NA	NA	NA	NA	NA	NA	NA	NA	NA	NA	NA	NA
Didelphimorphia	Didelphidae	Gracilinanus	marica	Gracilinanus_marica	23	Cassia-Silva_&_Sales_2019	NA	NA	NA	NA	NA	NA	NA	NA	NA	NA	NA	NA	NA	NA	NA	NA	NA	NA	NA	NA	NA	NA	NA	NA	NA	NA	NA	NA	NA	NA	NA	NA	NA	NA	NA	NA	NA	NA	NA	NA	NA	NA	NA
Didelphimorphia	Didelphidae	Gracilinanus	marica	Gracilinanus_marica	NA	NA	NA	NA	NA	NA	NA	NA	NA	NA	NA	NA	NA	NA	NA	NA	NA	NA	NA	NA	NA	NA	NA	NA	NA	NA	NA	NA	NA	NA	NA	NA	NA	NA	NA	NA	NA	NA	NA	NA	NA	NA	NA	NA	NA
Didelphimorphia	Didelphidae	Gracilinanus	microtarsus	Gracilinanus_microtarsus	20	Myhrvold_et_al._2015	19.2	Myhrvold_et_al._2015	52	Myhrvold_et_al._2015	NA	NA	NA	NA	9.7	de_Magalhaes_&_Costa_2009	1	Myhrvold_et_al._2015	470.85	Estimated_Pacifici_et_al._2013_maximum-lifespan	60.88	Myhrvold_et_al._2015	NA	NA	365	Myhrvold_et_al._2015	NA	NA	730	Myhrvold_et_al._2015	NA	NA	NA	NA	8	Myhrvold_et_al._2015	NA	NA	NA	NA	NA	NA	NA	NA	NA	NA	NA	NA	S
Didelphimorphia	Didelphidae	Gracilinanus	microtarsus	Gracilinanus_microtarsus	29.3	Pacifici_et_al._2013	20	Myhrvold_et_al._2015	27.4	Myhrvold_et_al._2015	NA	NA	NA	NA	8	Myhrvold_et_al._2015	NA	NA	NA	NA	91.32	Myhrvold_et_al._2015	NA	NA	NA	NA	NA	NA	730	Soria_et_al._2021	NA	NA	NA	NA	10	Myhrvold_et_al._2015	NA	NA	NA	NA	NA	NA	NA	NA	NA	NA	NA	NA	NA
Didelphimorphia	Didelphidae	Gracilinanus	microtarsus	Gracilinanus_microtarsus	31	Wilman_et_al._2014	30	Myhrvold_et_al._2015	30	Myhrvold_et_al._2015	NA	NA	NA	NA	10	Todorov_et_al._2021	NA	NA	NA	NA	NA	NA	NA	NA	NA	NA	NA	NA	365	Myhrvold_et_al._2015	NA	NA	NA	NA	NA	NA	NA	NA	NA	NA	NA	NA	NA	NA	NA	NA	NA	NA	NA
Didelphimorphia	Didelphidae	Gracilinanus	peruanus	Gracilinanus_peruanus	NA	NA	NA	NA	NA	NA	NA	NA	NA	NA	NA	NA	NA	NA	NA	NA	NA	NA	NA	NA	NA	NA	NA	NA	NA	NA	NA	NA	NA	NA	NA	NA	NA	NA	NA	NA	NA	NA	NA	NA	NA	NA	NA	NA	NA
Didelphimorphia	Didelphidae	Gracilinanus	peruanus	Gracilinanus_peruanus	NA	NA	NA	NA	NA	NA	NA	NA	NA	NA	NA	NA	NA	NA	NA	NA	NA	NA	NA	NA	NA	NA	NA	NA	NA	NA	NA	NA	NA	NA	NA	NA	NA	NA	NA	NA	NA	NA	NA	NA	NA	NA	NA	NA	NA
Didelphimorphia	Didelphidae	Gracilinanus	peruanus	Gracilinanus_peruanus	NA	NA	NA	NA	NA	NA	NA	NA	NA	NA	NA	NA	NA	NA	NA	NA	NA	NA	NA	NA	NA	NA	NA	NA	NA	NA	NA	NA	NA	NA	NA	NA	NA	NA	NA	NA	NA	NA	NA	NA	NA	NA	NA	NA	NA
Didelphimorphia	Didelphidae	Hyladelphys	kalinowskii	Hyladelphys_kalinowskii	16.3	Faurby_et_al._2018	NA	NA	NA	NA	NA	NA	NA	NA	4	Battistella_et_al._2019	NA	NA	NA	NA	NA	NA	NA	NA	NA	NA	NA	NA	NA	NA	NA	NA	NA	NA	NA	NA	NA	NA	NA	NA	NA	NA	NA	NA	NA	NA	1	Qiu_et_al._2022	S
Didelphimorphia	Didelphidae	Hyladelphys	kalinowskii	Hyladelphys_kalinowskii	18	Myhrvold_et_al._2015	NA	NA	NA	NA	NA	NA	NA	NA	3	Todorov_et_al._2021	NA	NA	NA	NA	NA	NA	NA	NA	NA	NA	NA	NA	NA	NA	NA	NA	NA	NA	NA	NA	NA	NA	NA	NA	NA	NA	NA	NA	NA	NA	NA	NA	G
Didelphimorphia	Didelphidae	Hyladelphys	kalinowskii	Hyladelphys_kalinowskii	16.75	Wilman_et_al._2014	NA	NA	NA	NA	NA	NA	NA	NA	NA	NA	NA	NA	NA	NA	NA	NA	NA	NA	NA	NA	NA	NA	NA	NA	NA	NA	NA	NA	NA	NA	NA	NA	NA	NA	NA	NA	NA	NA	NA	NA	NA	NA	NA
Didelphimorphia	Didelphidae	Lestodelphys	halli	Lestodelphys_halli	78.27	Pacifici_et_al._2013	NA	NA	NA	NA	NA	NA	NA	NA	NA	NA	NA	NA	NA	NA	NA	NA	NA	NA	NA	NA	NA	NA	1091.35	Myhrvold_et_al._2015	NA	NA	NA	NA	NA	NA	NA	NA	NA	NA	NA	NA	NA	NA	NA	NA	NA	NA	NA
Didelphimorphia	Didelphidae	Lestodelphys	halli	Lestodelphys_halli	70	Myhrvold_et_al._2015	NA	NA	NA	NA	NA	NA	NA	NA	NA	NA	NA	NA	NA	NA	NA	NA	NA	NA	NA	NA	NA	NA	NA	NA	NA	NA	NA	NA	NA	NA	NA	NA	NA	NA	NA	NA	NA	NA	NA	NA	NA	NA	NA
Didelphimorphia	Didelphidae	Lestodelphys	halli	Lestodelphys_halli	76	Wilman_et_al._2014	NA	NA	NA	NA	NA	NA	NA	NA	NA	NA	NA	NA	NA	NA	NA	NA	NA	NA	NA	NA	NA	NA	NA	NA	NA	NA	NA	NA	NA	NA	NA	NA	NA	NA	NA	NA	NA	NA	NA	NA	NA	NA	NA
Didelphimorphia	Didelphidae	Lutreolina	crassicaudata	Lutreolina_crassicaudata	554.77	Pacifici_et_al._2013	490.4	Myhrvold_et_al._2015	732.2	Myhrvold_et_al._2015	14	de_Magalhaes_&_Costa_2009	NA	NA	8	de_Magalhaes_&_Costa_2009	2	Jones_et_al._2009	437.56	Estimated_Pacifici_et_al._2013_maximum-lifespan	91.32	Myhrvold_et_al._2015	NA	NA	183	de_Magalhaes_&_Costa_2009	NA	NA	1076.75	Pacifici_et_al._2013	NA	NA	NA	NA	NA	NA	NA	NA	NA	NA	NA	NA	NA	NA	NA	NA	NA	NA	G
Didelphimorphia	Didelphidae	Lutreolina	crassicaudata	Lutreolina_crassicaudata	450	Myhrvold_et_al._2015	NA	NA	591.3	Myhrvold_et_al._2015	14	Myhrvold_et_al._2015	NA	NA	8.6	Battistella_et_al._2019	2	Myhrvold_et_al._2015	NA	NA	NA	NA	NA	NA	196.64	Soria_et_al._2021	NA	NA	1058.5	Myhrvold_et_al._2015	NA	NA	NA	NA	NA	NA	NA	NA	NA	NA	NA	NA	NA	NA	NA	NA	NA	NA	NA
Didelphimorphia	Didelphidae	Lutreolina	crassicaudata	Lutreolina_crassicaudata	537.3	Wilman_et_al._2014	NA	NA	NA	NA	14	Myhrvold_et_al._2015	NA	NA	7.71	Jones_et_al._2009	2	Cassia-Silva_&_Sales_2019	NA	NA	NA	NA	NA	NA	NA	NA	NA	NA	1058.5	Carey_&_Judge_2000	NA	NA	NA	NA	NA	NA	NA	NA	NA	NA	NA	NA	NA	NA	NA	NA	NA	NA	NA
Didelphimorphia	Didelphidae	Lutreolina	massoia	Lutreolina_massoia	284	Faurby_et_al._2018	NA	NA	NA	NA	14	Soria_et_al._2021	NA	NA	8	Soria_et_al._2021	2	Soria_et_al._2021	NA	NA	91.32	Soria_et_al._2021	NA	NA	196.64	Soria_et_al._2021	NA	NA	1095	Hood_2020	NA	NA	NA	NA	NA	NA	NA	NA	NA	NA	NA	NA	NA	NA	NA	NA	NA	NA	NA
Didelphimorphia	Didelphidae	Lutreolina	massoia	Lutreolina_massoia	NA	NA	NA	NA	NA	NA	NA	NA	NA	NA	NA	NA	NA	NA	NA	NA	NA	NA	NA	NA	NA	NA	NA	NA	NA	NA	NA	NA	NA	NA	NA	NA	NA	NA	NA	NA	NA	NA	NA	NA	NA	NA	NA	NA	NA
Didelphimorphia	Didelphidae	Lutreolina	massoia	Lutreolina_massoia	NA	NA	NA	NA	NA	NA	NA	NA	NA	NA	NA	NA	NA	NA	NA	NA	NA	NA	NA	NA	NA	NA	NA	NA	NA	NA	NA	NA	NA	NA	NA	NA	NA	NA	NA	NA	NA	NA	NA	NA	NA	NA	NA	NA	NA
Didelphimorphia	Didelphidae	Marmosa	adleri	Marmosa_adleri	NA	NA	NA	NA	NA	NA	NA	NA	NA	NA	NA	NA	NA	NA	NA	NA	NA	NA	NA	NA	NA	NA	NA	NA	NA	NA	NA	NA	NA	NA	NA	NA	NA	NA	NA	NA	NA	NA	NA	NA	NA	NA	NA	NA	NA
Didelphimorphia	Didelphidae	Marmosa	adleri	Marmosa_adleri	NA	NA	NA	NA	NA	NA	NA	NA	NA	NA	NA	NA	NA	NA	NA	NA	NA	NA	NA	NA	NA	NA	NA	NA	NA	NA	NA	NA	NA	NA	NA	NA	NA	NA	NA	NA	NA	NA	NA	NA	NA	NA	NA	NA	NA
Didelphimorphia	Didelphidae	Marmosa	adleri	Marmosa_adleri	NA	NA	NA	NA	NA	NA	NA	NA	NA	NA	NA	NA	NA	NA	NA	NA	NA	NA	NA	NA	NA	NA	NA	NA	NA	NA	NA	NA	NA	NA	NA	NA	NA	NA	NA	NA	NA	NA	NA	NA	NA	NA	NA	NA	NA
Didelphimorphia	Didelphidae	Marmosa	alstoni	Marmosa_alstoni	132.3	Pacifici_et_al._2013	NA	NA	NA	NA	NA	NA	NA	NA	11	Wilson_&_Mittermeier_2015	NA	NA	NA	NA	NA	NA	NA	NA	NA	NA	NA	NA	NA	NA	NA	NA	NA	NA	NA	NA	NA	NA	NA	NA	NA	NA	NA	NA	NA	NA	NA	NA	NA
Didelphimorphia	Didelphidae	Marmosa	alstoni	Marmosa_alstoni	NA	NA	NA	NA	NA	NA	NA	NA	NA	NA	NA	NA	NA	NA	NA	NA	NA	NA	NA	NA	NA	NA	NA	NA	NA	NA	NA	NA	NA	NA	NA	NA	NA	NA	NA	NA	NA	NA	NA	NA	NA	NA	NA	NA	NA
Didelphimorphia	Didelphidae	Marmosa	alstoni	Marmosa_alstoni	NA	NA	NA	NA	NA	NA	NA	NA	NA	NA	NA	NA	NA	NA	NA	NA	NA	NA	NA	NA	NA	NA	NA	NA	NA	NA	NA	NA	NA	NA	NA	NA	NA	NA	NA	NA	NA	NA	NA	NA	NA	NA	NA	NA	NA
Didelphimorphia	Didelphidae	Marmosa	andersoni	Marmosa_andersoni	47.4	Pacifici_et_al._2013	NA	NA	NA	NA	NA	NA	NA	NA	NA	Meyers_et_al._2009	NA	NA	NA	NA	NA	NA	NA	NA	NA	NA	NA	NA	NA	NA	NA	NA	NA	NA	NA	NA	NA	NA	NA	NA	NA	NA	NA	NA	NA	NA	NA	NA	NA
Didelphimorphia	Didelphidae	Marmosa	andersoni	Marmosa_andersoni	47	Cassia-Silva_&_Sales_2019	NA	NA	NA	NA	NA	NA	NA	NA	5	Wilson_&_Mittermeier_2015	NA	NA	NA	NA	NA	NA	NA	NA	NA	NA	NA	NA	NA	NA	NA	NA	NA	NA	NA	NA	NA	NA	NA	NA	NA	NA	NA	NA	NA	NA	NA	NA	NA
Didelphimorphia	Didelphidae	Marmosa	andersoni	Marmosa_andersoni	38	Myhrvold_et_al._2015	NA	NA	NA	NA	NA	NA	NA	NA	NA	NA	NA	NA	NA	NA	NA	NA	NA	NA	NA	NA	NA	NA	NA	NA	NA	NA	NA	NA	NA	NA	NA	NA	NA	NA	NA	NA	NA	NA	NA	NA	NA	NA	NA
Didelphimorphia	Didelphidae	Marmosa	constantiae	Marmosa_constantiae	92.69	Pacifici_et_al._2013	NA	NA	NA	NA	NA	NA	NA	NA	10.1	Battistella_et_al._2019	NA	NA	NA	NA	NA	NA	NA	NA	NA	NA	NA	NA	NA	NA	NA	NA	NA	NA	NA	NA	NA	NA	NA	NA	NA	NA	NA	NA	NA	NA	NA	NA	NA
Didelphimorphia	Didelphidae	Marmosa	constantiae	Marmosa_constantiae	90	Faurby_et_al._2018	NA	NA	NA	NA	NA	NA	NA	NA	8	Wilson_&_Mittermeier_2015	NA	NA	NA	NA	NA	NA	NA	NA	NA	NA	NA	NA	NA	NA	NA	NA	NA	NA	NA	NA	NA	NA	NA	NA	NA	NA	NA	NA	NA	NA	NA	NA	NA
Didelphimorphia	Didelphidae	Marmosa	constantiae	Marmosa_constantiae	73	Myhrvold_et_al._2015	NA	NA	NA	NA	NA	NA	NA	NA	8	Jones_et_al._2009	NA	NA	NA	NA	NA	NA	NA	NA	NA	NA	NA	NA	NA	NA	NA	NA	NA	NA	NA	NA	NA	NA	NA	NA	NA	NA	NA	NA	NA	NA	NA	NA	NA
Didelphimorphia	Didelphidae	Marmosa	demerarae	Marmosa_demerarae	102.28	Pacifici_et_al._2013	NA	NA	142.8	Myhrvold_et_al._2015	NA	NA	NA	NA	6.29	Wilson_&_Mittermeier_2015	NA	NA	NA	NA	NA	NA	NA	NA	NA	NA	NA	NA	850.45	Myhrvold_et_al._2015	NA	NA	NA	NA	NA	NA	NA	NA	NA	NA	NA	NA	NA	NA	NA	NA	1	Wilson_&_Mittermeier_2015	S
Didelphimorphia	Didelphidae	Marmosa	demerarae	Marmosa_demerarae	75.8	Faurby_et_al._2018	NA	NA	NA	NA	NA	NA	NA	NA	9	Jones_et_al._2009	NA	NA	NA	NA	NA	NA	NA	NA	NA	NA	NA	NA	NA	NA	NA	NA	NA	NA	NA	NA	NA	NA	NA	NA	NA	NA	NA	NA	NA	NA	NA	NA	S
Didelphimorphia	Didelphidae	Marmosa	demerarae	Marmosa_demerarae	96	Myhrvold_et_al._2015	NA	NA	NA	NA	NA	NA	NA	NA	11	Wilson_&_Mittermeier_2015	NA	NA	NA	NA	NA	NA	NA	NA	NA	NA	NA	NA	NA	NA	NA	NA	NA	NA	NA	NA	NA	NA	NA	NA	NA	NA	NA	NA	NA	NA	NA	NA	NA
Didelphimorphia	Didelphidae	Marmosa	germana	Marmosa_germana	NA	NA	NA	NA	NA	NA	NA	NA	NA	NA	NA	NA	NA	NA	NA	NA	NA	NA	NA	NA	NA	NA	NA	NA	NA	NA	NA	NA	NA	NA	NA	NA	NA	NA	NA	NA	NA	NA	NA	NA	NA	NA	NA	NA	NA
Didelphimorphia	Didelphidae	Marmosa	germana	Marmosa_germana	NA	NA	NA	NA	NA	NA	NA	NA	NA	NA	NA	NA	NA	NA	NA	NA	NA	NA	NA	NA	NA	NA	NA	NA	NA	NA	NA	NA	NA	NA	NA	NA	NA	NA	NA	NA	NA	NA	NA	NA	NA	NA	NA	NA	NA
Didelphimorphia	Didelphidae	Marmosa	germana	Marmosa_germana	NA	NA	NA	NA	NA	NA	NA	NA	NA	NA	NA	NA	NA	NA	NA	NA	NA	NA	NA	NA	NA	NA	NA	NA	NA	NA	NA	NA	NA	NA	NA	NA	NA	NA	NA	NA	NA	NA	NA	NA	NA	NA	NA	NA	NA
Didelphimorphia	Didelphidae	Marmosa	isthmica	Marmosa_isthmica	68	Myhrvold_et_al._2015	66.5	Wilson_&_Mittermeier_2015	97.5	Wilson_&_Mittermeier_2015	NA	NA	NA	NA	NA	NA	1	Wilson_&_Mittermeier_2015	NA	NA	NA	NA	NA	NA	NA	NA	NA	NA	NA	NA	NA	NA	NA	NA	NA	NA	NA	NA	NA	NA	NA	NA	NA	NA	NA	NA	NA	NA	S
Didelphimorphia	Didelphidae	Marmosa	isthmica	Marmosa_isthmica	100	Paglia_et_al._2012	NA	NA	NA	NA	NA	NA	NA	NA	10	Wilson_&_Mittermeier_2015	2	Wilson_&_Mittermeier_2015	NA	NA	NA	NA	NA	NA	NA	NA	NA	NA	NA	NA	NA	NA	NA	NA	NA	NA	NA	NA	NA	NA	NA	NA	NA	NA	NA	NA	NA	NA	NA
Didelphimorphia	Didelphidae	Marmosa	isthmica	Marmosa_isthmica	NA	NA	NA	NA	NA	NA	NA	NA	NA	NA	NA	NA	NA	NA	NA	NA	NA	NA	NA	NA	NA	NA	NA	NA	NA	NA	NA	NA	NA	NA	NA	NA	NA	NA	NA	NA	NA	NA	NA	NA	NA	NA	NA	NA	NA
Didelphimorphia	Didelphidae	Marmosa	jansae	Marmosa_jansae	NA	NA	NA	NA	NA	NA	NA	NA	NA	NA	NA	NA	NA	NA	NA	NA	NA	NA	NA	NA	NA	NA	NA	NA	NA	NA	NA	NA	NA	NA	NA	NA	NA	NA	NA	NA	NA	NA	NA	NA	NA	NA	NA	NA	NA
Didelphimorphia	Didelphidae	Marmosa	jansae	Marmosa_jansae	NA	NA	NA	NA	NA	NA	NA	NA	NA	NA	NA	NA	NA	NA	NA	NA	NA	NA	NA	NA	NA	NA	NA	NA	NA	NA	NA	NA	NA	NA	NA	NA	NA	NA	NA	NA	NA	NA	NA	NA	NA	NA	NA	NA	NA
Didelphimorphia	Didelphidae	Marmosa	jansae	Marmosa_jansae	NA	NA	NA	NA	NA	NA	NA	NA	NA	NA	NA	NA	NA	NA	NA	NA	NA	NA	NA	NA	NA	NA	NA	NA	NA	NA	NA	NA	NA	NA	NA	NA	NA	NA	NA	NA	NA	NA	NA	NA	NA	NA	NA	NA	NA
Didelphimorphia	Didelphidae	Marmosa	lepida	Marmosa_lepida	14	Pacifici_et_al._2013	NA	NA	NA	NA	NA	NA	NA	NA	4.99	Jones_et_al._2009	NA	NA	NA	NA	NA	NA	NA	NA	NA	NA	NA	NA	NA	NA	NA	NA	NA	NA	NA	NA	NA	NA	NA	NA	NA	NA	NA	NA	NA	NA	NA	NA	NA
Didelphimorphia	Didelphidae	Marmosa	lepida	Marmosa_lepida	16	Myhrvold_et_al._2015	NA	NA	NA	NA	NA	NA	NA	NA	7	Todorov_et_al._2021	NA	NA	NA	NA	NA	NA	NA	NA	NA	NA	NA	NA	NA	NA	NA	NA	NA	NA	NA	NA	NA	NA	NA	NA	NA	NA	NA	NA	NA	NA	NA	NA	NA
Didelphimorphia	Didelphidae	Marmosa	lepida	Marmosa_lepida	23	Paglia_et_al._2012	NA	NA	NA	NA	NA	NA	NA	NA	5	Myhrvold_et_al._2015	NA	NA	NA	NA	NA	NA	NA	NA	NA	NA	NA	NA	NA	NA	NA	NA	NA	NA	NA	NA	NA	NA	NA	NA	NA	NA	NA	NA	NA	NA	NA	NA	NA
Didelphimorphia	Didelphidae	Marmosa	macrotarsus	Marmosa_macrotarsus	37	Amador_&_Gianini_2016	NA	NA	NA	NA	NA	NA	NA	NA	NA	NA	NA	NA	NA	NA	NA	NA	NA	NA	NA	NA	NA	NA	NA	NA	NA	NA	NA	NA	NA	NA	NA	NA	NA	NA	NA	NA	NA	NA	NA	NA	NA	NA	NA
Didelphimorphia	Didelphidae	Marmosa	macrotarsus	Marmosa_macrotarsus	37	Wilson_&_Mittermeier_2015	NA	NA	NA	NA	NA	NA	NA	NA	NA	NA	NA	NA	NA	NA	NA	NA	NA	NA	NA	NA	NA	NA	NA	NA	NA	NA	NA	NA	NA	NA	NA	NA	NA	NA	NA	NA	NA	NA	NA	NA	NA	NA	NA
Didelphimorphia	Didelphidae	Marmosa	macrotarsus	Marmosa_macrotarsus	NA	NA	NA	NA	NA	NA	NA	NA	NA	NA	NA	NA	NA	NA	NA	NA	NA	NA	NA	NA	NA	NA	NA	NA	NA	NA	NA	NA	NA	NA	NA	NA	NA	NA	NA	NA	NA	NA	NA	NA	NA	NA	NA	NA	NA
Didelphimorphia	Didelphidae	Marmosa	mexicana	Marmosa_mexicana	49	Jones_et_al._2009	46	Myhrvold_et_al._2015	63	Myhrvold_et_al._2015	14	Cassia-Silva_&_Sales_2019	NA	NA	5.8	Myhrvold_et_al._2015	2	Myhrvold_et_al._2015	NA	NA	154	de_Magalhaes_&_Costa_2009	NA	NA	NA	NA	NA	NA	1306.7	Myhrvold_et_al._2015	0.31	de_Magalhaes_&_Costa_2009	NA	NA	NA	NA	NA	NA	NA	NA	NA	NA	NA	NA	NA	NA	1	Jones_et_al._2009	S
Didelphimorphia	Didelphidae	Marmosa	mexicana	Marmosa_mexicana	NA	NA	35	Weisbecker_et_al._2013	64	Weisbecker_et_al._2013	NA	NA	NA	NA	11.6	Jones_et_al._2009	NA	NA	NA	NA	NA	NA	NA	NA	NA	NA	NA	NA	NA	NA	NA	NA	NA	NA	NA	NA	NA	NA	NA	NA	NA	NA	NA	NA	NA	NA	NA	NA	NA
Didelphimorphia	Didelphidae	Marmosa	mexicana	Marmosa_mexicana	NA	NA	NA	NA	NA	NA	NA	NA	NA	NA	6	Todorov_et_al._2021	NA	NA	NA	NA	NA	NA	NA	NA	NA	NA	NA	NA	NA	NA	NA	NA	NA	NA	NA	NA	NA	NA	NA	NA	NA	NA	NA	NA	NA	NA	NA	NA	NA
Didelphimorphia	Didelphidae	Marmosa	murina	Marmosa_murina	36.28	Jones_et_al._2009	45	Fisher_et_al._2001	45	Weisbecker_et_al._2013	13	de_Magalhaes_&_Costa_2009	NA	NA	8.5	Fisher_et_al._2001	2	Myhrvold_et_al._2015	NA	NA	62	de_Magalhaes_&_Costa_2009	NA	NA	NA	NA	NA	NA	NA	NA	0.31	Soria_et_al._2021	NA	NA	NA	NA	NA	NA	NA	NA	NA	NA	NA	NA	NA	NA	1	Fisher_et_al._2001	S
Didelphimorphia	Didelphidae	Marmosa	murina	Marmosa_murina	52	Paglia_et_al._2012	NA	NA	NA	NA	13	Cassia-Silva_&_Sales_2019	NA	NA	8.4	de_Magalhaes_&_Costa_2009	3	Cassia-Silva_&_Sales_2019	NA	NA	NA	NA	NA	NA	407	de_Magalhaes_&_Costa_2009	NA	NA	NA	NA	0.09	de_Magalhaes_&_Costa_2009	NA	NA	NA	NA	NA	NA	NA	NA	NA	NA	NA	NA	NA	NA	1	Jones_et_al._2009	NA
Didelphimorphia	Didelphidae	Marmosa	murina	Marmosa_murina	NA	NA	NA	NA	NA	NA	NA	NA	NA	NA	5.8	Eisenberg_&_Wilson_1981	NA	NA	NA	NA	NA	NA	NA	NA	NA	NA	NA	NA	NA	NA	NA	NA	NA	NA	NA	NA	NA	NA	NA	NA	NA	NA	NA	NA	NA	NA	NA	NA	NA
Didelphimorphia	Didelphidae	Marmosa	nicaraguae	Marmosa_nicaraguae	NA	NA	NA	NA	NA	NA	NA	NA	NA	NA	NA	NA	NA	NA	NA	NA	NA	NA	NA	NA	NA	NA	NA	NA	NA	NA	NA	NA	NA	NA	NA	NA	NA	NA	NA	NA	NA	NA	NA	NA	NA	NA	NA	NA	NA
Didelphimorphia	Didelphidae	Marmosa	nicaraguae	Marmosa_nicaraguae	NA	NA	NA	NA	NA	NA	NA	NA	NA	NA	NA	NA	NA	NA	NA	NA	NA	NA	NA	NA	NA	NA	NA	NA	NA	NA	NA	NA	NA	NA	NA	NA	NA	NA	NA	NA	NA	NA	NA	NA	NA	NA	NA	NA	NA
Didelphimorphia	Didelphidae	Marmosa	nicaraguae	Marmosa_nicaraguae	NA	NA	NA	NA	NA	NA	NA	NA	NA	NA	NA	NA	NA	NA	NA	NA	NA	NA	NA	NA	NA	NA	NA	NA	NA	NA	NA	NA	NA	NA	NA	NA	NA	NA	NA	NA	NA	NA	NA	NA	NA	NA	NA	NA	NA
Didelphimorphia	Didelphidae	Marmosa	paraguayana	Marmosa_paraguayana	112.43	Jones_et_al._2009	102.6	Ferreira_et_al._2023	142.8	Myhrvold_et_al._2015	14	Myhrvold_et_al._2015	NA	NA	11	Battistella_et_al._2019	2	Myhrvold_et_al._2015	267.66	Estimated_Pacifici_et_al._2013_age-at-last-reproduction	91.32	Myhrvold_et_al._2015	NA	NA	182.64	Myhrvold_et_al._2015	474.5	Ferreira_et_al._2023	1095	Myhrvold_et_al._2015	NA	NA	NA	NA	NA	NA	NA	NA	NA	NA	NA	NA	47	Ferreira_et_al._2023	100	Ferreira_et_al._2023	NA	NA	NA
Didelphimorphia	Didelphidae	Marmosa	paraguayana	Marmosa_paraguayana	143	Wilson_&_Mittermeier_2015	NA	NA	NA	NA	NA	NA	NA	NA	5.56	Jones_et_al._2009	2	Myhrvold_et_al._2015	NA	NA	NA	NA	NA	NA	180	Wilson_&_Mittermeier_2015	NA	NA	1058.5	Myhrvold_et_al._2015	NA	NA	NA	NA	NA	NA	NA	NA	NA	NA	NA	NA	NA	NA	NA	NA	NA	NA	NA
Didelphimorphia	Didelphidae	Marmosa	paraguayana	Marmosa_paraguayana	NA	NA	NA	NA	NA	NA	NA	NA	NA	NA	8	Myhrvold_et_al._2015	2	Myhrvold_et_al._2015	NA	NA	NA	NA	NA	NA	NA	NA	NA	NA	1095	Myhrvold_et_al._2015	NA	NA	NA	NA	NA	NA	NA	NA	NA	NA	NA	NA	NA	NA	NA	NA	NA	NA	NA
Didelphimorphia	Didelphidae	Marmosa	parda	Marmosa_parda	NA	NA	NA	NA	NA	NA	NA	NA	NA	NA	NA	NA	NA	NA	NA	NA	NA	NA	NA	NA	NA	NA	NA	NA	NA	NA	NA	NA	NA	NA	NA	NA	NA	NA	NA	NA	NA	NA	NA	NA	NA	NA	NA	NA	NA
Didelphimorphia	Didelphidae	Marmosa	parda	Marmosa_parda	NA	NA	NA	NA	NA	NA	NA	NA	NA	NA	NA	NA	NA	NA	NA	NA	NA	NA	NA	NA	NA	NA	NA	NA	NA	NA	NA	NA	NA	NA	NA	NA	NA	NA	NA	NA	NA	NA	NA	NA	NA	NA	NA	NA	NA
Didelphimorphia	Didelphidae	Marmosa	parda	Marmosa_parda	NA	NA	NA	NA	NA	NA	NA	NA	NA	NA	NA	NA	NA	NA	NA	NA	NA	NA	NA	NA	NA	NA	NA	NA	NA	NA	NA	NA	NA	NA	NA	NA	NA	NA	NA	NA	NA	NA	NA	NA	NA	NA	NA	NA	NA
Didelphimorphia	Didelphidae	Marmosa	perplexa	Marmosa_perplexa	NA	NA	NA	NA	NA	NA	NA	NA	NA	NA	NA	NA	NA	NA	NA	NA	NA	NA	NA	NA	NA	NA	NA	NA	NA	NA	NA	NA	NA	NA	NA	NA	NA	NA	NA	NA	NA	NA	NA	NA	NA	NA	NA	NA	NA
Didelphimorphia	Didelphidae	Marmosa	perplexa	Marmosa_perplexa	NA	NA	NA	NA	NA	NA	NA	NA	NA	NA	NA	NA	NA	NA	NA	NA	NA	NA	NA	NA	NA	NA	NA	NA	NA	NA	NA	NA	NA	NA	NA	NA	NA	NA	NA	NA	NA	NA	NA	NA	NA	NA	NA	NA	NA
Didelphimorphia	Didelphidae	Marmosa	perplexa	Marmosa_perplexa	NA	NA	NA	NA	NA	NA	NA	NA	NA	NA	NA	NA	NA	NA	NA	NA	NA	NA	NA	NA	NA	NA	NA	NA	NA	NA	NA	NA	NA	NA	NA	NA	NA	NA	NA	NA	NA	NA	NA	NA	NA	NA	NA	NA	NA
Didelphimorphia	Didelphidae	Marmosa	phaea	Marmosa_phaea	NA	NA	NA	NA	NA	NA	NA	NA	NA	NA	NA	NA	NA	NA	730	Soria_et_al._2021	NA	NA	NA	NA	NA	NA	NA	NA	NA	NA	NA	NA	NA	NA	NA	NA	NA	NA	NA	NA	NA	NA	NA	NA	NA	NA	NA	NA	NA
Didelphimorphia	Didelphidae	Marmosa	phaea	Marmosa_phaea	NA	NA	NA	NA	NA	NA	NA	NA	NA	NA	NA	NA	NA	NA	NA	NA	NA	NA	NA	NA	NA	NA	NA	NA	NA	NA	NA	NA	NA	NA	NA	NA	NA	NA	NA	NA	NA	NA	NA	NA	NA	NA	NA	NA	NA
Didelphimorphia	Didelphidae	Marmosa	phaea	Marmosa_phaea	77.01	Jones_et_al._2009	NA	NA	NA	NA	NA	NA	NA	NA	NA	NA	NA	NA	NA	NA	NA	NA	NA	NA	NA	NA	NA	NA	NA	NA	NA	NA	NA	NA	NA	NA	NA	NA	NA	NA	NA	NA	NA	NA	NA	NA	NA	NA	NA
Didelphimorphia	Didelphidae	Marmosa	rapposa	Marmosa_rapposa	NA	NA	NA	NA	NA	NA	NA	NA	NA	NA	NA	NA	NA	NA	NA	NA	NA	NA	NA	NA	NA	NA	NA	NA	NA	NA	NA	NA	NA	NA	NA	NA	NA	NA	NA	NA	NA	NA	NA	NA	NA	NA	NA	NA	NA
Didelphimorphia	Didelphidae	Marmosa	rapposa	Marmosa_rapposa	NA	NA	NA	NA	NA	NA	NA	NA	NA	NA	NA	NA	NA	NA	NA	NA	NA	NA	NA	NA	NA	NA	NA	NA	NA	NA	NA	NA	NA	NA	NA	NA	NA	NA	NA	NA	NA	NA	NA	NA	NA	NA	NA	NA	NA
Didelphimorphia	Didelphidae	Marmosa	rapposa	Marmosa_rapposa	NA	NA	NA	NA	NA	NA	NA	NA	NA	NA	NA	NA	NA	NA	NA	NA	NA	NA	NA	NA	NA	NA	NA	NA	NA	NA	NA	NA	NA	NA	NA	NA	NA	NA	NA	NA	NA	NA	NA	NA	NA	NA	NA	NA	NA
Didelphimorphia	Didelphidae	Marmosa	robinsoni	Marmosa_robinsoni	60.57	Jones_et_al._2009	60	Fisher_et_al._2001	60	Weisbecker_et_al._2013	14	Fisher_et_al._2001	NA	NA	10	Fisher_et_al._2001	1.5	Myhrvold_et_al._2015	568.64	Pacifici_et_al._2013	65	Fisher_et_al._2001	85	Fisher_et_al._2001	180	Fisher_et_al._2001	NA	NA	730	Fisher_et_al._2001	0.06	Fisher_et_al._2001	NA	NA	10	Fisher_et_al._2001	40	Fisher_et_al._2001	NA	NA	NA	NA	NA	NA	NA	NA	1	Fisher_et_al._2001	S
Didelphimorphia	Didelphidae	Marmosa	robinsoni	Marmosa_robinsoni	98.5	Myhrvold_et_al._2015	70	Russell_1982	74.5	Wilson_&_Mittermeier_2015	13.5	Fisher_et_al._2001	NA	NA	13	Fisher_et_al._2001	1.5	Cassia-Silva_&_Sales_2019	NA	NA	68	Myhrvold_et_al._2015	183	Fisher_et_al._2001	253.82	Myhrvold_et_al._2015	NA	NA	609.55	Myhrvold_et_al._2015	0.08	Jones_et_al._2009	NA	NA	11	Fisher_et_al._2001	NA	NA	NA	NA	NA	NA	NA	NA	NA	NA	1	Jones_et_al._2009	NA
Didelphimorphia	Didelphidae	Marmosa	robinsoni	Marmosa_robinsoni	NA	NA	16	Wilson_&_Mittermeier_2015	NA	NA	13.83	Cassia-Silva_&_Sales_2019	NA	NA	8	Fisher_et_al._2001	1	Wilson_&_Mittermeier_2015	NA	NA	64.63	Cassia-Silva_&_Sales_2019	134	Jones_et_al._2009	267.74	Soria_et_al._2021	NA	NA	1825	Myhrvold_et_al._2015	0.1	Myhrvold_et_al._2015	NA	NA	NA	NA	NA	NA	NA	NA	NA	NA	NA	NA	NA	NA	NA	NA	NA
Didelphimorphia	Didelphidae	Marmosa	rubra	Marmosa_rubra	62.99	Jones_et_al._2009	61	Weisbecker_et_al._2013	NA	NA	NA	NA	NA	NA	9	Todorov_et_al._2021	NA	NA	NA	NA	NA	NA	NA	NA	NA	NA	NA	NA	NA	NA	NA	NA	NA	NA	NA	NA	NA	NA	NA	NA	NA	NA	NA	NA	NA	NA	NA	NA	NA
Didelphimorphia	Didelphidae	Marmosa	rubra	Marmosa_rubra	NA	NA	NA	NA	NA	NA	NA	NA	NA	NA	9	Myhrvold_et_al._2015	NA	NA	NA	NA	NA	NA	NA	NA	NA	NA	NA	NA	NA	NA	NA	NA	NA	NA	NA	NA	NA	NA	NA	NA	NA	NA	NA	NA	NA	NA	NA	NA	NA
Didelphimorphia	Didelphidae	Marmosa	rubra	Marmosa_rubra	NA	NA	NA	NA	NA	NA	NA	NA	NA	NA	NA	NA	NA	NA	NA	NA	NA	NA	NA	NA	NA	NA	NA	NA	NA	NA	NA	NA	NA	NA	NA	NA	NA	NA	NA	NA	NA	NA	NA	NA	NA	NA	NA	NA	NA
Didelphimorphia	Didelphidae	Marmosa	rutteri	Marmosa_rutteri	NA	NA	NA	NA	NA	NA	NA	NA	NA	NA	NA	NA	NA	NA	NA	NA	NA	NA	NA	NA	NA	NA	NA	NA	NA	NA	NA	NA	NA	NA	NA	NA	NA	NA	NA	NA	NA	NA	NA	NA	NA	NA	NA	NA	NA
Didelphimorphia	Didelphidae	Marmosa	rutteri	Marmosa_rutteri	NA	NA	NA	NA	NA	NA	NA	NA	NA	NA	NA	NA	NA	NA	NA	NA	NA	NA	NA	NA	NA	NA	NA	NA	NA	NA	NA	NA	NA	NA	NA	NA	NA	NA	NA	NA	NA	NA	NA	NA	NA	NA	NA	NA	NA
Didelphimorphia	Didelphidae	Marmosa	rutteri	Marmosa_rutteri	NA	NA	NA	NA	NA	NA	NA	NA	NA	NA	NA	NA	NA	NA	NA	NA	NA	NA	NA	NA	NA	NA	NA	NA	NA	NA	NA	NA	NA	NA	NA	NA	NA	NA	NA	NA	NA	NA	NA	NA	NA	NA	NA	NA	NA
Didelphimorphia	Didelphidae	Marmosa	simonsi	Marmosa_simonsi	36.5	Wilson_&_Mittermeier_2015	NA	NA	NA	NA	NA	NA	NA	NA	NA	NA	NA	NA	NA	NA	NA	NA	NA	NA	NA	NA	NA	NA	NA	NA	NA	NA	NA	NA	NA	NA	NA	NA	NA	NA	NA	NA	NA	NA	NA	NA	NA	NA	NA
Didelphimorphia	Didelphidae	Marmosa	simonsi	Marmosa_simonsi	NA	NA	NA	NA	NA	NA	NA	NA	NA	NA	NA	NA	NA	NA	NA	NA	NA	NA	NA	NA	NA	NA	NA	NA	NA	NA	NA	NA	NA	NA	NA	NA	NA	NA	NA	NA	NA	NA	NA	NA	NA	NA	NA	NA	NA
Didelphimorphia	Didelphidae	Marmosa	simonsi	Marmosa_simonsi	NA	NA	NA	NA	NA	NA	NA	NA	NA	NA	NA	NA	NA	NA	NA	NA	NA	NA	NA	NA	NA	NA	NA	NA	NA	NA	NA	NA	NA	NA	NA	NA	NA	NA	NA	NA	NA	NA	NA	NA	NA	NA	NA	NA	NA
Didelphimorphia	Didelphidae	Marmosa	tyleriana	Marmosa_tyleriana	32.4	Jones_et_al._2009	NA	NA	NA	NA	NA	NA	NA	NA	3	Jones_et_al._2009	NA	NA	NA	NA	NA	NA	NA	NA	NA	NA	NA	NA	NA	NA	NA	NA	NA	NA	NA	NA	NA	NA	NA	NA	NA	NA	NA	NA	NA	NA	NA	NA	NA
Didelphimorphia	Didelphidae	Marmosa	tyleriana	Marmosa_tyleriana	NA	NA	NA	NA	NA	NA	NA	NA	NA	NA	NA	NA	NA	NA	NA	NA	NA	NA	NA	NA	NA	NA	NA	NA	NA	NA	NA	NA	NA	NA	NA	NA	NA	NA	NA	NA	NA	NA	NA	NA	NA	NA	NA	NA	NA
Didelphimorphia	Didelphidae	Marmosa	tyleriana	Marmosa_tyleriana	32	Jones_et_al._2009	NA	NA	NA	NA	NA	NA	NA	NA	NA	NA	NA	NA	NA	NA	NA	NA	NA	NA	NA	NA	NA	NA	NA	NA	NA	NA	NA	NA	NA	NA	NA	NA	NA	NA	NA	NA	NA	NA	NA	NA	NA	NA	NA
Didelphimorphia	Didelphidae	Marmosa	waterhousei	Marmosa_waterhousei	57.5	Wilson_&_Mittermeier_2015	NA	NA	NA	NA	NA	NA	NA	NA	NA	NA	NA	NA	NA	NA	NA	NA	NA	NA	NA	NA	NA	NA	NA	NA	NA	NA	NA	NA	NA	NA	NA	NA	NA	NA	NA	NA	NA	NA	NA	NA	NA	NA	NA
Didelphimorphia	Didelphidae	Marmosa	waterhousei	Marmosa_waterhousei	NA	NA	NA	NA	NA	NA	NA	NA	NA	NA	NA	NA	NA	NA	NA	NA	NA	NA	NA	NA	NA	NA	NA	NA	NA	NA	NA	NA	NA	NA	NA	NA	NA	NA	NA	NA	NA	NA	NA	NA	NA	NA	NA	NA	NA
Didelphimorphia	Didelphidae	Marmosa	waterhousei	Marmosa_waterhousei	NA	NA	NA	NA	NA	NA	NA	NA	NA	NA	NA	NA	NA	NA	NA	NA	NA	NA	NA	NA	NA	NA	NA	NA	NA	NA	NA	NA	NA	NA	NA	NA	NA	NA	NA	NA	NA	NA	NA	NA	NA	NA	NA	NA	NA
Didelphimorphia	Didelphidae	Marmosa	xerophila	Marmosa_xerophila	46.2	Jones_et_al._2009	40	Myhrvold_et_al._2015	60	Myhrvold_et_al._2015	14	Wilson_&_Mittermeier_2015	NA	NA	7.9	Battistella_et_al._2019	1	Myhrvold_et_al._2015	318.36	Estimated_Pacifici_et_al._2013_maximum-lifespan	60	Myhrvold_et_al._2015	NA	NA	273.96	Myhrvold_et_al._2015	NA	NA	427.05	Myhrvold_et_al._2015	NA	NA	NA	NA	NA	NA	NA	NA	NA	NA	NA	NA	NA	NA	NA	NA	NA	NA	NA
Didelphimorphia	Didelphidae	Marmosa	xerophila	Marmosa_xerophila	NA	NA	NA	NA	NA	NA	NA	NA	NA	NA	11	Myhrvold_et_al._2015	3	Myhrvold_et_al._2015	NA	NA	NA	NA	NA	NA	287.96	Soria_et_al._2021	NA	NA	NA	NA	NA	NA	NA	NA	NA	NA	NA	NA	NA	NA	NA	NA	NA	NA	NA	NA	NA	NA	NA
Didelphimorphia	Didelphidae	Marmosa	xerophila	Marmosa_xerophila	46	Jones_et_al._2009	NA	NA	NA	NA	NA	NA	NA	NA	8	Myhrvold_et_al._2015	1.3	Myhrvold_et_al._2015	NA	NA	NA	NA	NA	NA	270	Wilson_&_Mittermeier_2015	NA	NA	NA	NA	NA	NA	NA	NA	NA	NA	NA	NA	NA	NA	NA	NA	NA	NA	NA	NA	NA	NA	NA
Didelphimorphia	Didelphidae	Marmosa	zeledoni	Marmosa_zeledoni	NA	NA	NA	NA	NA	NA	NA	NA	NA	NA	NA	NA	NA	NA	NA	NA	NA	NA	NA	NA	NA	NA	NA	NA	NA	NA	NA	NA	NA	NA	NA	NA	NA	NA	NA	NA	NA	NA	NA	NA	NA	NA	NA	NA	NA
Didelphimorphia	Didelphidae	Marmosa	zeledoni	Marmosa_zeledoni	NA	NA	NA	NA	NA	NA	NA	NA	NA	NA	NA	NA	NA	NA	NA	NA	NA	NA	NA	NA	NA	NA	NA	NA	NA	NA	NA	NA	NA	NA	NA	NA	NA	NA	NA	NA	NA	NA	NA	NA	NA	NA	NA	NA	NA
Didelphimorphia	Didelphidae	Marmosa	zeledoni	Marmosa_zeledoni	NA	NA	NA	NA	NA	NA	NA	NA	NA	NA	NA	NA	NA	NA	NA	NA	NA	NA	NA	NA	NA	NA	NA	NA	NA	NA	NA	NA	NA	NA	NA	NA	NA	NA	NA	NA	NA	NA	NA	NA	NA	NA	NA	NA	NA
Didelphimorphia	Didelphidae	Marmosops	bishopi	Marmosops_bishopi	15	Jones_et_al._2009	26.3	Myhrvold_et_al._2015	28.3	Myhrvold_et_al._2015	NA	NA	NA	NA	NA	NA	NA	NA	NA	NA	NA	NA	NA	NA	NA	NA	NA	NA	NA	NA	NA	NA	NA	NA	NA	NA	NA	NA	NA	NA	NA	NA	NA	NA	NA	NA	NA	NA	NA
Didelphimorphia	Didelphidae	Marmosops	bishopi	Marmosops_bishopi	17	Paglia_et_al._2012	NA	NA	NA	NA	NA	NA	NA	NA	4.05	Soria_et_al._2021	NA	NA	NA	NA	NA	NA	NA	NA	NA	NA	NA	NA	NA	NA	NA	NA	NA	NA	NA	NA	NA	NA	NA	NA	NA	NA	NA	NA	NA	NA	NA	NA	NA
Didelphimorphia	Didelphidae	Marmosops	bishopi	Marmosops_bishopi	22	Paglia_et_al._2012	NA	NA	NA	NA	NA	NA	NA	NA	NA	NA	NA	NA	NA	NA	NA	NA	NA	NA	NA	NA	NA	NA	NA	NA	NA	NA	NA	NA	NA	NA	NA	NA	NA	NA	NA	NA	NA	NA	NA	NA	NA	NA	NA
Didelphimorphia	Didelphidae	Marmosops	carri	Marmosops_carri	NA	NA	NA	NA	NA	NA	NA	NA	NA	NA	NA	NA	NA	NA	NA	NA	NA	NA	NA	NA	NA	NA	NA	NA	NA	NA	NA	NA	NA	NA	NA	NA	NA	NA	NA	NA	NA	NA	NA	NA	NA	NA	NA	NA	NA
Didelphimorphia	Didelphidae	Marmosops	carri	Marmosops_carri	NA	NA	NA	NA	NA	NA	NA	NA	NA	NA	NA	NA	NA	NA	NA	NA	NA	NA	NA	NA	NA	NA	NA	NA	NA	NA	NA	NA	NA	NA	NA	NA	NA	NA	NA	NA	NA	NA	NA	NA	NA	NA	NA	NA	NA
Didelphimorphia	Didelphidae	Marmosops	carri	Marmosops_carri	NA	NA	NA	NA	NA	NA	NA	NA	NA	NA	NA	NA	NA	NA	NA	NA	NA	NA	NA	NA	NA	NA	NA	NA	NA	NA	NA	NA	NA	NA	NA	NA	NA	NA	NA	NA	NA	NA	NA	NA	NA	NA	NA	NA	NA
Didelphimorphia	Didelphidae	Marmosops	caucae	Marmosops_caucae	41.71	Jones_et_al._2009	57.3	Myhrvold_et_al._2015	NA	NA	NA	NA	NA	NA	NA	NA	3	Myhrvold_et_al._2015	NA	NA	NA	NA	NA	NA	NA	NA	NA	NA	NA	NA	NA	NA	NA	NA	NA	NA	NA	NA	NA	NA	NA	NA	NA	NA	NA	NA	NA	NA	S
Didelphimorphia	Didelphidae	Marmosops	caucae	Marmosops_caucae	39.77	Jones_et_al._2009	NA	NA	NA	NA	NA	NA	NA	NA	NA	NA	2	Myhrvold_et_al._2015	NA	NA	NA	NA	NA	NA	NA	NA	NA	NA	NA	NA	NA	NA	NA	NA	NA	NA	NA	NA	NA	NA	NA	NA	NA	NA	NA	NA	NA	NA	NA
Didelphimorphia	Didelphidae	Marmosops	caucae	Marmosops_caucae	56.73	Jones_et_al._2009	NA	NA	NA	NA	NA	NA	NA	NA	NA	NA	1	Myhrvold_et_al._2015	NA	NA	NA	NA	NA	NA	NA	NA	NA	NA	NA	NA	NA	NA	NA	NA	NA	NA	NA	NA	NA	NA	NA	NA	NA	NA	NA	NA	NA	NA	NA
Didelphimorphia	Didelphidae	Marmosops	chucha	Marmosops_chucha	NA	NA	NA	NA	NA	NA	NA	NA	NA	NA	NA	NA	NA	NA	NA	NA	NA	NA	NA	NA	NA	NA	NA	NA	NA	NA	NA	NA	NA	NA	NA	NA	NA	NA	NA	NA	NA	NA	NA	NA	NA	NA	NA	NA	NA
Didelphimorphia	Didelphidae	Marmosops	chucha	Marmosops_chucha	NA	NA	NA	NA	NA	NA	NA	NA	NA	NA	NA	NA	NA	NA	NA	NA	NA	NA	NA	NA	NA	NA	NA	NA	NA	NA	NA	NA	NA	NA	NA	NA	NA	NA	NA	NA	NA	NA	NA	NA	NA	NA	NA	NA	NA
Didelphimorphia	Didelphidae	Marmosops	chucha	Marmosops_chucha	NA	NA	NA	NA	NA	NA	NA	NA	NA	NA	NA	NA	NA	NA	NA	NA	NA	NA	NA	NA	NA	NA	NA	NA	NA	NA	NA	NA	NA	NA	NA	NA	NA	NA	NA	NA	NA	NA	NA	NA	NA	NA	NA	NA	NA
Didelphimorphia	Didelphidae	Marmosops	creightoni	Marmosops_creightoni	NA	NA	NA	NA	NA	NA	NA	NA	NA	NA	NA	NA	NA	NA	NA	NA	NA	NA	NA	NA	NA	NA	NA	NA	NA	NA	NA	NA	NA	NA	NA	NA	NA	NA	NA	NA	NA	NA	NA	NA	NA	NA	NA	NA	NA
Didelphimorphia	Didelphidae	Marmosops	creightoni	Marmosops_creightoni	NA	NA	NA	NA	NA	NA	NA	NA	NA	NA	NA	NA	NA	NA	NA	NA	NA	NA	NA	NA	NA	NA	NA	NA	NA	NA	NA	NA	NA	NA	NA	NA	NA	NA	NA	NA	NA	NA	NA	NA	NA	NA	NA	NA	NA
Didelphimorphia	Didelphidae	Marmosops	creightoni	Marmosops_creightoni	NA	NA	NA	NA	NA	NA	NA	NA	NA	NA	NA	NA	NA	NA	NA	NA	NA	NA	NA	NA	NA	NA	NA	NA	NA	NA	NA	NA	NA	NA	NA	NA	NA	NA	NA	NA	NA	NA	NA	NA	NA	NA	NA	NA	NA
Didelphimorphia	Didelphidae	Marmosops	fuscatus	Marmosops_fuscatus	45.15	Jones_et_al._2009	NA	NA	NA	NA	NA	NA	NA	NA	6	Eisenberg_&_Wilson_1981	2	Jones_et_al._2009	391.37	Estimated_Pacifici_et_al._2013_maximum-lifespan	NA	NA	NA	NA	185.61	Myhrvold_et_al._2015	NA	NA	NA	NA	NA	NA	NA	NA	NA	NA	NA	NA	NA	NA	NA	NA	NA	NA	NA	NA	NA	NA	NA
Didelphimorphia	Didelphidae	Marmosops	fuscatus	Marmosops_fuscatus	NA	NA	NA	NA	NA	NA	NA	NA	NA	NA	5.47	Jones_et_al._2009	1	Myhrvold_et_al._2015	NA	NA	NA	NA	NA	NA	180	Wilson_&_Mittermeier_2015	NA	NA	908.85	Myhrvold_et_al._2015	NA	NA	NA	NA	NA	NA	NA	NA	NA	NA	NA	NA	NA	NA	NA	NA	NA	NA	NA
Didelphimorphia	Didelphidae	Marmosops	fuscatus	Marmosops_fuscatus	59.88	Jones_et_al._2009	NA	NA	NA	NA	NA	NA	NA	NA	6	Wilson_&_Mittermeier_2015	1	Soria_et_al._2021	NA	NA	NA	NA	NA	NA	NA	NA	NA	NA	NA	NA	NA	NA	NA	NA	NA	NA	NA	NA	NA	NA	NA	NA	NA	NA	NA	NA	NA	NA	NA
Didelphimorphia	Didelphidae	Marmosops	handleyi	Marmosops_handleyi	30.7	Jones_et_al._2009	27	Myhrvold_et_al._2015	29.5	Myhrvold_et_al._2015	NA	NA	NA	NA	NA	NA	1	Wilson_&_Mittermeier_2015	NA	NA	NA	NA	NA	NA	NA	NA	NA	NA	NA	NA	NA	NA	NA	NA	NA	NA	NA	NA	NA	NA	NA	NA	NA	NA	NA	NA	NA	NA	NA
Didelphimorphia	Didelphidae	Marmosops	handleyi	Marmosops_handleyi	20	Jones_et_al._2009	21	Myhrvold_et_al._2015	NA	NA	NA	NA	NA	NA	NA	NA	NA	NA	NA	NA	NA	NA	NA	NA	NA	NA	NA	NA	NA	NA	NA	NA	NA	NA	NA	NA	NA	NA	NA	NA	NA	NA	NA	NA	NA	NA	NA	NA	NA
Didelphimorphia	Didelphidae	Marmosops	handleyi	Marmosops_handleyi	30	Jones_et_al._2009	31	Myhrvold_et_al._2015	NA	NA	NA	NA	NA	NA	NA	NA	NA	NA	NA	NA	NA	NA	NA	NA	NA	NA	NA	NA	NA	NA	NA	NA	NA	NA	NA	NA	NA	NA	NA	NA	NA	NA	NA	NA	NA	NA	NA	NA	NA
Didelphimorphia	Didelphidae	Marmosops	incanus	Marmosops_incanus	59.88	Jones_et_al._2009	NA	NA	NA	NA	NA	NA	NA	NA	NA	NA	1	Jones_et_al._2009	296.54	Estimated_Pacifici_et_al._2013_age-at-last-reproduction	NA	NA	NA	NA	182.5	Ferreira_et_al._2023	574.5	Ferreira_et_al._2023	NA	NA	NA	NA	NA	NA	NA	NA	NA	NA	NA	NA	NA	NA	50	Ferreira_et_al._2023	50	Ferreira_et_al._2023	NA	NA	MF
Didelphimorphia	Didelphidae	Marmosops	incanus	Marmosops_incanus	NA	NA	NA	NA	NA	NA	NA	NA	NA	NA	NA	NA	1	Myhrvold_et_al._2015	NA	NA	NA	NA	NA	NA	180	Wilson_&_Mittermeier_2015	574.5	Ferreira_et_al._2023	NA	NA	NA	NA	NA	NA	NA	NA	NA	NA	NA	NA	NA	NA	50	Ferreira_et_al._2023	50	Ferreira_et_al._2023	NA	NA	NA
Didelphimorphia	Didelphidae	Marmosops	incanus	Marmosops_incanus	NA	NA	NA	NA	NA	NA	NA	NA	NA	NA	NA	NA	1	Cassia-Silva_&_Sales_2019	NA	NA	NA	NA	NA	NA	NA	NA	NA	NA	NA	NA	NA	NA	NA	NA	NA	NA	NA	NA	NA	NA	NA	NA	NA	NA	NA	NA	NA	NA	NA
Didelphimorphia	Didelphidae	Marmosops	invictus	Marmosops_invictus	29.19	Jones_et_al._2009	NA	NA	NA	NA	NA	NA	NA	NA	NA	NA	NA	NA	NA	NA	NA	NA	NA	NA	NA	NA	NA	NA	850.45	Myhrvold_et_al._2015	NA	NA	NA	NA	NA	NA	NA	NA	NA	NA	NA	NA	NA	NA	NA	NA	NA	NA	NA
Didelphimorphia	Didelphidae	Marmosops	invictus	Marmosops_invictus	NA	NA	NA	NA	NA	NA	NA	NA	NA	NA	NA	NA	NA	NA	NA	NA	NA	NA	NA	NA	NA	NA	NA	NA	NA	NA	NA	NA	NA	NA	NA	NA	NA	NA	NA	NA	NA	NA	NA	NA	NA	NA	NA	NA	NA
Didelphimorphia	Didelphidae	Marmosops	invictus	Marmosops_invictus	NA	NA	NA	NA	NA	NA	NA	NA	NA	NA	NA	NA	NA	NA	NA	NA	NA	NA	NA	NA	NA	NA	NA	NA	NA	NA	NA	NA	NA	NA	NA	NA	NA	NA	NA	NA	NA	NA	NA	NA	NA	NA	NA	NA	NA
Didelphimorphia	Didelphidae	Marmosops	juninensis	Marmosops_juninensis	27	Jones_et_al._2009	NA	NA	NA	NA	NA	NA	NA	NA	4.05	Soria_et_al._2021	NA	NA	NA	NA	NA	NA	NA	NA	NA	NA	NA	NA	NA	NA	NA	NA	NA	NA	NA	NA	NA	NA	NA	NA	NA	NA	NA	NA	NA	NA	NA	NA	NA
Didelphimorphia	Didelphidae	Marmosops	juninensis	Marmosops_juninensis	NA	NA	NA	NA	NA	NA	NA	NA	NA	NA	NA	NA	NA	NA	NA	NA	NA	NA	NA	NA	NA	NA	NA	NA	NA	NA	NA	NA	NA	NA	NA	NA	NA	NA	NA	NA	NA	NA	NA	NA	NA	NA	NA	NA	NA
Didelphimorphia	Didelphidae	Marmosops	juninensis	Marmosops_juninensis	NA	NA	NA	NA	NA	NA	NA	NA	NA	NA	NA	NA	NA	NA	NA	NA	NA	NA	NA	NA	NA	NA	NA	NA	NA	NA	NA	NA	NA	NA	NA	NA	NA	NA	NA	NA	NA	NA	NA	NA	NA	NA	NA	NA	NA
Didelphimorphia	Didelphidae	Marmosops	magdalenae	Marmosops_magdalenae	NA	NA	NA	NA	NA	NA	NA	NA	NA	NA	NA	NA	NA	NA	NA	NA	NA	NA	NA	NA	NA	NA	NA	NA	NA	NA	NA	NA	NA	NA	NA	NA	NA	NA	NA	NA	NA	NA	NA	NA	NA	NA	NA	NA	NA
Didelphimorphia	Didelphidae	Marmosops	magdalenae	Marmosops_magdalenae	NA	NA	NA	NA	NA	NA	NA	NA	NA	NA	NA	NA	NA	NA	NA	NA	NA	NA	NA	NA	NA	NA	NA	NA	NA	NA	NA	NA	NA	NA	NA	NA	NA	NA	NA	NA	NA	NA	NA	NA	NA	NA	NA	NA	NA
Didelphimorphia	Didelphidae	Marmosops	magdalenae	Marmosops_magdalenae	NA	NA	NA	NA	NA	NA	NA	NA	NA	NA	NA	NA	NA	NA	NA	NA	NA	NA	NA	NA	NA	NA	NA	NA	NA	NA	NA	NA	NA	NA	NA	NA	NA	NA	NA	NA	NA	NA	NA	NA	NA	NA	NA	NA	NA
Didelphimorphia	Didelphidae	Marmosops	marina	Marmosops_marina	NA	NA	NA	NA	NA	NA	NA	NA	NA	NA	NA	NA	NA	NA	NA	NA	NA	NA	NA	NA	NA	NA	NA	NA	NA	NA	NA	NA	NA	NA	NA	NA	NA	NA	NA	NA	NA	NA	NA	NA	NA	NA	NA	NA	NA
Didelphimorphia	Didelphidae	Marmosops	marina	Marmosops_marina	NA	NA	NA	NA	NA	NA	NA	NA	NA	NA	NA	NA	NA	NA	NA	NA	NA	NA	NA	NA	NA	NA	NA	NA	NA	NA	NA	NA	NA	NA	NA	NA	NA	NA	NA	NA	NA	NA	NA	NA	NA	NA	NA	NA	NA
Didelphimorphia	Didelphidae	Marmosops	marina	Marmosops_marina	NA	NA	NA	NA	NA	NA	NA	NA	NA	NA	NA	NA	NA	NA	NA	NA	NA	NA	NA	NA	NA	NA	NA	NA	NA	NA	NA	NA	NA	NA	NA	NA	NA	NA	NA	NA	NA	NA	NA	NA	NA	NA	NA	NA	NA
Didelphimorphia	Didelphidae	Marmosops	noctivagus	Marmosops_noctivagus	39.77	Jones_et_al._2009	NA	NA	NA	NA	NA	NA	NA	NA	NA	NA	1	Wilson_&_Mittermeier_2015	NA	NA	NA	NA	NA	NA	NA	NA	NA	NA	NA	NA	NA	NA	NA	NA	NA	NA	NA	NA	NA	NA	NA	NA	NA	NA	NA	NA	1	Jones_et_al._2009	S
Didelphimorphia	Didelphidae	Marmosops	noctivagus	Marmosops_noctivagus	36	Paglia_et_al._2012	NA	NA	NA	NA	NA	NA	NA	NA	NA	NA	NA	NA	NA	NA	NA	NA	NA	NA	NA	NA	NA	NA	NA	NA	NA	NA	NA	NA	NA	NA	NA	NA	NA	NA	NA	NA	NA	NA	NA	NA	NA	NA	NA
Didelphimorphia	Didelphidae	Marmosops	noctivagus	Marmosops_noctivagus	60	Paglia_et_al._2012	NA	NA	NA	NA	NA	NA	NA	NA	NA	NA	NA	NA	NA	NA	NA	NA	NA	NA	NA	NA	NA	NA	NA	NA	NA	NA	NA	NA	NA	NA	NA	NA	NA	NA	NA	NA	NA	NA	NA	NA	NA	NA	NA
Didelphimorphia	Didelphidae	Marmosops	ocellatus	Marmosops_ocellatus	24	Paglia_et_al._2012	NA	NA	NA	NA	NA	NA	NA	NA	NA	NA	NA	NA	NA	NA	NA	NA	NA	NA	NA	NA	NA	NA	NA	NA	NA	NA	NA	NA	NA	NA	NA	NA	NA	NA	NA	NA	NA	NA	NA	NA	NA	NA	NA
Didelphimorphia	Didelphidae	Marmosops	ocellatus	Marmosops_ocellatus	39	Paglia_et_al._2012	NA	NA	NA	NA	NA	NA	NA	NA	NA	NA	NA	NA	NA	NA	NA	NA	NA	NA	NA	NA	NA	NA	NA	NA	NA	NA	NA	NA	NA	NA	NA	NA	NA	NA	NA	NA	NA	NA	NA	NA	NA	NA	NA
Didelphimorphia	Didelphidae	Marmosops	ocellatus	Marmosops_ocellatus	NA	NA	NA	NA	NA	NA	NA	NA	NA	NA	NA	NA	NA	NA	NA	NA	NA	NA	NA	NA	NA	NA	NA	NA	NA	NA	NA	NA	NA	NA	NA	NA	NA	NA	NA	NA	NA	NA	NA	NA	NA	NA	NA	NA	NA
Didelphimorphia	Didelphidae	Marmosops	ojastii	Marmosops_ojastii	NA	NA	NA	NA	NA	NA	NA	NA	NA	NA	NA	NA	NA	NA	NA	NA	NA	NA	NA	NA	NA	NA	NA	NA	NA	NA	NA	NA	NA	NA	NA	NA	NA	NA	NA	NA	NA	NA	NA	NA	NA	NA	NA	NA	NA
Didelphimorphia	Didelphidae	Marmosops	ojastii	Marmosops_ojastii	NA	NA	NA	NA	NA	NA	NA	NA	NA	NA	NA	NA	NA	NA	NA	NA	NA	NA	NA	NA	NA	NA	NA	NA	NA	NA	NA	NA	NA	NA	NA	NA	NA	NA	NA	NA	NA	NA	NA	NA	NA	NA	NA	NA	NA
Didelphimorphia	Didelphidae	Marmosops	ojastii	Marmosops_ojastii	NA	NA	NA	NA	NA	NA	NA	NA	NA	NA	NA	NA	NA	NA	NA	NA	NA	NA	NA	NA	NA	NA	NA	NA	NA	NA	NA	NA	NA	NA	NA	NA	NA	NA	NA	NA	NA	NA	NA	NA	NA	NA	NA	NA	NA
Didelphimorphia	Didelphidae	Marmosops	pakaraimae	Marmosops_pakaraimae	NA	NA	NA	NA	NA	NA	NA	NA	NA	NA	NA	NA	NA	NA	NA	NA	NA	NA	NA	NA	NA	NA	NA	NA	NA	NA	NA	NA	NA	NA	NA	NA	NA	NA	NA	NA	NA	NA	NA	NA	NA	NA	NA	NA	NA
Didelphimorphia	Didelphidae	Marmosops	pakaraimae	Marmosops_pakaraimae	NA	NA	NA	NA	NA	NA	NA	NA	NA	NA	NA	NA	NA	NA	NA	NA	NA	NA	NA	NA	NA	NA	NA	NA	NA	NA	NA	NA	NA	NA	NA	NA	NA	NA	NA	NA	NA	NA	NA	NA	NA	NA	NA	NA	NA
Didelphimorphia	Didelphidae	Marmosops	pakaraimae	Marmosops_pakaraimae	NA	NA	NA	NA	NA	NA	NA	NA	NA	NA	NA	NA	NA	NA	NA	NA	NA	NA	NA	NA	NA	NA	NA	NA	NA	NA	NA	NA	NA	NA	NA	NA	NA	NA	NA	NA	NA	NA	NA	NA	NA	NA	NA	NA	NA
Didelphimorphia	Didelphidae	Marmosops	parvidens	Marmosops_parvidens	15	Jones_et_al._2009	NA	NA	NA	NA	NA	NA	6	Wilson_&_Mittermeier_2015	4.5	Jones_et_al._2009	NA	NA	NA	NA	NA	NA	NA	NA	NA	NA	NA	NA	NA	NA	NA	NA	NA	NA	NA	NA	NA	NA	NA	NA	NA	NA	NA	NA	NA	NA	1	Jones_et_al._2009	S
Didelphimorphia	Didelphidae	Marmosops	parvidens	Marmosops_parvidens	21	Paglia_et_al._2012	NA	NA	NA	NA	NA	NA	7	Wilson_&_Mittermeier_2015	6.5	Todorov_et_al._2021	NA	NA	NA	NA	NA	NA	NA	NA	NA	NA	NA	NA	NA	NA	NA	NA	NA	NA	NA	NA	NA	NA	NA	NA	NA	NA	NA	NA	NA	NA	NA	NA	NA
Didelphimorphia	Didelphidae	Marmosops	parvidens	Marmosops_parvidens	31	Paglia_et_al._2012	NA	NA	NA	NA	NA	NA	NA	NA	NA	NA	NA	NA	NA	NA	NA	NA	NA	NA	NA	NA	NA	NA	NA	NA	NA	NA	NA	NA	NA	NA	NA	NA	NA	NA	NA	NA	NA	NA	NA	NA	NA	NA	NA
Didelphimorphia	Didelphidae	Marmosops	paulensis	Marmosops_paulensis	38.89	Jones_et_al._2009	NA	NA	NA	NA	NA	NA	NA	NA	NA	NA	1	Myhrvold_et_al._2015	NA	NA	NA	NA	NA	NA	NA	NA	NA	NA	365	Myhrvold_et_al._2015	NA	NA	NA	NA	NA	NA	NA	NA	NA	NA	NA	NA	NA	NA	NA	NA	1	Qiu_et_al._2022	S
Didelphimorphia	Didelphidae	Marmosops	paulensis	Marmosops_paulensis	NA	NA	NA	NA	NA	NA	NA	NA	NA	NA	NA	NA	1	Myhrvold_et_al._2015	NA	NA	NA	NA	NA	NA	NA	NA	NA	NA	NA	NA	NA	NA	NA	NA	NA	NA	NA	NA	NA	NA	NA	NA	NA	NA	NA	NA	NA	NA	NA
Didelphimorphia	Didelphidae	Marmosops	paulensis	Marmosops_paulensis	NA	NA	NA	NA	NA	NA	NA	NA	NA	NA	NA	NA	1	Myhrvold_et_al._2015	NA	NA	NA	NA	NA	NA	NA	NA	NA	NA	NA	NA	NA	NA	NA	NA	NA	NA	NA	NA	NA	NA	NA	NA	NA	NA	NA	NA	NA	NA	NA
Didelphimorphia	Didelphidae	Marmosops	pinheiroi	Marmosops_pinheiroi	33	Paglia_et_al._2012	NA	NA	NA	NA	NA	NA	NA	NA	NA	NA	NA	NA	NA	NA	NA	NA	NA	NA	NA	NA	NA	NA	NA	NA	NA	NA	NA	NA	NA	NA	NA	NA	NA	NA	NA	NA	NA	NA	NA	NA	NA	NA	NA
Didelphimorphia	Didelphidae	Marmosops	pinheiroi	Marmosops_pinheiroi	19	Paglia_et_al._2012	NA	NA	NA	NA	NA	NA	NA	NA	4.05	Soria_et_al._2021	NA	NA	NA	NA	NA	NA	NA	NA	NA	NA	NA	NA	NA	NA	NA	NA	NA	NA	NA	NA	NA	NA	NA	NA	NA	NA	NA	NA	NA	NA	NA	NA	NA
Didelphimorphia	Didelphidae	Marmosops	pinheiroi	Marmosops_pinheiroi	NA	NA	NA	NA	NA	NA	NA	NA	NA	NA	NA	NA	NA	NA	NA	NA	NA	NA	NA	NA	NA	NA	NA	NA	NA	NA	NA	NA	NA	NA	NA	NA	NA	NA	NA	NA	NA	NA	NA	NA	NA	NA	NA	NA	NA
Didelphimorphia	Didelphidae	Marmosops	soinii	Marmosops_soinii	NA	NA	NA	NA	NA	NA	NA	NA	NA	NA	NA	NA	NA	NA	NA	NA	NA	NA	NA	NA	NA	NA	NA	NA	NA	NA	NA	NA	NA	NA	NA	NA	NA	NA	NA	NA	NA	NA	NA	NA	NA	NA	NA	NA	NA
Didelphimorphia	Didelphidae	Marmosops	soinii	Marmosops_soinii	NA	NA	NA	NA	NA	NA	NA	NA	NA	NA	NA	NA	NA	NA	NA	NA	NA	NA	NA	NA	NA	NA	NA	NA	NA	NA	NA	NA	NA	NA	NA	NA	NA	NA	NA	NA	NA	NA	NA	NA	NA	NA	NA	NA	NA
Didelphimorphia	Didelphidae	Marmosops	soinii	Marmosops_soinii	NA	NA	NA	NA	NA	NA	NA	NA	NA	NA	NA	NA	NA	NA	NA	NA	NA	NA	NA	NA	NA	NA	NA	NA	NA	NA	NA	NA	NA	NA	NA	NA	NA	NA	NA	NA	NA	NA	NA	NA	NA	NA	NA	NA	NA
Didelphimorphia	Didelphidae	Marmosops	woodalli	Marmosops_woodalli	NA	NA	NA	NA	NA	NA	NA	NA	NA	NA	NA	NA	NA	NA	NA	NA	NA	NA	NA	NA	NA	NA	NA	NA	NA	NA	NA	NA	NA	NA	NA	NA	NA	NA	NA	NA	NA	NA	NA	NA	NA	NA	NA	NA	NA
Didelphimorphia	Didelphidae	Marmosops	woodalli	Marmosops_woodalli	NA	NA	NA	NA	NA	NA	NA	NA	NA	NA	NA	NA	NA	NA	NA	NA	NA	NA	NA	NA	NA	NA	NA	NA	NA	NA	NA	NA	NA	NA	NA	NA	NA	NA	NA	NA	NA	NA	NA	NA	NA	NA	NA	NA	NA
Didelphimorphia	Didelphidae	Marmosops	woodalli	Marmosops_woodalli	NA	NA	NA	NA	NA	NA	NA	NA	NA	NA	NA	NA	NA	NA	NA	NA	NA	NA	NA	NA	NA	NA	NA	NA	NA	NA	NA	NA	NA	NA	NA	NA	NA	NA	NA	NA	NA	NA	NA	NA	NA	NA	NA	NA	NA
Didelphimorphia	Didelphidae	Metachirus	aritanai	Metachirus_aritanai	NA	NA	NA	NA	NA	NA	NA	NA	NA	NA	NA	NA	NA	NA	NA	NA	NA	NA	NA	NA	NA	NA	NA	NA	NA	NA	NA	NA	NA	NA	NA	NA	NA	NA	NA	NA	NA	NA	NA	NA	NA	NA	NA	NA	NA
Didelphimorphia	Didelphidae	Metachirus	aritanai	Metachirus_aritanai	NA	NA	NA	NA	NA	NA	NA	NA	NA	NA	NA	NA	NA	NA	NA	NA	NA	NA	NA	NA	NA	NA	NA	NA	NA	NA	NA	NA	NA	NA	NA	NA	NA	NA	NA	NA	NA	NA	NA	NA	NA	NA	NA	NA	NA
Didelphimorphia	Didelphidae	Metachirus	aritanai	Metachirus_aritanai	NA	NA	NA	NA	NA	NA	NA	NA	NA	NA	NA	NA	NA	NA	NA	NA	NA	NA	NA	NA	NA	NA	NA	NA	NA	NA	NA	NA	NA	NA	NA	NA	NA	NA	NA	NA	NA	NA	NA	NA	NA	NA	NA	NA	NA
Didelphimorphia	Didelphidae	Metachirus	myosuros	Metachirus_myosuros	218	Batistella_et_al._2019	NA	NA	NA	NA	NA	NA	NA	NA	5	Wilson_&_Mittermeier_2015	NA	NA	NA	NA	NA	NA	NA	NA	NA	NA	NA	NA	NA	NA	NA	NA	NA	NA	NA	NA	NA	NA	NA	NA	NA	NA	NA	NA	NA	NA	NA	NA	NA
Didelphimorphia	Didelphidae	Metachirus	myosuros	Metachirus_myosuros	328	Batistella_et_al._2019	NA	NA	NA	NA	NA	NA	NA	NA	7.6	Wilson_&_Mittermeier_2015	NA	NA	NA	NA	NA	NA	NA	NA	NA	NA	NA	NA	NA	NA	NA	NA	NA	NA	NA	NA	NA	NA	NA	NA	NA	NA	NA	NA	NA	NA	NA	NA	NA
Didelphimorphia	Didelphidae	Metachirus	myosuros	Metachirus_myosuros	364	Batistella_et_al._2019	NA	NA	NA	NA	NA	NA	NA	NA	NA	NA	NA	NA	NA	NA	NA	NA	NA	NA	NA	NA	NA	NA	NA	NA	NA	NA	NA	NA	NA	NA	NA	NA	NA	NA	NA	NA	NA	NA	NA	NA	NA	NA	NA
Didelphimorphia	Didelphidae	Metachirus	nudicaudatus	Metachirus_nudicaudatus	363.77	Jones_et_al._2009	300	Fisher_et_al._2001	300	Weisbecker_et_al._2013	21	Wilson_&_Mittermeier_2015	NA	NA	5	Fisher_et_al._2001	1.1	Myhrvold_et_al._2015	NA	NA	125	Wilson_&_Mittermeier_2015	365	Fisher_et_al._2001	300	Wilson_&_Mittermeier_2015	NA	NA	730	Fisher_et_al._2001	NA	NA	NA	NA	NA	NA	NA	NA	NA	NA	NA	NA	NA	NA	NA	NA	1	Fisher_et_al._2001	S
Didelphimorphia	Didelphidae	Metachirus	nudicaudatus	Metachirus_nudicaudatus	336	Wilson_&_Mittermeier_2015	350	Myhrvold_et_al._2015	470.8	Myhrvold_et_al._2015	NA	NA	NA	NA	3	Fisher_et_al._2001	2	Myhrvold_et_al._2015	NA	NA	NA	NA	365	Jones_et_al._2009	NA	NA	NA	NA	1460	Carey_&_Judge_2000	NA	NA	NA	NA	NA	NA	NA	NA	NA	NA	NA	NA	NA	NA	NA	NA	1	Jones_et_al._2009	NA
Didelphimorphia	Didelphidae	Metachirus	nudicaudatus	Metachirus_nudicaudatus	440	de_Magalhaes_&_Costa_2009	NA	NA	NA	NA	NA	NA	NA	NA	5	de_Magalhaes_&_Costa_2009	NA	NA	NA	NA	NA	NA	365	de_Magalhaes_&_Costa_2009	NA	NA	NA	NA	1460	Myhrvold_et_al._2015	NA	NA	NA	NA	NA	NA	NA	NA	NA	NA	NA	NA	NA	NA	NA	NA	1	Soria_et_al._2021	NA
Didelphimorphia	Didelphidae	Monodelphis	adusta	Monodelphis_adusta	36.04	Jones_et_al._2009	NA	NA	NA	NA	NA	NA	NA	NA	NA	NA	NA	NA	NA	NA	NA	NA	NA	NA	NA	NA	NA	NA	1496.5	Myhrvold_et_al._2015	NA	NA	NA	NA	NA	NA	NA	NA	NA	NA	NA	NA	NA	NA	NA	NA	NA	NA	S
Didelphimorphia	Didelphidae	Monodelphis	adusta	Monodelphis_adusta	35	de_Magalhaes_&_Costa_2009	NA	NA	NA	NA	NA	NA	NA	NA	NA	NA	NA	NA	NA	NA	NA	NA	NA	NA	NA	NA	NA	NA	NA	NA	NA	NA	NA	NA	NA	NA	NA	NA	NA	NA	NA	NA	NA	NA	NA	NA	NA	NA	NA
Didelphimorphia	Didelphidae	Monodelphis	adusta	Monodelphis_adusta	NA	NA	NA	NA	NA	NA	NA	NA	NA	NA	NA	NA	NA	NA	NA	NA	NA	NA	NA	NA	NA	NA	NA	NA	NA	NA	NA	NA	NA	NA	NA	NA	NA	NA	NA	NA	NA	NA	NA	NA	NA	NA	NA	NA	NA
Didelphimorphia	Didelphidae	Monodelphis	americana	Monodelphis_americana	19.5	Jones_et_al._2009	64.5	Wilson_&_Mittermeier_2015	NA	NA	NA	NA	NA	NA	4	Jones_et_al._2009	NA	NA	NA	NA	NA	NA	NA	NA	NA	NA	NA	NA	NA	NA	NA	NA	NA	NA	NA	NA	NA	NA	NA	NA	NA	NA	NA	NA	NA	NA	NA	NA	S
Didelphimorphia	Didelphidae	Monodelphis	americana	Monodelphis_americana	35	Marinho-Filho_et_al._2002	NA	NA	NA	NA	NA	NA	NA	NA	NA	NA	NA	NA	NA	NA	NA	NA	NA	NA	NA	NA	NA	NA	NA	NA	NA	NA	NA	NA	NA	NA	NA	NA	NA	NA	NA	NA	NA	NA	NA	NA	NA	NA	NA
Didelphimorphia	Didelphidae	Monodelphis	americana	Monodelphis_americana	23	Jones_et_al._2009	NA	NA	NA	NA	NA	NA	NA	NA	NA	NA	NA	NA	NA	NA	NA	NA	NA	NA	NA	NA	NA	NA	NA	NA	NA	NA	NA	NA	NA	NA	NA	NA	NA	NA	NA	NA	NA	NA	NA	NA	NA	NA	NA
Didelphimorphia	Didelphidae	Monodelphis	arlindoi	Monodelphis_arlindoi	NA	NA	NA	NA	71.5	Wilson_&_Mittermeier_2015	NA	NA	NA	NA	NA	NA	NA	NA	NA	NA	NA	NA	NA	NA	NA	NA	NA	NA	NA	NA	NA	NA	NA	NA	NA	NA	NA	NA	NA	NA	NA	NA	NA	NA	NA	NA	NA	NA	NA
Didelphimorphia	Didelphidae	Monodelphis	arlindoi	Monodelphis_arlindoi	NA	NA	NA	NA	NA	NA	NA	NA	NA	NA	NA	NA	NA	NA	NA	NA	NA	NA	NA	NA	NA	NA	NA	NA	NA	NA	NA	NA	NA	NA	NA	NA	NA	NA	NA	NA	NA	NA	NA	NA	NA	NA	NA	NA	NA
Didelphimorphia	Didelphidae	Monodelphis	arlindoi	Monodelphis_arlindoi	NA	NA	NA	NA	NA	NA	NA	NA	NA	NA	NA	NA	NA	NA	NA	NA	NA	NA	NA	NA	NA	NA	NA	NA	NA	NA	NA	NA	NA	NA	NA	NA	NA	NA	NA	NA	NA	NA	NA	NA	NA	NA	NA	NA	NA
Didelphimorphia	Didelphidae	Monodelphis	brevicaudata	Monodelphis_brevicaudata	78.84	Jones_et_al._2009	70	Fisher_et_al._2001	84	Wilson_&_Mittermeier_2015	12.5	Cassia-Silva_&_Sales_2019	NA	NA	7	Fisher_et_al._2001	1.5	Jones_et_al._2009	540.62	Estimated_Pacifici_et_al._2013_maximum-lifespan	NA	NA	NA	NA	NA	NA	NA	NA	365	Fisher_et_al._2001	NA	NA	NA	NA	NA	NA	NA	NA	NA	NA	NA	NA	NA	NA	NA	NA	1	Fisher_et_al._2001	S
Didelphimorphia	Didelphidae	Monodelphis	brevicaudata	Monodelphis_brevicaudata	111	NA	65.5	Wilson_&_Mittermeier_2015	70	Weisbecker_et_al._2013	NA	NA	NA	NA	7.5	Battistella_et_al._2019	1.5	Cassia-Silva_&_Sales_2019	NA	NA	NA	NA	NA	NA	180	de_Magalhaes_&_Costa_2009	NA	NA	1423.5	Myhrvold_et_al._2015	NA	NA	NA	NA	NA	NA	NA	NA	NA	NA	NA	NA	NA	NA	NA	NA	1	Jones_et_al._2009	NA
Didelphimorphia	Didelphidae	Monodelphis	brevicaudata	Monodelphis_brevicaudata	90	de_Magalhaes_&_Costa_2009	NA	NA	NA	NA	NA	NA	NA	NA	NA	NA	1.5	Myhrvold_et_al._2015	NA	NA	NA	NA	NA	NA	NA	NA	NA	NA	NA	NA	NA	NA	NA	NA	NA	NA	NA	NA	NA	NA	NA	NA	NA	NA	NA	NA	NA	NA	NA
Didelphimorphia	Didelphidae	Monodelphis	dimidiata	Monodelphis_dimidiata	44.56	Jones_et_al._2009	NA	NA	NA	NA	NA	NA	NA	NA	12	Fisher_et_al._2001	1	Jones_et_al._2009	365	Estimated_Pacifici_et_al._2013_maximum-lifespan	56	Fisher_et_al._2001	334.58	Jones_et_al._2009	365	Jones_et_al._2009	NA	NA	365	Fisher_et_al._2001	0.08	Jones_et_al._2009	NA	NA	NA	NA	NA	NA	NA	NA	NA	NA	NA	NA	NA	NA	NA	NA	G
Didelphimorphia	Didelphidae	Monodelphis	dimidiata	Monodelphis_dimidiata	62	Wilson_&_Mittermeier_2015	NA	NA	NA	NA	NA	NA	NA	NA	11	Fisher_et_al._2001	1	Wilson_&_Mittermeier_2015	NA	NA	55.68	Myhrvold_et_al._2015	NA	NA	NA	NA	NA	NA	365	Myhrvold_et_al._2015	0.11	Wilson_&_Mittermeier_2015	NA	NA	NA	NA	NA	NA	NA	NA	NA	NA	NA	NA	NA	NA	NA	NA	NA
Didelphimorphia	Didelphidae	Monodelphis	dimidiata	Monodelphis_dimidiata	NA	NA	NA	NA	NA	NA	NA	NA	NA	NA	16	Myhrvold_et_al._2015	NA	NA	NA	NA	NA	NA	NA	NA	NA	NA	NA	NA	NA	NA	NA	NA	NA	NA	NA	NA	NA	NA	NA	NA	NA	NA	NA	NA	NA	NA	NA	NA	NA
Didelphimorphia	Didelphidae	Monodelphis	domestica	Monodelphis_domestica	93.45	Jones_et_al._2009	NA	NA	NA	NA	14	Fisher_et_al._2001	7.9	Wilson_&_Mittermeier_2015	7.3	Fisher_et_al._2001	4	Jones_et_al._2009	717.04	Pacifici_et_al._2013	56	Fisher_et_al._2001	52.5	Jones_et_al._2009	180	Fisher_et_al._2001	NA	NA	1642.5	Fisher_et_al._2001	0.1	Fisher_et_al._2001	NA	NA	21.2	Fisher_et_al._2001	NA	NA	0.28	Rose_et_al._1997	NA	NA	NA	NA	NA	NA	1	Fisher_et_al._2001	S
Didelphimorphia	Didelphidae	Monodelphis	domestica	Monodelphis_domestica	105	de_Magalhaes_&_Costa_2009	NA	NA	NA	NA	14.55	Jones_et_al._2009	16	Wilson_&_Mittermeier_2015	7.3	Fisher_et_al._2001	4	Cassia-Silva_&_Sales_2019	NA	NA	60	Wilson_&_Mittermeier_2015	53	Myhrvold_et_al._2015	182.5	Pacifici_et_al._2013	NA	NA	2025.75	Pacifici_et_al._2013	0.09	Jones_et_al._2009	NA	NA	20.3	de_Magalhaes_&_Costa_2009	NA	NA	NA	NA	NA	NA	NA	NA	NA	NA	1	Jones_et_al._2009	NA
Didelphimorphia	Didelphidae	Monodelphis	domestica	Monodelphis_domestica	67	Paglia_et_al._2012	NA	NA	NA	NA	14	Cassia-Silva_&_Sales_2019	NA	NA	7.9	Fisher_et_al._2001	2	Wilson_&_Mittermeier_2015	NA	NA	NA	NA	NA	NA	150	Wilson_&_Mittermeier_2015	NA	NA	2190	Carey_&_Judge_2000	0.1	Myhrvold_et_al._2015	NA	NA	NA	NA	NA	NA	NA	NA	NA	NA	NA	NA	NA	NA	NA	NA	NA
Didelphimorphia	Didelphidae	Monodelphis	emiliae	Monodelphis_emiliae	52.33	Jones_et_al._2009	NA	NA	NA	NA	NA	NA	NA	NA	NA	NA	NA	NA	NA	NA	NA	NA	NA	NA	NA	NA	NA	NA	NA	NA	NA	NA	NA	NA	NA	NA	NA	NA	NA	NA	NA	NA	NA	NA	NA	NA	NA	NA	S
Didelphimorphia	Didelphidae	Monodelphis	emiliae	Monodelphis_emiliae	60	Jones_et_al._2009	NA	NA	NA	NA	NA	NA	NA	NA	NA	NA	NA	NA	NA	NA	NA	NA	NA	NA	NA	NA	NA	NA	NA	NA	NA	NA	NA	NA	NA	NA	NA	NA	NA	NA	NA	NA	NA	NA	NA	NA	NA	NA	NA
Didelphimorphia	Didelphidae	Monodelphis	emiliae	Monodelphis_emiliae	NA	NA	NA	NA	NA	NA	NA	NA	NA	NA	NA	NA	NA	NA	NA	NA	NA	NA	NA	NA	NA	NA	NA	NA	NA	NA	NA	NA	NA	NA	NA	NA	NA	NA	NA	NA	NA	NA	NA	NA	NA	NA	NA	NA	NA
Didelphimorphia	Didelphidae	Monodelphis	gardneri	Monodelphis_gardneri	10.3	Wilson_&_Mittermeier_2015	NA	NA	NA	NA	NA	NA	NA	NA	NA	NA	NA	NA	NA	NA	NA	NA	NA	NA	NA	NA	NA	NA	NA	NA	NA	NA	NA	NA	NA	NA	NA	NA	NA	NA	NA	NA	NA	NA	NA	NA	NA	NA	NA
Didelphimorphia	Didelphidae	Monodelphis	gardneri	Monodelphis_gardneri	NA	NA	NA	NA	NA	NA	NA	NA	NA	NA	NA	NA	NA	NA	NA	NA	NA	NA	NA	NA	NA	NA	NA	NA	NA	NA	NA	NA	NA	NA	NA	NA	NA	NA	NA	NA	NA	NA	NA	NA	NA	NA	NA	NA	NA
Didelphimorphia	Didelphidae	Monodelphis	gardneri	Monodelphis_gardneri	NA	NA	NA	NA	NA	NA	NA	NA	NA	NA	NA	NA	NA	NA	NA	NA	NA	NA	NA	NA	NA	NA	NA	NA	NA	NA	NA	NA	NA	NA	NA	NA	NA	NA	NA	NA	NA	NA	NA	NA	NA	NA	NA	NA	NA
Didelphimorphia	Didelphidae	Monodelphis	glirina	Monodelphis_glirina	90	de_Magalhaes_&_Costa_2009	62.5	Wilson_&_Mittermeier_2015	97	Wilson_&_Mittermeier_2015	14.78	Soria_et_al._2021	NA	NA	8.06	Soria_et_al._2021	2.75	Soria_et_al._2021	537.15	Estimated_Pacifici_et_al._2013_maximum-lifespan	51.25	Soria_et_al._2021	NA	NA	175.12	Soria_et_al._2021	NA	NA	1423.5	Myhrvold_et_al._2015	NA	NA	NA	NA	20.65	Soria_et_al._2021	NA	NA	NA	NA	NA	NA	NA	NA	NA	NA	NA	NA	NA
Didelphimorphia	Didelphidae	Monodelphis	glirina	Monodelphis_glirina	78.84	Jones_et_al._2009	NA	NA	NA	NA	NA	NA	NA	NA	NA	NA	1.5	Myhrvold_et_al._2015	NA	NA	NA	NA	NA	NA	180	Myhrvold_et_al._2015	NA	NA	NA	NA	NA	NA	NA	NA	NA	NA	NA	NA	NA	NA	NA	NA	NA	NA	NA	NA	NA	NA	NA
Didelphimorphia	Didelphidae	Monodelphis	glirina	Monodelphis_glirina	50	Paglia_et_al._2012	NA	NA	NA	NA	NA	NA	NA	NA	NA	NA	1.5	Myhrvold_et_al._2015	NA	NA	NA	NA	NA	NA	NA	NA	NA	NA	NA	NA	NA	NA	NA	NA	NA	NA	NA	NA	NA	NA	NA	NA	NA	NA	NA	NA	NA	NA	NA
Didelphimorphia	Didelphidae	Monodelphis	handleyi	Monodelphis_handleyi	NA	NA	NA	NA	NA	NA	NA	NA	NA	NA	NA	NA	NA	NA	NA	NA	NA	NA	NA	NA	NA	NA	NA	NA	NA	NA	NA	NA	NA	NA	NA	NA	NA	NA	NA	NA	NA	NA	NA	NA	NA	NA	NA	NA	NA
Didelphimorphia	Didelphidae	Monodelphis	handleyi	Monodelphis_handleyi	55	Wilson_&_Mittermeier_2015	NA	NA	NA	NA	NA	NA	NA	NA	NA	NA	NA	NA	NA	NA	NA	NA	NA	NA	NA	NA	NA	NA	NA	NA	NA	NA	NA	NA	NA	NA	NA	NA	NA	NA	NA	NA	NA	NA	NA	NA	NA	NA	NA
Didelphimorphia	Didelphidae	Monodelphis	handleyi	Monodelphis_handleyi	NA	NA	NA	NA	NA	NA	NA	NA	NA	NA	NA	NA	NA	NA	NA	NA	NA	NA	NA	NA	NA	NA	NA	NA	NA	NA	NA	NA	NA	NA	NA	NA	NA	NA	NA	NA	NA	NA	NA	NA	NA	NA	NA	NA	NA
Didelphimorphia	Didelphidae	Monodelphis	iheringi	Monodelphis_iheringi	11	Paglia_et_al._2012	NA	NA	NA	NA	NA	NA	NA	NA	NA	NA	NA	NA	NA	NA	NA	NA	NA	NA	NA	NA	NA	NA	NA	NA	NA	NA	NA	NA	NA	NA	NA	NA	NA	NA	NA	NA	NA	NA	NA	NA	NA	NA	NA
Didelphimorphia	Didelphidae	Monodelphis	iheringi	Monodelphis_iheringi	19	Wilson_&_Mittermeier_2015	NA	NA	NA	NA	NA	NA	NA	NA	NA	NA	NA	NA	NA	NA	NA	NA	NA	NA	NA	NA	NA	NA	NA	NA	NA	NA	NA	NA	NA	NA	NA	NA	NA	NA	NA	NA	NA	NA	NA	NA	NA	NA	NA
Didelphimorphia	Didelphidae	Monodelphis	iheringi	Monodelphis_iheringi	NA	NA	NA	NA	NA	NA	NA	NA	NA	NA	NA	NA	NA	NA	NA	NA	NA	NA	NA	NA	NA	NA	NA	NA	NA	NA	NA	NA	NA	NA	NA	NA	NA	NA	NA	NA	NA	NA	NA	NA	NA	NA	NA	NA	NA
Didelphimorphia	Didelphidae	Monodelphis	kunsi	Monodelphis_kunsi	20	Paglia_et_al._2012	NA	NA	NA	NA	NA	NA	NA	NA	NA	NA	NA	NA	NA	NA	NA	NA	NA	NA	NA	NA	NA	NA	NA	NA	NA	NA	NA	NA	NA	NA	NA	NA	NA	NA	NA	NA	NA	NA	NA	NA	NA	NA	NA
Didelphimorphia	Didelphidae	Monodelphis	kunsi	Monodelphis_kunsi	NA	NA	NA	NA	NA	NA	NA	NA	NA	NA	NA	NA	NA	NA	NA	NA	NA	NA	NA	NA	NA	NA	NA	NA	NA	NA	NA	NA	NA	NA	NA	NA	NA	NA	NA	NA	NA	NA	NA	NA	NA	NA	NA	NA	NA
Didelphimorphia	Didelphidae	Monodelphis	kunsi	Monodelphis_kunsi	NA	NA	NA	NA	NA	NA	NA	NA	NA	NA	NA	NA	NA	NA	NA	NA	NA	NA	NA	NA	NA	NA	NA	NA	NA	NA	NA	NA	NA	NA	NA	NA	NA	NA	NA	NA	NA	NA	NA	NA	NA	NA	NA	NA	NA
Didelphimorphia	Didelphidae	Monodelphis	osgoodi	Monodelphis_osgoodi	23.5	Wilson_&_Mittermeier_2015	NA	NA	NA	NA	NA	NA	NA	NA	NA	NA	NA	NA	NA	NA	NA	NA	NA	NA	NA	NA	NA	NA	NA	NA	NA	NA	NA	NA	NA	NA	NA	NA	NA	NA	NA	NA	NA	NA	NA	NA	NA	NA	S
Didelphimorphia	Didelphidae	Monodelphis	osgoodi	Monodelphis_osgoodi	NA	NA	NA	NA	NA	NA	NA	NA	NA	NA	NA	NA	NA	NA	NA	NA	NA	NA	NA	NA	NA	NA	NA	NA	NA	NA	NA	NA	NA	NA	NA	NA	NA	NA	NA	NA	NA	NA	NA	NA	NA	NA	NA	NA	NA
Didelphimorphia	Didelphidae	Monodelphis	osgoodi	Monodelphis_osgoodi	NA	NA	NA	NA	NA	NA	NA	NA	NA	NA	NA	NA	NA	NA	NA	NA	NA	NA	NA	NA	NA	NA	NA	NA	NA	NA	NA	NA	NA	NA	NA	NA	NA	NA	NA	NA	NA	NA	NA	NA	NA	NA	NA	NA	NA
Didelphimorphia	Didelphidae	Monodelphis	palliolata	Monodelphis_palliolata	69.62	Wilson_&_Mittermeier_2015	47.5	Wilson_&_Mittermeier_2015	77.5	Wilson_&_Mittermeier_2015	NA	NA	NA	NA	7.5	Wilson_&_Mittermeier_2015	1.5	Wilson_&_Mittermeier_2015	NA	NA	NA	NA	NA	NA	180	Wilson_&_Mittermeier_2015	NA	NA	NA	NA	NA	NA	NA	NA	NA	NA	NA	NA	NA	NA	NA	NA	NA	NA	NA	NA	NA	NA	NA
Didelphimorphia	Didelphidae	Monodelphis	palliolata	Monodelphis_palliolata	NA	NA	NA	NA	NA	NA	NA	NA	NA	NA	NA	NA	NA	NA	NA	NA	NA	NA	NA	NA	NA	NA	NA	NA	NA	NA	NA	NA	NA	NA	NA	NA	NA	NA	NA	NA	NA	NA	NA	NA	NA	NA	NA	NA	NA
Didelphimorphia	Didelphidae	Monodelphis	palliolata	Monodelphis_palliolata	NA	NA	NA	NA	NA	NA	NA	NA	NA	NA	NA	NA	NA	NA	NA	NA	NA	NA	NA	NA	NA	NA	NA	NA	NA	NA	NA	NA	NA	NA	NA	NA	NA	NA	NA	NA	NA	NA	NA	NA	NA	NA	NA	NA	NA
Didelphimorphia	Didelphidae	Monodelphis	peruviana	Monodelphis_peruviana	27	Wilson_&_Mittermeier_2015	NA	NA	NA	NA	NA	NA	NA	NA	NA	NA	NA	NA	NA	NA	NA	NA	NA	NA	NA	NA	NA	NA	1496.5	Soria_et_al._2021	NA	NA	NA	NA	NA	NA	NA	NA	NA	NA	NA	NA	NA	NA	NA	NA	NA	NA	NA
Didelphimorphia	Didelphidae	Monodelphis	peruviana	Monodelphis_peruviana	NA	NA	NA	NA	NA	NA	NA	NA	NA	NA	NA	NA	NA	NA	NA	NA	NA	NA	NA	NA	NA	NA	NA	NA	NA	NA	NA	NA	NA	NA	NA	NA	NA	NA	NA	NA	NA	NA	NA	NA	NA	NA	NA	NA	NA
Didelphimorphia	Didelphidae	Monodelphis	peruviana	Monodelphis_peruviana	NA	NA	NA	NA	NA	NA	NA	NA	NA	NA	NA	NA	NA	NA	NA	NA	NA	NA	NA	NA	NA	NA	NA	NA	NA	NA	NA	NA	NA	NA	NA	NA	NA	NA	NA	NA	NA	NA	NA	NA	NA	NA	NA	NA	NA
Didelphimorphia	Didelphidae	Monodelphis	pinocchio	Monodelphis_pinocchio	NA	NA	NA	NA	NA	NA	NA	NA	NA	NA	NA	NA	NA	NA	NA	NA	NA	NA	NA	NA	NA	NA	NA	NA	NA	NA	NA	NA	NA	NA	NA	NA	NA	NA	NA	NA	NA	NA	NA	NA	NA	NA	NA	NA	NA
Didelphimorphia	Didelphidae	Monodelphis	pinocchio	Monodelphis_pinocchio	NA	NA	NA	NA	NA	NA	NA	NA	NA	NA	NA	NA	NA	NA	NA	NA	NA	NA	NA	NA	NA	NA	NA	NA	NA	NA	NA	NA	NA	NA	NA	NA	NA	NA	NA	NA	NA	NA	NA	NA	NA	NA	NA	NA	NA
Didelphimorphia	Didelphidae	Monodelphis	pinocchio	Monodelphis_pinocchio	NA	NA	NA	NA	NA	NA	NA	NA	NA	NA	NA	NA	NA	NA	NA	NA	NA	NA	NA	NA	NA	NA	NA	NA	NA	NA	NA	NA	NA	NA	NA	NA	NA	NA	NA	NA	NA	NA	NA	NA	NA	NA	NA	NA	NA
Didelphimorphia	Didelphidae	Monodelphis	reigi	Monodelphis_reigi	19	Wilson_&_Mittermeier_2015	NA	NA	NA	NA	NA	NA	NA	NA	NA	NA	NA	NA	NA	NA	NA	NA	NA	NA	NA	NA	NA	NA	NA	NA	NA	NA	NA	NA	NA	NA	NA	NA	NA	NA	NA	NA	NA	NA	NA	NA	NA	NA	NA
Didelphimorphia	Didelphidae	Monodelphis	reigi	Monodelphis_reigi	NA	NA	NA	NA	NA	NA	NA	NA	NA	NA	NA	NA	NA	NA	NA	NA	NA	NA	NA	NA	NA	NA	NA	NA	NA	NA	NA	NA	NA	NA	NA	NA	NA	NA	NA	NA	NA	NA	NA	NA	NA	NA	NA	NA	NA
Didelphimorphia	Didelphidae	Monodelphis	reigi	Monodelphis_reigi	NA	NA	NA	NA	NA	NA	NA	NA	NA	NA	NA	NA	NA	NA	NA	NA	NA	NA	NA	NA	NA	NA	NA	NA	NA	NA	NA	NA	NA	NA	NA	NA	NA	NA	NA	NA	NA	NA	NA	NA	NA	NA	NA	NA	NA
Didelphimorphia	Didelphidae	Monodelphis	ronaldi	Monodelphis_ronaldi	70	Wilson_&_Mittermeier_2015	NA	NA	NA	NA	NA	NA	NA	NA	NA	NA	NA	NA	NA	NA	NA	NA	NA	NA	NA	NA	NA	NA	NA	NA	NA	NA	NA	NA	NA	NA	NA	NA	NA	NA	NA	NA	NA	NA	NA	NA	NA	NA	NA
Didelphimorphia	Didelphidae	Monodelphis	ronaldi	Monodelphis_ronaldi	NA	NA	NA	NA	NA	NA	NA	NA	NA	NA	NA	NA	NA	NA	NA	NA	NA	NA	NA	NA	NA	NA	NA	NA	NA	NA	NA	NA	NA	NA	NA	NA	NA	NA	NA	NA	NA	NA	NA	NA	NA	NA	NA	NA	NA
Didelphimorphia	Didelphidae	Monodelphis	ronaldi	Monodelphis_ronaldi	NA	NA	NA	NA	NA	NA	NA	NA	NA	NA	NA	NA	NA	NA	NA	NA	NA	NA	NA	NA	NA	NA	NA	NA	NA	NA	NA	NA	NA	NA	NA	NA	NA	NA	NA	NA	NA	NA	NA	NA	NA	NA	NA	NA	NA
Didelphimorphia	Didelphidae	Monodelphis	saci	Monodelphis_saci	NA	NA	NA	NA	NA	NA	NA	NA	NA	NA	NA	NA	NA	NA	NA	NA	NA	NA	NA	NA	NA	NA	NA	NA	NA	NA	NA	NA	NA	NA	NA	NA	NA	NA	NA	NA	NA	NA	NA	NA	NA	NA	NA	NA	NA
Didelphimorphia	Didelphidae	Monodelphis	saci	Monodelphis_saci	NA	NA	NA	NA	NA	NA	NA	NA	NA	NA	NA	NA	NA	NA	NA	NA	NA	NA	NA	NA	NA	NA	NA	NA	NA	NA	NA	NA	NA	NA	NA	NA	NA	NA	NA	NA	NA	NA	NA	NA	NA	NA	NA	NA	NA
Didelphimorphia	Didelphidae	Monodelphis	saci	Monodelphis_saci	NA	NA	NA	NA	NA	NA	NA	NA	NA	NA	NA	NA	NA	NA	NA	NA	NA	NA	NA	NA	NA	NA	NA	NA	NA	NA	NA	NA	NA	NA	NA	NA	NA	NA	NA	NA	NA	NA	NA	NA	NA	NA	NA	NA	NA
Didelphimorphia	Didelphidae	Monodelphis	sanctaerosae	Monodelphis_sanctaerosae	23	Wilson_&_Mittermeier_2015	NA	NA	NA	NA	NA	NA	NA	NA	NA	NA	NA	NA	NA	NA	NA	NA	NA	NA	NA	NA	NA	NA	NA	NA	NA	NA	NA	NA	NA	NA	NA	NA	NA	NA	NA	NA	NA	NA	NA	NA	NA	NA	NA
Didelphimorphia	Didelphidae	Monodelphis	sanctaerosae	Monodelphis_sanctaerosae	NA	NA	NA	NA	NA	NA	NA	NA	NA	NA	NA	NA	NA	NA	NA	NA	NA	NA	NA	NA	NA	NA	NA	NA	NA	NA	NA	NA	NA	NA	NA	NA	NA	NA	NA	NA	NA	NA	NA	NA	NA	NA	NA	NA	NA
Didelphimorphia	Didelphidae	Monodelphis	sanctaerosae	Monodelphis_sanctaerosae	NA	NA	NA	NA	NA	NA	NA	NA	NA	NA	NA	NA	NA	NA	NA	NA	NA	NA	NA	NA	NA	NA	NA	NA	NA	NA	NA	NA	NA	NA	NA	NA	NA	NA	NA	NA	NA	NA	NA	NA	NA	NA	NA	NA	NA
Didelphimorphia	Didelphidae	Monodelphis	scalops	Monodelphis_scalops	36.04	Jones_et_al._2009	NA	NA	NA	NA	NA	NA	NA	NA	NA	NA	NA	NA	NA	NA	NA	NA	NA	NA	NA	NA	NA	NA	1496.5	Myhrvold_et_al._2015	NA	NA	NA	NA	NA	NA	NA	NA	NA	NA	NA	NA	NA	NA	NA	NA	NA	NA	NA
Didelphimorphia	Didelphidae	Monodelphis	scalops	Monodelphis_scalops	35	de_Magalhaes_&_Costa_2009	NA	NA	NA	NA	NA	NA	NA	NA	NA	NA	NA	NA	NA	NA	NA	NA	NA	NA	NA	NA	NA	NA	NA	NA	NA	NA	NA	NA	NA	NA	NA	NA	NA	NA	NA	NA	NA	NA	NA	NA	NA	NA	NA
Didelphimorphia	Didelphidae	Monodelphis	scalops	Monodelphis_scalops	74	Paglia_et_al._2012	NA	NA	NA	NA	NA	NA	NA	NA	NA	NA	NA	NA	NA	NA	NA	NA	NA	NA	NA	NA	NA	NA	NA	NA	NA	NA	NA	NA	NA	NA	NA	NA	NA	NA	NA	NA	NA	NA	NA	NA	NA	NA	NA
Didelphimorphia	Didelphidae	Monodelphis	touan	Monodelphis_touan	NA	NA	53	Wilson_&_Mittermeier_2015	82	Wilson_&_Mittermeier_2015	NA	NA	NA	NA	NA	NA	NA	NA	NA	NA	NA	NA	NA	NA	NA	NA	NA	NA	NA	NA	NA	NA	NA	NA	NA	NA	NA	NA	NA	NA	NA	NA	NA	NA	NA	NA	NA	NA	NA
Didelphimorphia	Didelphidae	Monodelphis	touan	Monodelphis_touan	NA	NA	NA	NA	NA	NA	NA	NA	NA	NA	NA	NA	NA	NA	NA	NA	NA	NA	NA	NA	NA	NA	NA	NA	NA	NA	NA	NA	NA	NA	NA	NA	NA	NA	NA	NA	NA	NA	NA	NA	NA	NA	NA	NA	NA
Didelphimorphia	Didelphidae	Monodelphis	touan	Monodelphis_touan	NA	NA	NA	NA	NA	NA	NA	NA	NA	NA	NA	NA	NA	NA	NA	NA	NA	NA	NA	NA	NA	NA	NA	NA	NA	NA	NA	NA	NA	NA	NA	NA	NA	NA	NA	NA	NA	NA	NA	NA	NA	NA	NA	NA	NA
Didelphimorphia	Didelphidae	Monodelphis	unistriata	Monodelphis_unistriata	55.3	Jones_et_al._2009	NA	NA	NA	NA	NA	NA	NA	NA	NA	NA	NA	NA	NA	NA	NA	NA	NA	NA	NA	NA	NA	NA	NA	NA	NA	NA	NA	NA	NA	NA	NA	NA	NA	NA	NA	NA	NA	NA	NA	NA	NA	NA	NA
Didelphimorphia	Didelphidae	Monodelphis	unistriata	Monodelphis_unistriata	50	Paglia_et_al._2012	NA	NA	NA	NA	NA	NA	NA	NA	NA	NA	NA	NA	NA	NA	NA	NA	NA	NA	NA	NA	NA	NA	NA	NA	NA	NA	NA	NA	NA	NA	NA	NA	NA	NA	NA	NA	NA	NA	NA	NA	NA	NA	NA
Didelphimorphia	Didelphidae	Monodelphis	unistriata	Monodelphis_unistriata	NA	NA	NA	NA	NA	NA	NA	NA	NA	NA	NA	NA	NA	NA	NA	NA	NA	NA	NA	NA	NA	NA	NA	NA	NA	NA	NA	NA	NA	NA	NA	NA	NA	NA	NA	NA	NA	NA	NA	NA	NA	NA	NA	NA	NA
Didelphimorphia	Didelphidae	Monodelphis	vossi	Monodelphis_vossi	NA	NA	NA	NA	NA	NA	NA	NA	NA	NA	NA	NA	NA	NA	NA	NA	NA	NA	NA	NA	NA	NA	NA	NA	NA	NA	NA	NA	NA	NA	NA	NA	NA	NA	NA	NA	NA	NA	NA	NA	NA	NA	NA	NA	NA
Didelphimorphia	Didelphidae	Monodelphis	vossi	Monodelphis_vossi	NA	NA	NA	NA	NA	NA	NA	NA	NA	NA	NA	NA	NA	NA	NA	NA	NA	NA	NA	NA	NA	NA	NA	NA	NA	NA	NA	NA	NA	NA	NA	NA	NA	NA	NA	NA	NA	NA	NA	NA	NA	NA	NA	NA	NA
Didelphimorphia	Didelphidae	Monodelphis	vossi	Monodelphis_vossi	NA	NA	NA	NA	NA	NA	NA	NA	NA	NA	NA	NA	NA	NA	NA	NA	NA	NA	NA	NA	NA	NA	NA	NA	NA	NA	NA	NA	NA	NA	NA	NA	NA	NA	NA	NA	NA	NA	NA	NA	NA	NA	NA	NA	NA
Didelphimorphia	Didelphidae	Philander	andersoni	Philander_andersoni	225	Paglia_et_al._2012	NA	NA	NA	NA	NA	NA	NA	NA	4.24	Myhrvold_et_al._2015	3	Myhrvold_et_al._2015	416.7	Estimated_Pacifici_et_al._2013_maximum-lifespan	76	Myhrvold_et_al._2015	NA	NA	244	de_Magalhaes_&_Costa_2009	NA	NA	839.5	Myhrvold_et_al._2015	NA	NA	NA	NA	50	Myhrvold_et_al._2015	NA	NA	NA	NA	NA	NA	NA	NA	NA	NA	1	Jones_et_al._2009	NA
Didelphimorphia	Didelphidae	Philander	andersoni	Philander_andersoni	425	Paglia_et_al._2012	NA	NA	NA	NA	NA	NA	NA	NA	3	Battistella_et_al._2019	NA	NA	NA	NA	NA	NA	NA	NA	NA	NA	NA	NA	NA	NA	NA	NA	NA	NA	75	Myhrvold_et_al._2015	NA	NA	NA	NA	NA	NA	NA	NA	NA	NA	NA	NA	NA
Didelphimorphia	Didelphidae	Philander	andersoni	Philander_andersoni	NA	NA	NA	NA	NA	NA	NA	NA	NA	NA	3.4	Myhrvold_et_al._2015	NA	NA	NA	NA	NA	NA	NA	NA	NA	NA	NA	NA	NA	NA	NA	NA	NA	NA	NA	NA	NA	NA	NA	NA	NA	NA	NA	NA	NA	NA	NA	NA	NA
Didelphimorphia	Didelphidae	Philander	canus	Philander_canus	309.4	Wilson_&_Mittermeier_2015	NA	NA	NA	NA	NA	NA	NA	NA	NA	NA	NA	NA	NA	NA	NA	NA	NA	NA	NA	NA	NA	NA	NA	NA	NA	NA	NA	NA	NA	NA	NA	NA	NA	NA	NA	NA	NA	NA	NA	NA	NA	NA	NA
Didelphimorphia	Didelphidae	Philander	canus	Philander_canus	NA	NA	NA	NA	NA	NA	NA	NA	NA	NA	NA	NA	NA	NA	NA	NA	NA	NA	NA	NA	NA	NA	NA	NA	NA	NA	NA	NA	NA	NA	NA	NA	NA	NA	NA	NA	NA	NA	NA	NA	NA	NA	NA	NA	NA
Didelphimorphia	Didelphidae	Philander	canus	Philander_canus	NA	NA	NA	NA	NA	NA	NA	NA	NA	NA	NA	NA	NA	NA	NA	NA	NA	NA	NA	NA	NA	NA	NA	NA	NA	NA	NA	NA	NA	NA	NA	NA	NA	NA	NA	NA	NA	NA	NA	NA	NA	NA	NA	NA	NA
Didelphimorphia	Didelphidae	Philander	deltae	Philander_deltae	NA	NA	NA	NA	NA	NA	NA	NA	NA	NA	NA	NA	NA	NA	NA	NA	NA	NA	NA	NA	NA	NA	NA	NA	NA	NA	NA	NA	NA	NA	NA	NA	NA	NA	NA	NA	NA	NA	NA	NA	NA	NA	NA	NA	NA
Didelphimorphia	Didelphidae	Philander	deltae	Philander_deltae	NA	NA	NA	NA	NA	NA	NA	NA	NA	NA	NA	NA	NA	NA	NA	NA	NA	NA	NA	NA	NA	NA	NA	NA	NA	NA	NA	NA	NA	NA	NA	NA	NA	NA	NA	NA	NA	NA	NA	NA	NA	NA	NA	NA	NA
Didelphimorphia	Didelphidae	Philander	deltae	Philander_deltae	NA	NA	NA	NA	NA	NA	NA	NA	NA	NA	NA	NA	NA	NA	NA	NA	NA	NA	NA	NA	NA	NA	NA	NA	NA	NA	NA	NA	NA	NA	NA	NA	NA	NA	NA	NA	NA	NA	NA	NA	NA	NA	NA	NA	NA
Didelphimorphia	Didelphidae	Philander	mcilhennyi	Philander_mcilhennyi	400	Paglia_et_al._2012	NA	NA	NA	NA	NA	NA	NA	NA	5	Battistella_et_al._2019	3	Myhrvold_et_al._2015	NA	NA	NA	NA	NA	NA	NA	NA	NA	NA	NA	NA	NA	NA	NA	NA	NA	NA	NA	NA	NA	NA	NA	NA	NA	NA	NA	NA	NA	NA	NA
Didelphimorphia	Didelphidae	Philander	mcilhennyi	Philander_mcilhennyi	324.99	Jones_et_al._2009	NA	NA	NA	NA	NA	NA	NA	NA	5	Wilson_&_Mittermeier_2015	NA	NA	NA	NA	NA	NA	NA	NA	NA	NA	NA	NA	NA	NA	NA	NA	NA	NA	NA	NA	NA	NA	NA	NA	NA	NA	NA	NA	NA	NA	NA	NA	NA
Didelphimorphia	Didelphidae	Philander	mcilhennyi	Philander_mcilhennyi	NA	NA	NA	NA	NA	NA	NA	NA	NA	NA	NA	NA	NA	NA	NA	NA	NA	NA	NA	NA	NA	NA	NA	NA	NA	NA	NA	NA	NA	NA	NA	NA	NA	NA	NA	NA	NA	NA	NA	NA	NA	NA	NA	NA	NA
Didelphimorphia	Didelphidae	Philander	melanurus	Philander_melanurus	NA	NA	NA	NA	NA	NA	NA	NA	NA	NA	NA	NA	NA	NA	NA	NA	NA	NA	NA	NA	NA	NA	NA	NA	NA	NA	NA	NA	NA	NA	NA	NA	NA	NA	NA	NA	NA	NA	NA	NA	NA	NA	NA	NA	NA
Didelphimorphia	Didelphidae	Philander	melanurus	Philander_melanurus	NA	NA	NA	NA	NA	NA	NA	NA	NA	NA	NA	NA	NA	NA	NA	NA	NA	NA	NA	NA	NA	NA	NA	NA	NA	NA	NA	NA	NA	NA	NA	NA	NA	NA	NA	NA	NA	NA	NA	NA	NA	NA	NA	NA	NA
Didelphimorphia	Didelphidae	Philander	melanurus	Philander_melanurus	NA	NA	NA	NA	NA	NA	NA	NA	NA	NA	NA	NA	NA	NA	NA	NA	NA	NA	NA	NA	NA	NA	NA	NA	NA	NA	NA	NA	NA	NA	NA	NA	NA	NA	NA	NA	NA	NA	NA	NA	NA	NA	NA	NA	NA
Didelphimorphia	Didelphidae	Philander	nigratus	Philander_nigratus	NA	NA	NA	NA	NA	NA	NA	NA	NA	NA	NA	NA	NA	NA	NA	NA	NA	NA	NA	NA	NA	NA	NA	NA	NA	NA	NA	NA	NA	NA	NA	NA	NA	NA	NA	NA	NA	NA	NA	NA	NA	NA	NA	NA	NA
Didelphimorphia	Didelphidae	Philander	nigratus	Philander_nigratus	NA	NA	NA	NA	NA	NA	NA	NA	NA	NA	NA	NA	NA	NA	NA	NA	NA	NA	NA	NA	NA	NA	NA	NA	NA	NA	NA	NA	NA	NA	NA	NA	NA	NA	NA	NA	NA	NA	NA	NA	NA	NA	NA	NA	NA
Didelphimorphia	Didelphidae	Philander	nigratus	Philander_nigratus	NA	NA	NA	NA	NA	NA	NA	NA	NA	NA	NA	NA	NA	NA	NA	NA	NA	NA	NA	NA	NA	NA	NA	NA	NA	NA	NA	NA	NA	NA	NA	NA	NA	NA	NA	NA	NA	NA	NA	NA	NA	NA	NA	NA	NA
Didelphimorphia	Didelphidae	Philander	opossum	Philander_opossum	425.81	Jones_et_al._2009	450	Fisher_et_al._2001	450	Weisbecker_et_al._2013	NA	NA	NA	NA	4.6	Fisher_et_al._2001	3	Jones_et_al._2009	590.87	Pacifici_et_al._2013	79.77	Myhrvold_et_al._2015	90	Fisher_et_al._2001	243.33	Pacifici_et_al._2013	NA	NA	1277.5	Fisher_et_al._2001	0.2	Jones_et_al._2009	NA	NA	110	Fisher_et_al._2001	NA	NA	1.5	Rose_et_al._1997	NA	NA	NA	NA	NA	NA	1	Jones_et_al._2009	S
Didelphimorphia	Didelphidae	Philander	opossum	Philander_opossum	280	Paglia_et_al._2012	NA	NA	381	Rose_et_al._1997	NA	NA	NA	NA	4.2	Fisher_et_al._2001	2	Myhrvold_et_al._2015	NA	NA	82	Cassia-Silva_&_Sales_2019	106	Jones_et_al._2009	180	Wilson_&_Mittermeier_2015	NA	NA	1441.75	Pacifici_et_al._2013	NA	NA	NA	NA	50	Myhrvold_et_al._2015	NA	NA	NA	NA	NA	NA	NA	NA	NA	NA	NA	NA	NA
Didelphimorphia	Didelphidae	Philander	opossum	Philander_opossum	700	Paglia_et_al._2012	NA	NA	NA	NA	NA	NA	NA	NA	NA	NA	3	Cassia-Silva_&_Sales_2019	NA	NA	NA	NA	NA	NA	210	Wilson_&_Mittermeier_2015	NA	NA	NA	NA	NA	NA	NA	NA	75	Myhrvold_et_al._2015	NA	NA	NA	NA	NA	NA	NA	NA	NA	NA	NA	NA	NA
Didelphimorphia	Didelphidae	Philander	pebas	Philander_pebas	NA	NA	NA	NA	NA	NA	NA	NA	NA	NA	NA	NA	NA	NA	NA	NA	NA	NA	NA	NA	NA	NA	NA	NA	NA	NA	NA	NA	NA	NA	NA	NA	NA	NA	NA	NA	NA	NA	NA	NA	NA	NA	NA	NA	NA
Didelphimorphia	Didelphidae	Philander	pebas	Philander_pebas	NA	NA	NA	NA	NA	NA	NA	NA	NA	NA	NA	NA	NA	NA	NA	NA	NA	NA	NA	NA	NA	NA	NA	NA	NA	NA	NA	NA	NA	NA	NA	NA	NA	NA	NA	NA	NA	NA	NA	NA	NA	NA	NA	NA	NA
Didelphimorphia	Didelphidae	Philander	pebas	Philander_pebas	NA	NA	NA	NA	NA	NA	NA	NA	NA	NA	NA	NA	NA	NA	NA	NA	NA	NA	NA	NA	NA	NA	NA	NA	NA	NA	NA	NA	NA	NA	NA	NA	NA	NA	NA	NA	NA	NA	NA	NA	NA	NA	NA	NA	NA
Didelphimorphia	Didelphidae	Philander	quica	Philander_quica	220	Paglia_et_al._2012	341	Myhrvold_et_al._2015	340	Myhrvold_et_al._2015	13	Myhrvold_et_al._2015	NA	NA	5.2	Battistella_et_al._2019	3	Myhrvold_et_al._2015	NA	NA	70	Wilson_&_Mittermeier_2015	122	Fisher_et_al._2001	NA	NA	730	Ferreira_et_al._2023	NA	NA	0.2	Myhrvold_et_al._2015	NA	NA	NA	NA	NA	NA	NA	NA	NA	NA	65	Ferreira_et_al._2023	75	Ferreira_et_al._2023	1	Qiu_et_al._2022	S
Didelphimorphia	Didelphidae	Philander	quica	Philander_quica	680	Paglia_et_al._2012	355	Ferreira_et_al._2023	910	Myhrvold_et_al._2015	14	Myhrvold_et_al._2015	NA	NA	4.75	Myhrvold_et_al._2015	2	Myhrvold_et_al._2015	NA	NA	80	Fisher_et_al._2001	NA	NA	230.17	Soria_et_al._2021	NA	NA	NA	NA	NA	NA	NA	NA	NA	NA	NA	NA	NA	NA	NA	NA	NA	NA	NA	NA	NA	NA	NA
Didelphimorphia	Didelphidae	Philander	quica	Philander_quica	450	de_Magalhaes_&_Costa_2009	466.5	Myhrvold_et_al._2015	NA	NA	13	Wilson_&_Mittermeier_2015	NA	NA	5.3	Fisher_et_al._2001	NA	NA	NA	NA	NA	NA	NA	NA	182.5	Ferreira_et_al._2023	NA	NA	NA	NA	NA	NA	NA	NA	NA	NA	NA	NA	NA	NA	NA	NA	NA	NA	NA	NA	NA	NA	NA
Didelphimorphia	Didelphidae	Philander	vossi	Philander_vossi	NA	NA	NA	NA	NA	NA	NA	NA	NA	NA	NA	NA	NA	NA	NA	NA	NA	NA	NA	NA	176	Fisher_et_al._2001	NA	NA	NA	NA	NA	NA	NA	NA	NA	NA	NA	NA	NA	NA	NA	NA	NA	NA	NA	NA	NA	NA	NA
Didelphimorphia	Didelphidae	Philander	vossi	Philander_vossi	NA	NA	NA	NA	NA	NA	NA	NA	NA	NA	NA	NA	NA	NA	NA	NA	NA	NA	NA	NA	NA	NA	NA	NA	NA	NA	NA	NA	NA	NA	NA	NA	NA	NA	NA	NA	NA	NA	NA	NA	NA	NA	NA	NA	NA
Didelphimorphia	Didelphidae	Philander	vossi	Philander_vossi	NA	NA	NA	NA	NA	NA	NA	NA	NA	NA	NA	NA	NA	NA	NA	NA	NA	NA	NA	NA	NA	NA	NA	NA	NA	NA	NA	NA	NA	NA	NA	NA	NA	NA	NA	NA	NA	NA	NA	NA	NA	NA	NA	NA	NA
Didelphimorphia	Didelphidae	Thylamys	bruchi	Thylamys_bruchi	24.6	Wilson_&_Mittermeier_2015	NA	NA	NA	NA	NA	NA	NA	NA	NA	NA	NA	NA	NA	NA	NA	NA	NA	NA	NA	NA	NA	NA	NA	NA	NA	NA	NA	NA	NA	NA	NA	NA	NA	NA	NA	NA	NA	NA	NA	NA	NA	NA	NA
Didelphimorphia	Didelphidae	Thylamys	bruchi	Thylamys_bruchi	NA	NA	NA	NA	NA	NA	NA	NA	NA	NA	NA	NA	NA	NA	NA	NA	NA	NA	NA	NA	NA	NA	NA	NA	NA	NA	NA	NA	NA	NA	NA	NA	NA	NA	NA	NA	NA	NA	NA	NA	NA	NA	NA	NA	NA
Didelphimorphia	Didelphidae	Thylamys	bruchi	Thylamys_bruchi	NA	NA	NA	NA	NA	NA	NA	NA	NA	NA	NA	NA	NA	NA	NA	NA	NA	NA	NA	NA	NA	NA	NA	NA	NA	NA	NA	NA	NA	NA	NA	NA	NA	NA	NA	NA	NA	NA	NA	NA	NA	NA	NA	NA	NA
Didelphimorphia	Didelphidae	Thylamys	citellus	Thylamys_citellus	NA	NA	NA	NA	NA	NA	NA	NA	NA	NA	NA	NA	NA	NA	NA	NA	NA	NA	NA	NA	NA	NA	NA	NA	NA	NA	NA	NA	NA	NA	NA	NA	NA	NA	NA	NA	NA	NA	NA	NA	NA	NA	NA	NA	NA
Didelphimorphia	Didelphidae	Thylamys	citellus	Thylamys_citellus	NA	NA	NA	NA	NA	NA	NA	NA	NA	NA	NA	NA	NA	NA	NA	NA	NA	NA	NA	NA	NA	NA	NA	NA	NA	NA	NA	NA	NA	NA	NA	NA	NA	NA	NA	NA	NA	NA	NA	NA	NA	NA	NA	NA	NA
Didelphimorphia	Didelphidae	Thylamys	citellus	Thylamys_citellus	NA	NA	NA	NA	NA	NA	NA	NA	NA	NA	NA	NA	NA	NA	NA	NA	NA	NA	NA	NA	NA	NA	NA	NA	NA	NA	NA	NA	NA	NA	NA	NA	NA	NA	NA	NA	NA	NA	NA	NA	NA	NA	NA	NA	NA
Didelphimorphia	Didelphidae	Thylamys	elegans	Thylamys_elegans	25	Weisbecker_et_al._2013	NA	NA	25	Weisbecker_et_al._2013	NA	NA	17	Wilson_&_Mittermeier_2015	10	Fisher_et_al._2001	2	Jones_et_al._2009	NA	NA	NA	NA	NA	NA	NA	NA	NA	NA	576.7	Myhrvold_et_al._2015	NA	NA	NA	NA	NA	NA	NA	NA	NA	NA	NA	NA	NA	NA	NA	NA	NA	NA	S
Didelphimorphia	Didelphidae	Thylamys	elegans	Thylamys_elegans	28.9	Jones_et_al._2009	NA	NA	NA	NA	NA	NA	NA	NA	10.6	Jones_et_al._2009	2	Myhrvold_et_al._2015	NA	NA	NA	NA	NA	NA	NA	NA	NA	NA	NA	NA	NA	NA	NA	NA	NA	NA	NA	NA	NA	NA	NA	NA	NA	NA	NA	NA	NA	NA	NA
Didelphimorphia	Didelphidae	Thylamys	elegans	Thylamys_elegans	30	Jones_et_al._2009	NA	NA	NA	NA	NA	NA	NA	NA	12	Todorov_et_al._2021	1	Myhrvold_et_al._2015	NA	NA	NA	NA	NA	NA	NA	NA	NA	NA	NA	NA	NA	NA	NA	NA	NA	NA	NA	NA	NA	NA	NA	NA	NA	NA	NA	NA	NA	NA	NA
Didelphimorphia	Didelphidae	Thylamys	karimii	Thylamys_karimii	28.43	Wilson_&_Mittermeier_2015	NA	NA	NA	NA	NA	NA	NA	NA	NA	NA	NA	NA	NA	NA	NA	NA	NA	NA	NA	NA	NA	NA	NA	NA	NA	NA	NA	NA	NA	NA	NA	NA	NA	NA	NA	NA	NA	NA	NA	NA	NA	NA	NA
Didelphimorphia	Didelphidae	Thylamys	karimii	Thylamys_karimii	16	Paglia_et_al._2012	NA	NA	NA	NA	NA	NA	NA	NA	NA	NA	NA	NA	NA	NA	NA	NA	NA	NA	NA	NA	NA	NA	NA	NA	NA	NA	NA	NA	NA	NA	NA	NA	NA	NA	NA	NA	NA	NA	NA	NA	NA	NA	NA
Didelphimorphia	Didelphidae	Thylamys	karimii	Thylamys_karimii	43	Paglia_et_al._2012	NA	NA	NA	NA	NA	NA	NA	NA	NA	NA	NA	NA	NA	NA	NA	NA	NA	NA	NA	NA	NA	NA	NA	NA	NA	NA	NA	NA	NA	NA	NA	NA	NA	NA	NA	NA	NA	NA	NA	NA	NA	NA	NA
Didelphimorphia	Didelphidae	Thylamys	macrurus	Thylamys_macrurus	34.43	Jones_et_al._2009	41	Myhrvold_et_al._2015	52.4	Myhrvold_et_al._2015	NA	NA	NA	NA	NA	NA	1	Wilson_&_Mittermeier_2015	730	Soria_et_al._2021	NA	NA	NA	NA	NA	NA	NA	NA	NA	NA	NA	NA	NA	NA	NA	NA	NA	NA	NA	NA	NA	NA	NA	NA	NA	NA	NA	NA	NA
Didelphimorphia	Didelphidae	Thylamys	macrurus	Thylamys_macrurus	55	Paglia_et_al._2012	NA	NA	39	Myhrvold_et_al._2015	NA	NA	NA	NA	NA	NA	NA	NA	NA	NA	NA	NA	NA	NA	NA	NA	NA	NA	NA	NA	NA	NA	NA	NA	NA	NA	NA	NA	NA	NA	NA	NA	NA	NA	NA	NA	NA	NA	NA
Didelphimorphia	Didelphidae	Thylamys	macrurus	Thylamys_macrurus	38.83	Wilson_&_Mittermeier_2015	NA	NA	35	Myhrvold_et_al._2015	NA	NA	NA	NA	NA	NA	NA	NA	NA	NA	NA	NA	NA	NA	NA	NA	NA	NA	NA	NA	NA	NA	NA	NA	NA	NA	NA	NA	NA	NA	NA	NA	NA	NA	NA	NA	NA	NA	NA
Didelphimorphia	Didelphidae	Thylamys	pallidior	Thylamys_pallidior	15.34	Jones_et_al._2009	NA	NA	NA	NA	NA	NA	NA	NA	15	Myhrvold_et_al._2015	2	Myhrvold_et_al._2015	NA	NA	NA	NA	NA	NA	NA	NA	NA	NA	547.5	Myhrvold_et_al._2015	NA	NA	NA	NA	NA	NA	NA	NA	NA	NA	NA	NA	NA	NA	NA	NA	NA	NA	S
Didelphimorphia	Didelphidae	Thylamys	pallidior	Thylamys_pallidior	NA	NA	NA	NA	NA	NA	NA	NA	NA	NA	3	Myhrvold_et_al._2015	1	Myhrvold_et_al._2015	NA	NA	NA	NA	NA	NA	NA	NA	NA	NA	NA	NA	NA	NA	NA	NA	NA	NA	NA	NA	NA	NA	NA	NA	NA	NA	NA	NA	NA	NA	NA
Didelphimorphia	Didelphidae	Thylamys	pallidior	Thylamys_pallidior	NA	NA	NA	NA	NA	NA	NA	NA	NA	NA	4	Myhrvold_et_al._2015	3	Myhrvold_et_al._2015	NA	NA	NA	NA	NA	NA	NA	NA	NA	NA	NA	NA	NA	NA	NA	NA	NA	NA	NA	NA	NA	NA	NA	NA	NA	NA	NA	NA	NA	NA	NA
Didelphimorphia	Didelphidae	Thylamys	pusillus	Thylamys_pusillus	25.03	Wilson_&_Mittermeier_2015	NA	NA	NA	NA	NA	NA	NA	NA	14.5	Todorov_et_al._2021	NA	NA	NA	NA	NA	NA	NA	NA	NA	NA	NA	NA	NA	NA	NA	NA	NA	NA	NA	NA	NA	NA	NA	NA	NA	NA	NA	NA	NA	NA	NA	NA	S
Didelphimorphia	Didelphidae	Thylamys	pusillus	Thylamys_pusillus	NA	NA	NA	NA	NA	NA	NA	NA	NA	NA	NA	NA	NA	NA	NA	NA	NA	NA	NA	NA	NA	NA	NA	NA	NA	NA	NA	NA	NA	NA	NA	NA	NA	NA	NA	NA	NA	NA	NA	NA	NA	NA	NA	NA	NA
Didelphimorphia	Didelphidae	Thylamys	pusillus	Thylamys_pusillus	28	Jones_et_al._2009	NA	NA	NA	NA	NA	NA	NA	NA	NA	NA	NA	NA	NA	NA	NA	NA	NA	NA	NA	NA	NA	NA	NA	NA	NA	NA	NA	NA	NA	NA	NA	NA	NA	NA	NA	NA	NA	NA	NA	NA	NA	NA	NA
Didelphimorphia	Didelphidae	Thylamys	sponsorius	Thylamys_sponsorius	43.44	Pacifici_et_al._2013	NA	NA	NA	NA	NA	NA	NA	NA	NA	NA	NA	NA	NA	NA	NA	NA	NA	NA	NA	NA	NA	NA	NA	NA	NA	NA	NA	NA	NA	NA	NA	NA	NA	NA	NA	NA	NA	NA	NA	NA	NA	NA	NA
Didelphimorphia	Didelphidae	Thylamys	sponsorius	Thylamys_sponsorius	NA	NA	NA	NA	NA	NA	NA	NA	NA	NA	NA	NA	NA	NA	NA	NA	NA	NA	NA	NA	NA	NA	NA	NA	NA	NA	NA	NA	NA	NA	NA	NA	NA	NA	NA	NA	NA	NA	NA	NA	NA	NA	NA	NA	NA
Didelphimorphia	Didelphidae	Thylamys	sponsorius	Thylamys_sponsorius	NA	NA	NA	NA	NA	NA	NA	NA	NA	NA	NA	NA	NA	NA	NA	NA	NA	NA	NA	NA	NA	NA	NA	NA	NA	NA	NA	NA	NA	NA	NA	NA	NA	NA	NA	NA	NA	NA	NA	NA	NA	NA	NA	NA	NA
Didelphimorphia	Didelphidae	Thylamys	tatei	Thylamys_tatei	28.9	Jones_et_al._2009	NA	NA	NA	NA	NA	NA	NA	NA	NA	NA	2	Myhrvold_et_al._2015	NA	NA	NA	NA	NA	NA	NA	NA	NA	NA	NA	NA	NA	NA	NA	NA	NA	NA	NA	NA	NA	NA	NA	NA	NA	NA	NA	NA	NA	NA	NA
Didelphimorphia	Didelphidae	Thylamys	tatei	Thylamys_tatei	NA	NA	NA	NA	NA	NA	NA	NA	NA	NA	NA	NA	NA	NA	NA	NA	NA	NA	NA	NA	NA	NA	NA	NA	NA	NA	NA	NA	NA	NA	NA	NA	NA	NA	NA	NA	NA	NA	NA	NA	NA	NA	NA	NA	NA
Didelphimorphia	Didelphidae	Thylamys	tatei	Thylamys_tatei	NA	NA	NA	NA	NA	NA	NA	NA	NA	NA	NA	NA	NA	NA	NA	NA	NA	NA	NA	NA	NA	NA	NA	NA	NA	NA	NA	NA	NA	NA	NA	NA	NA	NA	NA	NA	NA	NA	NA	NA	NA	NA	NA	NA	NA
Didelphimorphia	Didelphidae	Thylamys	velutinus	Thylamys_velutinus	20.69	Jones_et_al._2009	NA	NA	NA	NA	NA	NA	NA	NA	NA	NA	NA	NA	NA	NA	NA	NA	NA	NA	NA	NA	NA	NA	NA	NA	NA	NA	NA	NA	NA	NA	NA	NA	NA	NA	NA	NA	NA	NA	NA	NA	NA	NA	S
Didelphimorphia	Didelphidae	Thylamys	velutinus	Thylamys_velutinus	NA	Meyers_et_al._2009	NA	NA	NA	NA	NA	NA	NA	NA	NA	NA	NA	NA	NA	NA	NA	NA	NA	NA	NA	NA	NA	NA	NA	NA	NA	NA	NA	NA	NA	NA	NA	NA	NA	NA	NA	NA	NA	NA	NA	NA	NA	NA	NA
Didelphimorphia	Didelphidae	Thylamys	velutinus	Thylamys_velutinus	24.3	Wilson_&_Mittermeier_2015	NA	NA	NA	NA	NA	NA	NA	NA	NA	NA	NA	NA	NA	NA	NA	NA	NA	NA	NA	NA	NA	NA	NA	NA	NA	NA	NA	NA	NA	NA	NA	NA	NA	NA	NA	NA	NA	NA	NA	NA	NA	NA	NA
Didelphimorphia	Didelphidae	Thylamys	venustus	Thylamys_venustus	28.9	Jones_et_al._2009	NA	NA	NA	NA	NA	NA	NA	NA	NA	NA	2	Myhrvold_et_al._2015	NA	NA	NA	NA	NA	NA	NA	NA	NA	NA	NA	NA	NA	NA	NA	NA	NA	NA	NA	NA	NA	NA	NA	NA	NA	NA	NA	NA	NA	NA	NA
Didelphimorphia	Didelphidae	Thylamys	venustus	Thylamys_venustus	NA	NA	NA	NA	NA	NA	NA	NA	NA	NA	NA	NA	NA	NA	NA	NA	NA	NA	NA	NA	NA	NA	NA	NA	NA	NA	NA	NA	NA	NA	NA	NA	NA	NA	NA	NA	NA	NA	NA	NA	NA	NA	NA	NA	NA
Didelphimorphia	Didelphidae	Thylamys	venustus	Thylamys_venustus	NA	NA	NA	NA	NA	NA	NA	NA	NA	NA	NA	NA	NA	NA	NA	NA	NA	NA	NA	NA	NA	NA	NA	NA	NA	NA	NA	NA	NA	NA	NA	NA	NA	NA	NA	NA	NA	NA	NA	NA	NA	NA	NA	NA	NA
Didelphimorphia	Didelphidae	Tlacuatzin	balsasensis	Tlacuatzin_balsasensis	NA	NA	NA	NA	NA	NA	NA	NA	NA	NA	NA	NA	NA	NA	NA	NA	NA	NA	NA	NA	NA	NA	NA	NA	NA	NA	NA	NA	NA	NA	NA	NA	NA	NA	NA	NA	NA	NA	NA	NA	NA	NA	NA	NA	NA
Didelphimorphia	Didelphidae	Tlacuatzin	balsasensis	Tlacuatzin_balsasensis	NA	NA	NA	NA	NA	NA	NA	NA	NA	NA	NA	NA	NA	NA	NA	NA	NA	NA	NA	NA	NA	NA	NA	NA	NA	NA	NA	NA	NA	NA	NA	NA	NA	NA	NA	NA	NA	NA	NA	NA	NA	NA	NA	NA	NA
Didelphimorphia	Didelphidae	Tlacuatzin	balsasensis	Tlacuatzin_balsasensis	NA	NA	NA	NA	NA	NA	NA	NA	NA	NA	NA	NA	NA	NA	NA	NA	NA	NA	NA	NA	NA	NA	NA	NA	NA	NA	NA	NA	NA	NA	NA	NA	NA	NA	NA	NA	NA	NA	NA	NA	NA	NA	NA	NA	NA
Didelphimorphia	Didelphidae	Tlacuatzin	canescens	Tlacuatzin_canescens	47.73	Jones_et_al._2009	40	Fisher_et_al._2001	NA	NA	14	Myhrvold_et_al._2015	NA	NA	11.7	Fisher_et_al._2001	NA	NA	NA	NA	NA	NA	NA	NA	NA	NA	NA	NA	730	Myhrvold_et_al._2015	NA	NA	NA	NA	20	Fisher_et_al._2001	NA	NA	NA	NA	NA	NA	NA	NA	NA	NA	1	Fisher_et_al._2001	S
Didelphimorphia	Didelphidae	Tlacuatzin	canescens	Tlacuatzin_canescens	NA	NA	NA	NA	NA	NA	NA	NA	NA	NA	8.49	Jones_et_al._2009	NA	NA	NA	NA	NA	NA	NA	NA	196.64	Soria_et_al._2021	NA	NA	1095	Myhrvold_et_al._2015	NA	NA	NA	NA	NA	NA	NA	NA	NA	NA	NA	NA	NA	NA	NA	NA	1	Jones_et_al._2009	NA
Didelphimorphia	Didelphidae	Tlacuatzin	canescens	Tlacuatzin_canescens	50	Wilson_&_Mittermeier_2015	NA	NA	NA	NA	NA	NA	NA	NA	11	Todorov_et_al._2021	NA	NA	NA	NA	NA	NA	NA	NA	NA	NA	NA	NA	NA	NA	NA	NA	NA	NA	NA	NA	NA	NA	NA	NA	NA	NA	NA	NA	NA	NA	NA	NA	NA
Didelphimorphia	Didelphidae	Tlacuatzin	gaumeri	Tlacuatzin_gaumeri	NA	NA	NA	NA	NA	NA	NA	NA	NA	NA	NA	NA	NA	NA	NA	NA	NA	NA	NA	NA	NA	NA	NA	NA	NA	NA	NA	NA	NA	NA	NA	NA	NA	NA	NA	NA	NA	NA	NA	NA	NA	NA	NA	NA	NA
Didelphimorphia	Didelphidae	Tlacuatzin	gaumeri	Tlacuatzin_gaumeri	NA	NA	NA	NA	NA	NA	NA	NA	NA	NA	NA	NA	NA	NA	NA	NA	NA	NA	NA	NA	NA	NA	NA	NA	NA	NA	NA	NA	NA	NA	NA	NA	NA	NA	NA	NA	NA	NA	NA	NA	NA	NA	NA	NA	NA
Didelphimorphia	Didelphidae	Tlacuatzin	gaumeri	Tlacuatzin_gaumeri	NA	NA	NA	NA	NA	NA	NA	NA	NA	NA	NA	NA	NA	NA	NA	NA	NA	NA	NA	NA	NA	NA	NA	NA	NA	NA	NA	NA	NA	NA	NA	NA	NA	NA	NA	NA	NA	NA	NA	NA	NA	NA	NA	NA	NA
Didelphimorphia	Didelphidae	Tlacuatzin	insularis	Tlacuatzin_insularis	NA	NA	NA	NA	NA	NA	NA	NA	NA	NA	NA	NA	NA	NA	NA	NA	NA	NA	NA	NA	NA	NA	NA	NA	NA	NA	NA	NA	NA	NA	NA	NA	NA	NA	NA	NA	NA	NA	NA	NA	NA	NA	NA	NA	NA
Didelphimorphia	Didelphidae	Tlacuatzin	insularis	Tlacuatzin_insularis	NA	NA	NA	NA	NA	NA	NA	NA	NA	NA	NA	NA	NA	NA	NA	NA	NA	NA	NA	NA	NA	NA	NA	NA	NA	NA	NA	NA	NA	NA	NA	NA	NA	NA	NA	NA	NA	NA	NA	NA	NA	NA	NA	NA	NA
Didelphimorphia	Didelphidae	Tlacuatzin	insularis	Tlacuatzin_insularis	NA	NA	NA	NA	NA	NA	NA	NA	NA	NA	NA	NA	NA	NA	NA	NA	NA	NA	NA	NA	NA	NA	NA	NA	NA	NA	NA	NA	NA	NA	NA	NA	NA	NA	NA	NA	NA	NA	NA	NA	NA	NA	NA	NA	NA
Didelphimorphia	Didelphidae	Tlacuatzin	sinaloae	Tlacuatzin_sinaloae	NA	NA	NA	NA	NA	NA	NA	NA	NA	NA	NA	NA	NA	NA	NA	NA	NA	NA	NA	NA	NA	NA	NA	NA	NA	NA	NA	NA	NA	NA	NA	NA	NA	NA	NA	NA	NA	NA	NA	NA	NA	NA	NA	NA	NA
Didelphimorphia	Didelphidae	Tlacuatzin	sinaloae	Tlacuatzin_sinaloae	NA	NA	NA	NA	NA	NA	NA	NA	NA	NA	NA	NA	NA	NA	NA	NA	NA	NA	NA	NA	NA	NA	NA	NA	NA	NA	NA	NA	NA	NA	NA	NA	NA	NA	NA	NA	NA	NA	NA	NA	NA	NA	NA	NA	NA
Didelphimorphia	Didelphidae	Tlacuatzin	sinaloae	Tlacuatzin_sinaloae	NA	NA	NA	NA	NA	NA	NA	NA	NA	NA	NA	NA	NA	NA	NA	NA	NA	NA	NA	NA	NA	NA	NA	NA	NA	NA	NA	NA	NA	NA	NA	NA	NA	NA	NA	NA	NA	NA	NA	NA	NA	NA	NA	NA	NA
Dasyuromorphia	Dasyuridae	Antechinomys	laniger	Antechinomys_laniger	21.7	Gonzalez-Voyer_et_al._2016	20	Fisher_et_al._2001	30	Myhrvold_et_al._2015	12	Fisher_et_al._2001	NA	NA	6	Fisher_et_al._2001	1.5	Jones_et_al._2009	654.85	Pacifici_et_al._2013	90	Fisher_et_al._2001	183	Fisher_et_al._2001	345	Fisher_et_al._2001	NA	NA	1095	Fisher_et_al._2001	NA	NA	NA	NA	12.6	Russell_1982	NA	NA	NA	NA	NA	NA	NA	NA	NA	NA	1	Fisher_et_al._2001	FMM
Dasyuromorphia	Dasyuridae	Antechinomys	laniger	Antechinomys_laniger	25.57	Jones_et_al._2009	20	Myhrvold_et_al._2015	30	Weisbecker_et_al._2013	11.74	Jones_et_al._2009	NA	NA	5	Russell_1982	1.5	Myhrvold_et_al._2015	NA	NA	101	Fisher_et_al._2001	183	Jones_et_al._2009	350	de_Magalhaes_&_Costa_2009	NA	NA	1204.5	Fisher_et_al._2001	NA	NA	NA	NA	NA	NA	NA	NA	NA	NA	NA	NA	NA	NA	NA	NA	NA	NA	S
Dasyuromorphia	Dasyuridae	Antechinomys	laniger	Antechinomys_laniger	24	de_Magalhaes_&_Costa_2009	20	Wilson_&_Mittermeier_2015	30	Wilson_&_Mittermeier_2015	11.87	Gonzalez-Voyer_et_al._2016	NA	NA	NA	NA	2	Collett_2018	NA	NA	91.2	Jones_et_al._2009	182.86	Myhrvold_et_al._2015	350.06	Myhrvold_et_al._2015	NA	NA	1277.5	Myhrvold_et_al._2015	NA	NA	NA	NA	NA	NA	NA	NA	NA	NA	NA	NA	NA	NA	NA	NA	NA	NA	NA
Dasyuromorphia	Dasyuridae	Antechinomys	longicaudatus	Antechinomys_longicaudatus	18	Jones_et_al._2009	NA	NA	78.2	Myhrvold_et_al._2015	14.21	Jones_et_al._2009	NA	NA	4.24	Jones_et_al._2009	2	Myhrvold_et_al._2015	NA	NA	NA	NA	NA	NA	NA	NA	NA	NA	1825	Jones_et_al._2009	NA	NA	NA	NA	NA	NA	NA	NA	NA	NA	NA	NA	NA	NA	NA	NA	NA	NA	NA
Dasyuromorphia	Dasyuridae	Antechinomys	longicaudatus	Antechinomys_longicaudatus	24	Moura_et_al._2024	NA	NA	NA	NA	15	Myhrvold_et_al._2015	NA	NA	3.62	Myhrvold_et_al._2015	2	Wilson_&_Mittermeier_2015	NA	NA	NA	NA	NA	NA	NA	NA	NA	NA	1825	Myhrvold_et_al._2015	NA	NA	NA	NA	NA	NA	NA	NA	NA	NA	NA	NA	NA	NA	NA	NA	NA	NA	NA
Dasyuromorphia	Dasyuridae	Antechinomys	longicaudatus	Antechinomys_longicaudatus	NA	NA	NA	NA	NA	NA	15	Wilson_&_Mittermeier_2015	NA	NA	5	Wilson_&_Mittermeier_2015	NA	NA	NA	NA	NA	NA	NA	NA	NA	NA	NA	NA	NA	NA	NA	NA	NA	NA	NA	NA	NA	NA	NA	NA	NA	NA	NA	NA	NA	NA	NA	NA	NA
Dasyuromorphia	Dasyuridae	Antechinus	adustus	Antechinus_adustus	30.5	Pacifici_et_al._2013	28.5	Myhrvold_et_al._2015	32	Myhrvold_et_al._2015	28	Myhrvold_et_al._2015	NA	NA	6	Myhrvold_et_al._2015	1	Myhrvold_et_al._2015	417.62	Estimated_Pacifici_et_al._2013_maximum-lifespan	130	Myhrvold_et_al._2015	NA	NA	289.18	Myhrvold_et_al._2015	NA	NA	730	Myhrvold_et_al._2015	NA	NA	NA	NA	NA	NA	NA	NA	NA	NA	NA	NA	NA	NA	NA	NA	NA	NA	NA
Dasyuromorphia	Dasyuridae	Antechinus	adustus	Antechinus_adustus	40	Moura_et_al._2024	28	Williams_et_al._2010	33	Williams_et_al._2010	NA	NA	NA	NA	6	Williams_et_al._2010	1	Williams_et_al._2010	NA	NA	NA	NA	NA	NA	285	Williams_et_al._2010	NA	NA	730	Williams_et_al._2010	NA	NA	NA	NA	NA	NA	NA	NA	NA	NA	NA	NA	NA	NA	NA	NA	NA	NA	NA
Dasyuromorphia	Dasyuridae	Antechinus	adustus	Antechinus_adustus	36	Wilman_et_al._2014	26.5	Wilson_&_Mittermeier_2015	35	Wilson_&_Mittermeier_2015	NA	NA	NA	NA	NA	NA	NA	NA	NA	NA	NA	NA	NA	NA	NA	NA	NA	NA	NA	NA	NA	NA	NA	NA	NA	NA	NA	NA	NA	NA	NA	NA	NA	NA	NA	NA	NA	NA	NA
Dasyuromorphia	Dasyuridae	Antechinus	agilis	Antechinus_agilis	26.26	Myhrvold_et_al._2015	18	Fisher_et_al._2001	30	Myhrvold_et_al._2015	27	Fisher_et_al._2001	NA	NA	10	Fisher_et_al._2001	1	Myhrvold_et_al._2015	797.98	Pacifici_et_al._2013	90	Fisher_et_al._2001	365	Fisher_et_al._2001	330	Fisher_et_al._2001	730	Ferreira_et_al._2023	1974.65	Myhrvold_et_al._2015	0.01	Myhrvold_et_al._2015	NA	NA	10	Fisher_et_al._2001	NA	NA	NA	NA	NA	NA	NA	NA	NA	NA	1	Fisher_et_al._2001	G
Dasyuromorphia	Dasyuridae	Antechinus	agilis	Antechinus_agilis	22.13	Jones_et_al._2009	18	Myhrvold_et_al._2015	30	Weisbecker_et_al._2013	27	Fisher_et_al._2001	NA	NA	7.67	Ferreira_et_al._2023	1	Collett_2018	NA	NA	90	Jones_et_al._2009	365	Jones_et_al._2009	317.19	Myhrvold_et_al._2015	730	Ferreira_et_al._2023	730	Collett_2018	NA	NA	NA	NA	13	Myhrvold_et_al._2015	NA	NA	NA	NA	NA	NA	NA	NA	NA	NA	NA	NA	S
Dasyuromorphia	Dasyuridae	Antechinus	agilis	Antechinus_agilis	18	de_Magalhaes_&_Costa_2009	27.1	Ferreira_et_al._2023	30	Wilson_&_Mittermeier_2015	27.58	Myhrvold_et_al._2015	NA	NA	7.5	Myhrvold_et_al._2015	NA	NA	NA	NA	90	Myhrvold_et_al._2015	365	Myhrvold_et_al._2015	365	Ferreira_et_al._2023	NA	NA	NA	NA	NA	NA	NA	NA	NA	NA	NA	NA	NA	NA	NA	NA	NA	NA	NA	NA	NA	NA	NA
Dasyuromorphia	Dasyuridae	Antechinus	argentus	Antechinus_argentus	NA	NA	20.5	Wilson_&_Mittermeier_2015	33.5	Wilson_&_Mittermeier_2015	NA	NA	NA	NA	NA	NA	NA	NA	NA	NA	NA	NA	NA	NA	NA	NA	NA	NA	NA	NA	NA	NA	NA	NA	NA	NA	NA	NA	NA	NA	NA	NA	NA	NA	NA	NA	NA	NA	NA
Dasyuromorphia	Dasyuridae	Antechinus	argentus	Antechinus_argentus	NA	NA	NA	NA	NA	NA	NA	NA	NA	NA	NA	NA	NA	NA	NA	NA	NA	NA	NA	NA	NA	NA	NA	NA	NA	NA	NA	NA	NA	NA	NA	NA	NA	NA	NA	NA	NA	NA	NA	NA	NA	NA	NA	NA	NA
Dasyuromorphia	Dasyuridae	Antechinus	argentus	Antechinus_argentus	NA	NA	NA	NA	NA	NA	NA	NA	NA	NA	NA	NA	NA	NA	NA	NA	NA	NA	NA	NA	NA	NA	NA	NA	NA	NA	NA	NA	NA	NA	NA	NA	NA	NA	NA	NA	NA	NA	NA	NA	NA	NA	NA	NA	NA
Dasyuromorphia	Dasyuridae	Antechinus	arktos	Antechinus_arktos	NA	NA	46.3	Wilson_&_Mittermeier_2015	89.85	Wilson_&_Mittermeier_2015	NA	NA	NA	NA	NA	NA	NA	NA	NA	NA	NA	NA	NA	NA	NA	NA	NA	NA	NA	NA	NA	NA	NA	NA	NA	NA	NA	NA	NA	NA	NA	NA	NA	NA	NA	NA	NA	NA	NA
Dasyuromorphia	Dasyuridae	Antechinus	arktos	Antechinus_arktos	NA	NA	NA	NA	NA	NA	NA	NA	NA	NA	NA	NA	NA	NA	NA	NA	NA	NA	NA	NA	NA	NA	NA	NA	NA	NA	NA	NA	NA	NA	NA	NA	NA	NA	NA	NA	NA	NA	NA	NA	NA	NA	NA	NA	NA
Dasyuromorphia	Dasyuridae	Antechinus	arktos	Antechinus_arktos	NA	NA	NA	NA	NA	NA	NA	NA	NA	NA	NA	NA	NA	NA	NA	NA	NA	NA	NA	NA	NA	NA	NA	NA	NA	NA	NA	NA	NA	NA	NA	NA	NA	NA	NA	NA	NA	NA	NA	NA	NA	NA	NA	NA	NA
Dasyuromorphia	Dasyuridae	Antechinus	bellus	Antechinus_bellus	36.37	Myhrvold_et_al._2015	34	Fisher_et_al._2001	61.5	Myhrvold_et_al._2015	30	Fisher_et_al._2001	NA	NA	10	Fisher_et_al._2001	1	Jones_et_al._2009	622.12	Pacifici_et_al._2013	97	Fisher_et_al._2001	365	Fisher_et_al._2001	350	Fisher_et_al._2001	NA	NA	730	Fisher_et_al._2001	NA	NA	NA	NA	NA	NA	NA	NA	NA	NA	NA	NA	NA	NA	NA	NA	1	Fisher_et_al._2001	NA
Dasyuromorphia	Dasyuridae	Antechinus	bellus	Antechinus_bellus	44.5	Wilman_et_al._2014	30	Myhrvold_et_al._2015	56	Weisbecker_et_al._2013	30	Jones_et_al._2009	NA	NA	10.8	Jones_et_al._2009	1	Myhrvold_et_al._2015	NA	NA	95	Fisher_et_al._2001	365	Jones_et_al._2009	327.2	Myhrvold_et_al._2015	NA	NA	839.5	Fisher_et_al._2001	NA	NA	NA	NA	NA	NA	NA	NA	NA	NA	NA	NA	NA	NA	NA	NA	NA	NA	NA
Dasyuromorphia	Dasyuridae	Antechinus	bellus	Antechinus_bellus	34	de_Magalhaes_&_Costa_2009	32	Wilson_&_Mittermeier_2015	59.5	Wilson_&_Mittermeier_2015	30	Myhrvold_et_al._2015	NA	NA	13	de_Magalhaes_&_Costa_2009	1	de_Magalhaes_&_Costa_2009	NA	NA	96	de_Magalhaes_&_Costa_2009	365	Myhrvold_et_al._2015	330	Jackson_2003	NA	NA	839.5	Jones_et_al._2009	NA	NA	NA	NA	NA	NA	NA	NA	NA	NA	NA	NA	NA	NA	NA	NA	NA	NA	NA
Dasyuromorphia	Dasyuridae	Antechinus	flavipes	Antechinus_flavipes	46.5	McNab_2008	34	Fisher_et_al._2001	55.15	Myhrvold_et_al._2015	28	Fisher_et_al._2001	NA	NA	8.4	Fisher_et_al._2001	1	Jones_et_al._2009	663.38	Pacifici_et_al._2013	90	Fisher_et_al._2001	365	Fisher_et_al._2001	345	Fisher_et_al._2001	730	Ferreira_et_al._2023	1277.5	Fisher_et_al._2001	NA	NA	NA	NA	NA	NA	NA	NA	0.2	Rose_et_al._1997	NA	NA	NA	NA	NA	NA	1	Fisher_et_al._2001	G
Dasyuromorphia	Dasyuridae	Antechinus	flavipes	Antechinus_flavipes	44.33	Jones_et_al._2009	30	Myhrvold_et_al._2015	56	Weisbecker_et_al._2013	25	Fisher_et_al._2001	NA	NA	8.54	Jones_et_al._2009	1	Myhrvold_et_al._2015	NA	NA	89.7	Jones_et_al._2009	365	Jones_et_al._2009	339.79	Myhrvold_et_al._2015	NA	NA	1277.5	Jones_et_al._2009	NA	NA	NA	NA	NA	NA	NA	NA	NA	NA	NA	NA	NA	NA	NA	NA	NA	NA	S
Dasyuromorphia	Dasyuridae	Antechinus	flavipes	Antechinus_flavipes	37.52	Gonzalez-Voyer_et_al._2016	34	Williams_et_al._2010	74	Rose_et_al._1997	27.25	Gonzalez-Voyer_et_al._2016	NA	NA	7	de_Magalhaes_&_Costa_2009	1	de_Magalhaes_&_Costa_2009	NA	NA	92.5	Myhrvold_et_al._2015	365	Myhrvold_et_al._2015	365	Ferreira_et_al._2023	NA	NA	1423.5	Myhrvold_et_al._2015	NA	NA	NA	NA	NA	NA	NA	NA	NA	NA	NA	NA	NA	NA	NA	NA	NA	NA	NA
Dasyuromorphia	Dasyuridae	Antechinus	godmani	Antechinus_godmani	76.5	Cassia-Silva_&_Sales_2019	61	Fisher_et_al._2001	100	Myhrvold_et_al._2015	30	Myhrvold_et_al._2015	NA	NA	6	Fisher_et_al._2001	1	Jones_et_al._2009	448.47	Estimated_Pacifici_et_al._2013_age-at-last-reproduction	112	Fisher_et_al._2001	365	Fisher_et_al._2001	330	Fisher_et_al._2001	NA	NA	730	Myhrvold_et_al._2015	NA	NA	NA	NA	NA	NA	NA	NA	NA	NA	NA	NA	NA	NA	NA	NA	1	Fisher_et_al._2001	NA
Dasyuromorphia	Dasyuridae	Antechinus	godmani	Antechinus_godmani	75.74	Jones_et_al._2009	54	Myhrvold_et_al._2015	95	Williams_et_al._2010	NA	NA	NA	NA	4.58	Jones_et_al._2009	1	Myhrvold_et_al._2015	NA	NA	112	Jones_et_al._2009	365	Jones_et_al._2009	304.4	Myhrvold_et_al._2015	NA	NA	730	Collett_2018	NA	NA	NA	NA	NA	NA	NA	NA	NA	NA	NA	NA	NA	NA	NA	NA	NA	NA	NA
Dasyuromorphia	Dasyuridae	Antechinus	godmani	Antechinus_godmani	61	Collett_2018	58	Williams_et_al._2010	92.5	Wilson_&_Mittermeier_2015	NA	NA	NA	NA	6	Myhrvold_et_al._2015	1	Collett_2018	NA	NA	125.84	Myhrvold_et_al._2015	365	Myhrvold_et_al._2015	330	Jackson_2003	NA	NA	730	Williams_et_al._2010	NA	NA	NA	NA	NA	NA	NA	NA	NA	NA	NA	NA	NA	NA	NA	NA	NA	NA	NA
Dasyuromorphia	Dasyuridae	Antechinus	leo	Antechinus_leo	74	Cassia-Silva_&_Sales_2019	54	Fisher_et_al._2001	95	Myhrvold_et_al._2015	31	Fisher_et_al._2001	NA	NA	9.6	Fisher_et_al._2001	1	Jones_et_al._2009	533.43	Pacifici_et_al._2013	77	Fisher_et_al._2001	365	Fisher_et_al._2001	350	Fisher_et_al._2001	NA	NA	730	Fisher_et_al._2001	NA	NA	NA	NA	26	Fisher_et_al._2001	NA	NA	NA	NA	NA	NA	NA	NA	NA	NA	1	Fisher_et_al._2001	NA
Dasyuromorphia	Dasyuridae	Antechinus	leo	Antechinus_leo	70.09	Jones_et_al._2009	46	Myhrvold_et_al._2015	94	Weisbecker_et_al._2013	NA	NA	NA	NA	8.19	Jones_et_al._2009	1	Myhrvold_et_al._2015	NA	NA	76.8	Jones_et_al._2009	365	Jones_et_al._2009	304.4	Myhrvold_et_al._2015	NA	NA	NA	NA	NA	NA	NA	NA	NA	NA	NA	NA	NA	NA	NA	NA	NA	NA	NA	NA	NA	NA	NA
Dasyuromorphia	Dasyuridae	Antechinus	leo	Antechinus_leo	54	de_Magalhaes_&_Costa_2009	53	Wilson_&_Mittermeier_2015	95.5	Wilson_&_Mittermeier_2015	NA	NA	NA	NA	9	de_Magalhaes_&_Costa_2009	1	Collett_2018	NA	NA	100	Myhrvold_et_al._2015	365	Myhrvold_et_al._2015	330	Jackson_2003	NA	NA	730	Myhrvold_et_al._2015	NA	NA	NA	NA	NA	NA	NA	NA	NA	NA	NA	NA	NA	NA	NA	NA	NA	NA	NA
Dasyuromorphia	Dasyuridae	Antechinus	mimetes	Antechinus_mimetes	41	Collett_2018	57.3	Ferreira_et_al._2023	71.4	Myhrvold_et_al._2015	28	Fisher_et_al._2001	NA	NA	8.9	Collett_2018	1	Collett_2018	544.47	Pacifici_et_al._2013	90	Fisher_et_al._2001	365	Fisher_et_al._2001	365	Ferreira_et_al._2023	730	Ferreira_et_al._2023	730	Fisher_et_al._2001	NA	NA	5.2	Fisher_et_al._2001	15	Fisher_et_al._2001	NA	NA	0.2	Rose_et_al._1997	NA	NA	NA	NA	NA	NA	1	Fisher_et_al._2001	S
Dasyuromorphia	Dasyuridae	Antechinus	mimetes	Antechinus_mimetes	66.9	McNab_2008	41	Fisher_et_al._2001	65	Weisbecker_et_al._2013	29.69	Jones_et_al._2009	NA	NA	8	Fisher_et_al._2001	1	Jones_et_al._2009	NA	NA	106	Jones_et_al._2009	365	de_Magalhaes_&_Costa_2009	330	Fisher_et_al._2001	NA	NA	730	Jones_et_al._2009	NA	NA	NA	NA	8.83	Jones_et_al._2009	NA	NA	NA	NA	NA	NA	NA	NA	NA	NA	NA	NA	S
Dasyuromorphia	Dasyuridae	Antechinus	mimetes	Antechinus_mimetes	58.69	Jones_et_al._2009	68.5	Myhrvold_et_al._2015	145	Rose_et_al._1997	28.85	Gonzalez-Voyer_et_al._2016	NA	NA	8.24	Jones_et_al._2009	1	de_Magalhaes_&_Costa_2009	NA	NA	94	de_Magalhaes_&_Costa_2009	NA	NA	330	de_Magalhaes_&_Costa_2009	NA	NA	1211.8	Myhrvold_et_al._2015	NA	NA	NA	NA	NA	NA	NA	NA	NA	NA	NA	NA	NA	NA	NA	NA	NA	NA	NA
Dasyuromorphia	Dasyuridae	Antechinus	minimus	Antechinus_minimus	70	Todorov_et_al._2021	42	Fisher_et_al._2001	60.5	Myhrvold_et_al._2015	28	Fisher_et_al._2001	NA	NA	7.4	Fisher_et_al._2001	1	Jones_et_al._2009	505.5	Pacifici_et_al._2013	90	Fisher_et_al._2001	365	Fisher_et_al._2001	345	Fisher_et_al._2001	NA	NA	730	Fisher_et_al._2001	0.04	Fisher_et_al._2001	NA	NA	NA	NA	NA	NA	NA	NA	NA	NA	NA	NA	NA	NA	1	Fisher_et_al._2001	G
Dasyuromorphia	Dasyuridae	Antechinus	minimus	Antechinus_minimus	52.56	Jones_et_al._2009	47.5	Myhrvold_et_al._2015	65	Weisbecker_et_al._2013	29.27	Jones_et_al._2009	NA	NA	7.19	Jones_et_al._2009	1	Myhrvold_et_al._2015	NA	NA	120	Fisher_et_al._2001	365	Jones_et_al._2009	304.4	Myhrvold_et_al._2015	NA	NA	730	Myhrvold_et_al._2015	0.03	Jones_et_al._2009	NA	NA	NA	NA	NA	NA	NA	NA	NA	NA	NA	NA	NA	NA	NA	NA	S
Dasyuromorphia	Dasyuridae	Antechinus	minimus	Antechinus_minimus	42	de_Magalhaes_&_Costa_2009	52	Wilson_&_Mittermeier_2015	89.5	Wilson_&_Mittermeier_2015	30	Wilson_&_Mittermeier_2015	NA	NA	7	Cassia-Silva_&_Sales_2019	1	Collett_2018	NA	NA	99.1	Jones_et_al._2009	365	Myhrvold_et_al._2015	390.41	Soria_et_al._2021	NA	NA	NA	NA	NA	NA	NA	NA	NA	NA	NA	NA	NA	NA	NA	NA	NA	NA	NA	NA	NA	NA	NA
Dasyuromorphia	Dasyuridae	Antechinus	mysticus	Antechinus_mysticus	NA	NA	27.3	Wilson_&_Mittermeier_2015	87.5	Wilson_&_Mittermeier_2015	30	Wilson_&_Mittermeier_2015	NA	NA	NA	NA	NA	NA	NA	NA	NA	NA	NA	NA	NA	NA	NA	NA	NA	NA	NA	NA	NA	NA	NA	NA	NA	NA	NA	NA	NA	NA	NA	NA	NA	NA	NA	NA	NA
Dasyuromorphia	Dasyuridae	Antechinus	mysticus	Antechinus_mysticus	NA	NA	NA	NA	NA	NA	NA	NA	NA	NA	NA	NA	NA	NA	NA	NA	NA	NA	NA	NA	NA	NA	NA	NA	NA	NA	NA	NA	NA	NA	NA	NA	NA	NA	NA	NA	NA	NA	NA	NA	NA	NA	NA	NA	NA
Dasyuromorphia	Dasyuridae	Antechinus	mysticus	Antechinus_mysticus	NA	NA	NA	NA	NA	NA	NA	NA	NA	NA	NA	NA	NA	NA	NA	NA	NA	NA	NA	NA	NA	NA	NA	NA	NA	NA	NA	NA	NA	NA	NA	NA	NA	NA	NA	NA	NA	NA	NA	NA	NA	NA	NA	NA	NA
Dasyuromorphia	Dasyuridae	Antechinus	stuartii	Antechinus_stuartii	36.5	McNab_2008	20	Fisher_et_al._2001	32.5	Myhrvold_et_al._2015	27	Fisher_et_al._2001	NA	NA	6.8	Fisher_et_al._2001	1	Jones_et_al._2009	716.37	Pacifici_et_al._2013	90	Fisher_et_al._2001	365	Fisher_et_al._2001	320	Fisher_et_al._2001	730	Ferreira_et_al._2023	730	Fisher_et_al._2001	0.02	Fisher_et_al._2001	2.2	Russell_1982	16	Fisher_et_al._2001	20	Fisher_et_al._2001	0.35	Rose_et_al._1997	NA	NA	NA	NA	NA	NA	1	Fisher_et_al._2001	MMFF
Dasyuromorphia	Dasyuridae	Antechinus	stuartii	Antechinus_stuartii	29.4	Gonzalez-Voyer_et_al._2016	21.5	Myhrvold_et_al._2015	35	Weisbecker_et_al._2013	28.15	Jones_et_al._2009	NA	NA	7.5	Fisher_et_al._2001	1	Myhrvold_et_al._2015	NA	NA	89.7	Jones_et_al._2009	365	Jones_et_al._2009	285	de_Magalhaes_&_Costa_2009	NA	NA	1095	Jones_et_al._2009	0.01	Jones_et_al._2009	NA	NA	13.8	Russell_1982	NA	NA	NA	NA	NA	NA	NA	NA	NA	NA	NA	NA	S
Dasyuromorphia	Dasyuridae	Antechinus	stuartii	Antechinus_stuartii	27.5	de_Magalhaes_&_Costa_2009	25	Ferreira_et_al._2023	39	Rose_et_al._1997	30	de_Magalhaes_&_Costa_2009	NA	NA	7	de_Magalhaes_&_Costa_2009	1	Collett_2018	NA	NA	92.5	Myhrvold_et_al._2015	365	Myhrvold_et_al._2015	294.7	Myhrvold_et_al._2015	NA	NA	1974.65	NA	0.01	Myhrvold_et_al._2015	NA	NA	NA	NA	NA	NA	NA	NA	NA	NA	NA	NA	NA	NA	NA	NA	S
Dasyuromorphia	Dasyuridae	Antechinus	subtropicus	Antechinus_subtropicus	29.1	Ashwell_2008	22	Weisbecker_et_al._2013	35	Weisbecker_et_al._2013	25.5	Wilson_&_Mittermeier_2015	NA	NA	6.9	Collett_2018	1	Collett_2018	446	Estimated_Pacifici_et_al._2013_maximum-lifespan	90	Wilson_&_Mittermeier_2015	NA	NA	330	Jackson_2003	NA	NA	730	Collett_2018	NA	NA	NA	NA	NA	NA	NA	NA	NA	NA	NA	NA	NA	NA	NA	NA	NA	NA	MFF
Dasyuromorphia	Dasyuridae	Antechinus	subtropicus	Antechinus_subtropicus	22	Collett_2018	24.55	Wilson_&_Mittermeier_2015	48	Wilson_&_Mittermeier_2015	NA	NA	NA	NA	7.5	Wilson_&_Mittermeier_2015	1	Wilson_&_Mittermeier_2015	NA	NA	NA	NA	NA	NA	NA	NA	NA	NA	NA	NA	NA	NA	NA	NA	NA	NA	NA	NA	NA	NA	NA	NA	NA	NA	NA	NA	NA	NA	NA
Dasyuromorphia	Dasyuridae	Antechinus	subtropicus	Antechinus_subtropicus	59.5	Soria_et_al._2021	NA	NA	NA	NA	NA	NA	NA	NA	NA	NA	NA	NA	NA	NA	NA	NA	NA	NA	NA	NA	NA	NA	NA	NA	NA	NA	NA	NA	NA	NA	NA	NA	NA	NA	NA	NA	NA	NA	NA	NA	NA	NA	NA
Dasyuromorphia	Dasyuridae	Antechinus	swainsonii	Antechinus_swainsonii	NA	NA	NA	NA	NA	NA	NA	NA	NA	NA	NA	NA	NA	NA	NA	NA	NA	NA	NA	NA	NA	NA	NA	NA	NA	NA	NA	NA	NA	NA	NA	NA	NA	NA	NA	NA	NA	NA	NA	NA	NA	NA	NA	NA	S
Dasyuromorphia	Dasyuridae	Antechinus	swainsonii	Antechinus_swainsonii	NA	NA	NA	NA	NA	NA	NA	NA	NA	NA	NA	NA	NA	NA	NA	NA	NA	NA	NA	NA	NA	NA	NA	NA	NA	NA	NA	NA	NA	NA	NA	NA	NA	NA	NA	NA	NA	NA	NA	NA	NA	NA	NA	NA	NA
Dasyuromorphia	Dasyuridae	Antechinus	swainsonii	Antechinus_swainsonii	NA	NA	NA	NA	NA	NA	NA	NA	NA	NA	NA	NA	NA	NA	NA	NA	NA	NA	NA	NA	NA	NA	NA	NA	NA	NA	NA	NA	NA	NA	NA	NA	NA	NA	NA	NA	NA	NA	NA	NA	NA	NA	NA	NA	NA
Dasyuromorphia	Dasyuridae	Antechinus	vandycki	Antechinus_vandycki	NA	NA	NA	NA	NA	NA	NA	NA	NA	NA	NA	NA	NA	NA	NA	NA	NA	NA	NA	NA	NA	NA	NA	NA	NA	NA	NA	NA	NA	NA	NA	NA	NA	NA	NA	NA	NA	NA	NA	NA	NA	NA	NA	NA	NA
Dasyuromorphia	Dasyuridae	Antechinus	vandycki	Antechinus_vandycki	NA	NA	NA	NA	NA	NA	NA	NA	NA	NA	NA	NA	NA	NA	NA	NA	NA	NA	NA	NA	NA	NA	NA	NA	NA	NA	NA	NA	NA	NA	NA	NA	NA	NA	NA	NA	NA	NA	NA	NA	NA	NA	NA	NA	NA
Dasyuromorphia	Dasyuridae	Antechinus	vandycki	Antechinus_vandycki	NA	NA	NA	NA	NA	NA	NA	NA	NA	NA	NA	NA	NA	NA	NA	NA	NA	NA	NA	NA	NA	NA	NA	NA	NA	NA	NA	NA	NA	NA	NA	NA	NA	NA	NA	NA	NA	NA	NA	NA	NA	NA	NA	NA	NA
Dasyuromorphia	Dasyuridae	Dasycercus	archeri_�	Dasycercus_archeri_�	NA	NA	NA	NA	NA	NA	NA	NA	NA	NA	NA	NA	NA	NA	NA	NA	98	Fisher_et_al._2001	NA	NA	NA	NA	NA	NA	NA	NA	NA	NA	NA	NA	NA	NA	NA	NA	NA	NA	NA	NA	NA	NA	NA	NA	NA	NA	NA
Dasyuromorphia	Dasyuridae	Dasycercus	archeri_�	Dasycercus_archeri_�	NA	NA	NA	NA	NA	NA	NA	NA	NA	NA	NA	NA	NA	NA	NA	NA	NA	NA	NA	NA	NA	NA	NA	NA	NA	NA	NA	NA	NA	NA	NA	NA	NA	NA	NA	NA	NA	NA	NA	NA	NA	NA	NA	NA	NA
Dasyuromorphia	Dasyuridae	Dasycercus	archeri_�	Dasycercus_archeri_�	NA	NA	NA	NA	NA	NA	NA	NA	NA	NA	NA	NA	NA	NA	NA	NA	NA	NA	NA	NA	NA	NA	NA	NA	NA	NA	NA	NA	NA	NA	NA	NA	NA	NA	NA	NA	NA	NA	NA	NA	NA	NA	NA	NA	NA
Dasyuromorphia	Dasyuridae	Dasycercus	blythi	Dasycercus_blythi	83.8	Soria_et_al._2021	75	Wilson_&_Mittermeier_2015	92.5	Wilson_&_Mittermeier_2015	38.5	Wilson_&_Mittermeier_2015	NA	NA	6	Wilson_&_Mittermeier_2015	1	Wilson_&_Mittermeier_2015	NA	NA	105	Wilson_&_Mittermeier_2015	NA	NA	315	Wilson_&_Mittermeier_2015	NA	NA	NA	NA	NA	NA	NA	NA	NA	NA	NA	NA	NA	NA	NA	NA	NA	NA	NA	NA	NA	NA	MF
Dasyuromorphia	Dasyuridae	Dasycercus	blythi	Dasycercus_blythi	NA	NA	NA	NA	NA	NA	NA	NA	NA	NA	NA	NA	NA	NA	NA	NA	NA	NA	NA	NA	NA	NA	NA	NA	NA	NA	NA	NA	NA	NA	NA	NA	NA	NA	NA	NA	NA	NA	NA	NA	NA	NA	NA	NA	S
Dasyuromorphia	Dasyuridae	Dasycercus	blythi	Dasycercus_blythi	NA	NA	NA	NA	NA	NA	NA	NA	NA	NA	NA	NA	NA	NA	NA	NA	NA	NA	NA	NA	NA	NA	NA	NA	NA	NA	NA	NA	NA	NA	NA	NA	NA	NA	NA	NA	NA	NA	NA	NA	NA	NA	NA	NA	NA
Dasyuromorphia	Dasyuridae	Dasycercus	hillieri	Dasycercus_hillieri	88.8	McNab_2008	95	Fisher_et_al._2001	100	Weisbecker_et_al._2013	39	Fisher_et_al._2001	NA	NA	4	Collett_2018	1	Jones_et_al._2009	985.77	Estimated_Pacifici_et_al._2013_maximum-lifespan	105	Fisher_et_al._2001	365	Fisher_et_al._2001	315	Fisher_et_al._2001	NA	NA	2555	Fisher_et_al._2001	NA	NA	5.5	Russell_1982	20	Fisher_et_al._2001	94	Wilson_&_Mittermeier_2015	NA	NA	NA	NA	NA	NA	NA	NA	1	Fisher_et_al._2001	S
Dasyuromorphia	Dasyuridae	Dasycercus	hillieri	Dasycercus_hillieri	115	de_Magalhaes_&_Costa_2009	80	Weisbecker_et_al._2013	80	Myhrvold_et_al._2015	30	Fisher_et_al._2001	NA	NA	6.5	Jones_et_al._2009	1	Myhrvold_et_al._2015	NA	NA	110	Fisher_et_al._2001	365	Jones_et_al._2009	315	de_Magalhaes_&_Costa_2009	NA	NA	2701	Myhrvold_et_al._2015	NA	NA	NA	NA	20.97	Jones_et_al._2009	170	Wilson_&_Mittermeier_2015	NA	NA	NA	NA	NA	NA	NA	NA	1	Jones_et_al._2009	S
Dasyuromorphia	Dasyuridae	Dasycercus	hillieri	Dasycercus_hillieri	99.54	Jones_et_al._2009	92.5	Wilson_&_Mittermeier_2015	147.5	Wilson_&_Mittermeier_2015	36.75	Gonzalez-Voyer_et_al._2016	NA	NA	5	Russell_1982	1	de_Magalhaes_&_Costa_2009	NA	NA	121	de_Magalhaes_&_Costa_2009	365	de_Magalhaes_&_Costa_2009	339.56	Myhrvold_et_al._2015	NA	NA	NA	NA	NA	NA	NA	NA	21.48	Myhrvold_et_al._2015	172	Wilson_&_Mittermeier_2015	NA	NA	NA	NA	NA	NA	NA	NA	NA	NA	NA
Dasyuromorphia	Dasyuridae	Dasycercus	cristicauda_�	Dasycercus_cristicauda_�	NA	NA	NA	NA	NA	NA	NA	NA	NA	NA	NA	NA	NA	NA	NA	NA	NA	NA	NA	NA	NA	NA	NA	NA	NA	NA	NA	NA	NA	NA	NA	NA	NA	NA	NA	NA	NA	NA	NA	NA	NA	NA	NA	NA	NA
Dasyuromorphia	Dasyuridae	Dasycercus	cristicauda_�	Dasycercus_cristicauda_�	NA	NA	NA	NA	NA	NA	NA	NA	NA	NA	NA	NA	NA	NA	NA	NA	NA	NA	NA	NA	NA	NA	NA	NA	NA	NA	NA	NA	NA	NA	NA	NA	NA	NA	NA	NA	NA	NA	NA	NA	NA	NA	NA	NA	NA
Dasyuromorphia	Dasyuridae	Dasycercus	cristicauda_�	Dasycercus_cristicauda_�	NA	NA	NA	NA	NA	NA	NA	NA	NA	NA	NA	NA	NA	NA	NA	NA	NA	NA	NA	NA	NA	NA	NA	NA	NA	NA	NA	NA	NA	NA	NA	NA	NA	NA	NA	NA	NA	NA	NA	NA	NA	NA	NA	NA	NA
Dasyuromorphia	Dasyuridae	Dasycercus	marlowi_�	Dasycercus_marlowi_�	NA	NA	NA	NA	NA	NA	NA	NA	NA	NA	NA	NA	NA	NA	NA	NA	NA	NA	NA	NA	NA	NA	NA	NA	NA	NA	NA	NA	NA	NA	NA	NA	NA	NA	NA	NA	NA	NA	NA	NA	NA	NA	NA	NA	NA
Dasyuromorphia	Dasyuridae	Dasycercus	marlowi_�	Dasycercus_marlowi_�	NA	NA	NA	NA	NA	NA	NA	NA	NA	NA	NA	NA	NA	NA	NA	NA	NA	NA	NA	NA	NA	NA	NA	NA	NA	NA	NA	NA	NA	NA	NA	NA	NA	NA	NA	NA	NA	NA	NA	NA	NA	NA	NA	NA	NA
Dasyuromorphia	Dasyuridae	Dasycercus	marlowi_�	Dasycercus_marlowi_�	NA	NA	NA	NA	NA	NA	NA	NA	NA	NA	NA	NA	NA	NA	NA	NA	NA	NA	NA	NA	NA	NA	NA	NA	NA	NA	NA	NA	NA	NA	NA	NA	NA	NA	NA	NA	NA	NA	NA	NA	NA	NA	NA	NA	NA
Dasyuromorphia	Dasyuridae	Dasycercus	woolleyae_�	Dasycercus_woolleyae_�	NA	NA	NA	NA	NA	NA	NA	NA	NA	NA	NA	NA	NA	NA	NA	NA	NA	NA	NA	NA	NA	NA	NA	NA	NA	NA	NA	NA	NA	NA	NA	NA	NA	NA	NA	NA	NA	NA	NA	NA	NA	NA	NA	NA	NA
Dasyuromorphia	Dasyuridae	Dasycercus	woolleyae_�	Dasycercus_woolleyae_�	NA	NA	NA	NA	NA	NA	NA	NA	NA	NA	NA	NA	NA	NA	NA	NA	NA	NA	NA	NA	NA	NA	NA	NA	NA	NA	NA	NA	NA	NA	NA	NA	NA	NA	NA	NA	NA	NA	NA	NA	NA	NA	NA	NA	NA
Dasyuromorphia	Dasyuridae	Dasycercus	woolleyae_�	Dasycercus_woolleyae_�	NA	NA	NA	NA	NA	NA	NA	NA	NA	NA	NA	NA	NA	NA	NA	NA	NA	NA	NA	NA	NA	NA	NA	NA	NA	NA	NA	NA	NA	NA	NA	NA	NA	NA	NA	NA	NA	NA	NA	NA	NA	NA	NA	NA	NA
Dasyuromorphia	Dasyuridae	Dasykaluta	rosamondae	Dasykaluta_rosamondae	30	de_Magalhaes_&_Costa_2009	30	Fisher_et_al._2001	35.3	Rose_et_al._1997	50	Fisher_et_al._2001	NA	NA	7.32	Myhrvold_et_al._2015	1	Jones_et_al._2009	612.16	Pacifici_et_al._2013	111.5	NA	365	Fisher_et_al._2001	300	Fisher_et_al._2001	NA	NA	1095	Fisher_et_al._2001	NA	NA	1.8	Fisher_et_al._2001	8.2	Fisher_et_al._2001	NA	NA	0.13	Rose_et_al._1997	NA	NA	NA	NA	NA	NA	1	Fisher_et_al._2001	S
Dasyuromorphia	Dasyuridae	Dasykaluta	rosamondae	Dasykaluta_rosamondae	32.17	Jones_et_al._2009	25	Myhrvold_et_al._2015	40	Weisbecker_et_al._2013	49.69	Jones_et_al._2009	NA	NA	6.64	Jones_et_al._2009	1	de_Magalhaes_&_Costa_2009	NA	NA	113	Jones_et_al._2009	365	Jones_et_al._2009	300	de_Magalhaes_&_Costa_2009	NA	NA	1095	Jones_et_al._2009	NA	NA	NA	NA	3.84	Jones_et_al._2009	NA	NA	NA	NA	NA	NA	NA	NA	NA	NA	NA	NA	NA
Dasyuromorphia	Dasyuridae	Dasykaluta	rosamondae	Dasykaluta_rosamondae	27.5	Todorov_et_al._2021	25	Wilson_&_Mittermeier_2015	32.5	Wilson_&_Mittermeier_2015	50	de_Magalhaes_&_Costa_2009	NA	NA	6.3	de_Magalhaes_&_Costa_2009	1	Myhrvold_et_al._2015	NA	NA	113	de_Magalhaes_&_Costa_2009	365	de_Magalhaes_&_Costa_2009	314.39	Myhrvold_et_al._2015	NA	NA	1095	Myhrvold_et_al._2015	NA	NA	NA	NA	NA	NA	NA	NA	NA	NA	NA	NA	NA	NA	NA	NA	NA	NA	NA
Dasyuromorphia	Dasyuridae	Dasyuroides	byrnei	Dasyuroides_byrnei	103.9	Gonzalez-Voyer_et_al._2016	100	Fisher_et_al._2001	123.6	Myhrvold_et_al._2015	33	Fisher_et_al._2001	NA	NA	4.3	Fisher_et_al._2001	2	Jones_et_al._2009	1049.08	Pacifici_et_al._2013	110	Fisher_et_al._2001	182	Fisher_et_al._2001	270	Fisher_et_al._2001	NA	NA	2555	Fisher_et_al._2001	0.02	Jones_et_al._2009	6	Russell_1982	45	Jones_et_al._2009	NA	NA	0.54	Rose_et_al._1997	NA	NA	NA	NA	NA	NA	1	Fisher_et_al._2001	S
Dasyuromorphia	Dasyuridae	Dasyuroides	byrnei	Dasyuroides_byrnei	98.4	Ashwell_2008	87.5	NA	112.5	Wilson_&_Mittermeier_2015	35	Fisher_et_al._2001	NA	NA	5.14	Jones_et_al._2009	2	de_Magalhaes_&_Costa_2009	NA	NA	126	Fisher_et_al._2001	175	Jones_et_al._2009	300	Fisher_et_al._2001	NA	NA	2555	Jones_et_al._2009	0.03	de_Magalhaes_&_Costa_2009	NA	NA	45	Myhrvold_et_al._2015	NA	NA	NA	NA	NA	NA	NA	NA	NA	NA	NA	NA	S
Dasyuromorphia	Dasyuridae	Dasyuroides	byrnei	Dasyuroides_byrnei	118.2	McNab_2008	105	Wilson_&_Mittermeier_2015	118	Rose_et_al._1997	32.49	Jones_et_al._2009	NA	NA	6	de_Magalhaes_&_Costa_2009	2	Myhrvold_et_al._2015	NA	NA	102	de_Magalhaes_&_Costa_2009	167	de_Magalhaes_&_Costa_2009	238	de_Magalhaes_&_Costa_2009	NA	NA	2920	Myhrvold_et_al._2015	0.02	Myhrvold_et_al._2015	NA	NA	45	Russell_1982	NA	NA	NA	NA	NA	NA	NA	NA	NA	NA	NA	NA	S
Dasyuromorphia	Dasyuridae	Dasyurus	albopunctatus	Dasyurus_albopunctatus	603.48	Jones_et_al._2009	500	NA	627	Weisbecker_et_al._2013	19.29	Jones_et_al._2009	NA	NA	6.19	Jones_et_al._2009	1	Myhrvold_et_al._2015	NA	NA	97.7	Jones_et_al._2009	NA	NA	NA	NA	NA	NA	1095	Jones_et_al._2009	NA	NA	NA	NA	193.91	Jones_et_al._2009	NA	NA	NA	NA	NA	NA	NA	NA	NA	NA	NA	NA	NA
Dasyuromorphia	Dasyuridae	Dasyurus	albopunctatus	Dasyurus_albopunctatus	627	Todorov_et_al._2021	520	Wilson_&_Mittermeier_2015	630	Myhrvold_et_al._2015	NA	NA	5	Wilson_&_Mittermeier_2015	5	Wilson_&_Mittermeier_2015	NA	NA	NA	NA	60	Wilson_&_Mittermeier_2015	NA	NA	NA	NA	NA	NA	1671.7	Myhrvold_et_al._2015	NA	NA	NA	NA	NA	NA	NA	NA	NA	NA	NA	NA	NA	NA	NA	NA	NA	NA	NA
Dasyuromorphia	Dasyuridae	Dasyurus	albopunctatus	Dasyurus_albopunctatus	637	Cassia-Silva_&_Sales_2019	NA	NA	645	Wilson_&_Mittermeier_2015	NA	NA	NA	NA	NA	NA	NA	NA	NA	NA	NA	NA	NA	NA	NA	NA	NA	NA	NA	NA	NA	NA	NA	NA	NA	NA	NA	NA	NA	NA	NA	NA	NA	NA	NA	NA	NA	NA	NA
Dasyuromorphia	Dasyuridae	Dasyurus	geoffroii	Dasyurus_geoffroii	890	de_Magalhaes_&_Costa_2009	890	Fisher_et_al._2001	1305	Myhrvold_et_al._2015	17.66	Jones_et_al._2009	NA	NA	5.74	Myhrvold_et_al._2015	1	Jones_et_al._2009	910.8	Pacifici_et_al._2013	160	Fisher_et_al._2001	365	Fisher_et_al._2001	365	Fisher_et_al._2001	NA	NA	1825	Fisher_et_al._2001	0.01	Myhrvold_et_al._2015	17	Fisher_et_al._2001	29.89	Jones_et_al._2009	NA	NA	NA	NA	NA	NA	NA	NA	NA	NA	1	Fisher_et_al._2001	S
Dasyuromorphia	Dasyuridae	Dasyurus	geoffroii	Dasyurus_geoffroii	1106.62	Jones_et_al._2009	855	Wilson_&_Mittermeier_2015	1310	Weisbecker_et_al._2013	16	de_Magalhaes_&_Costa_2009	NA	NA	5.47	Jones_et_al._2009	1	de_Magalhaes_&_Costa_2009	NA	NA	161	Wilson_&_Mittermeier_2015	365	Jones_et_al._2009	365	de_Magalhaes_&_Costa_2009	NA	NA	2277.6	Myhrvold_et_al._2015	0.01	Jones_et_al._2009	90	Russell_1982	250	Russell_1982	NA	NA	NA	NA	NA	NA	NA	NA	NA	NA	NA	NA	S
Dasyuromorphia	Dasyuridae	Dasyurus	geoffroii	Dasyurus_geoffroii	1354	McNab_2008	1047	Fisher_et_al._2001	1455	Wilson_&_Mittermeier_2015	NA	NA	NA	NA	6	de_Magalhaes_&_Costa_2009	1	Myhrvold_et_al._2015	NA	NA	154	Jones_et_al._2009	365	de_Magalhaes_&_Costa_2009	330	Jackson_2003	NA	NA	NA	NA	0.01	de_Magalhaes_&_Costa_2009	NA	NA	NA	NA	NA	NA	NA	NA	NA	NA	NA	NA	NA	NA	NA	NA	NA
Dasyuromorphia	Dasyuridae	Dasyurus	hallucatus	Dasyurus_hallucatus	525	de_Magalhaes_&_Costa_2009	400	Fisher_et_al._2001	778	Myhrvold_et_al._2015	23	Gonzalez-Voyer_et_al._2016	NA	NA	7	Wilson_&_Mittermeier_2015	1	Jones_et_al._2009	731.39	Pacifici_et_al._2013	150	Fisher_et_al._2001	365	Fisher_et_al._2001	330	Fisher_et_al._2001	NA	NA	1058.5	Fisher_et_al._2001	NA	NA	NA	NA	100	Fisher_et_al._2001	350	Fisher_et_al._2001	1.35	Rose_et_al._1997	NA	NA	NA	NA	NA	NA	1	Fisher_et_al._2001	S
Dasyuromorphia	Dasyuridae	Dasyurus	hallucatus	Dasyurus_hallucatus	470.92	Jones_et_al._2009	460	NA	650	Weisbecker_et_al._2013	23.5	Wilson_&_Mittermeier_2015	NA	NA	6.8	de_Magalhaes_&_Costa_2009	1	de_Magalhaes_&_Costa_2009	NA	NA	135	Fisher_et_al._2001	365	Jones_et_al._2009	315	de_Magalhaes_&_Costa_2009	NA	NA	912.5	Fisher_et_al._2001	NA	NA	NA	NA	100	Fisher_et_al._2001	NA	NA	NA	NA	NA	NA	NA	NA	NA	NA	NA	NA	S
Dasyuromorphia	Dasyuridae	Dasyurus	hallucatus	Dasyurus_hallucatus	584	McNab_2008	465	Wilson_&_Mittermeier_2015	720	Wilson_&_Mittermeier_2015	NA	NA	NA	NA	6.1	Fisher_et_al._2001	1	Myhrvold_et_al._2015	NA	NA	90	de_Magalhaes_&_Costa_2009	365	de_Magalhaes_&_Costa_2009	324.9	Myhrvold_et_al._2015	NA	NA	2190	Wilson_&_Mittermeier_2015	NA	NA	NA	NA	NA	NA	NA	NA	NA	NA	NA	NA	NA	NA	NA	NA	NA	NA	NA
Dasyuromorphia	Dasyuridae	Dasyurus	maculatus	Dasyurus_maculatus	2599	Ashwell_2008	4000	Fisher_et_al._2001	3750	Myhrvold_et_al._2015	21	Fisher_et_al._2001	NA	NA	3	de_Magalhaes_&_Costa_2009	1	Jones_et_al._2009	917.42	Pacifici_et_al._2013	324	Fisher_et_al._2001	365	Fisher_et_al._2001	365	Fisher_et_al._2001	1095	Ferreira_et_al._2023	1825	Fisher_et_al._2001	NA	NA	NA	NA	700	Fisher_et_al._2001	2000	Fisher_et_al._2001	NA	NA	NA	NA	NA	NA	NA	NA	1	Fisher_et_al._2001	S
Dasyuromorphia	Dasyuridae	Dasyurus	maculatus	Dasyurus_maculatus	3284.15	Jones_et_al._2009	1700	Wilson_&_Mittermeier_2015	7000	Weisbecker_et_al._2013	21	Jones_et_al._2009	NA	NA	5.5	Fisher_et_al._2001	1	de_Magalhaes_&_Costa_2009	NA	NA	133	NA	365	Jones_et_al._2009	340	de_Magalhaes_&_Costa_2009	1095	Ferreira_et_al._2023	1825	Jones_et_al._2009	NA	NA	NA	NA	664	Myhrvold_et_al._2015	NA	NA	NA	NA	NA	NA	NA	NA	NA	NA	1	Jones_et_al._2009	S
Dasyuromorphia	Dasyuridae	Dasyurus	maculatus	Dasyurus_maculatus	1782	McNab_2008	448	Fisher_et_al._2001	3250	Wilson_&_Mittermeier_2015	21	de_Magalhaes_&_Costa_2009	NA	NA	4.47	Jones_et_al._2009	1	Myhrvold_et_al._2015	NA	NA	135	NA	365	de_Magalhaes_&_Costa_2009	330	Jackson_2003	1095	Ferreira_et_al._2023	2482	Myhrvold_et_al._2015	NA	NA	NA	NA	NA	NA	NA	NA	NA	NA	NA	NA	NA	NA	NA	NA	NA	NA	S
Dasyuromorphia	Dasyuridae	Dasyurus	spartacus	Dasyurus_spartacus	885.67	Jones_et_al._2009	680	NA	1000	Myhrvold_et_al._2015	19.12	Jones_et_al._2009	NA	NA	6.78	Jones_et_al._2009	NA	NA	NA	NA	97.65	NA	NA	NA	NA	NA	NA	NA	1095	Myhrvold_et_al._2015	NA	NA	NA	NA	NA	NA	NA	NA	NA	NA	NA	NA	NA	NA	NA	NA	NA	NA	NA
Dasyuromorphia	Dasyuridae	Dasyurus	spartacus	Dasyurus_spartacus	487	Ashwell_2008	684	Wilson_&_Mittermeier_2015	NA	NA	NA	NA	NA	NA	1	Wilson_&_Mittermeier_2015	1.5	Wilson_&_Mittermeier_2015	NA	NA	NA	NA	NA	NA	NA	NA	NA	NA	NA	NA	NA	NA	NA	NA	NA	NA	NA	NA	NA	NA	NA	NA	NA	NA	NA	NA	NA	NA	NA
Dasyuromorphia	Dasyuridae	Dasyurus	spartacus	Dasyurus_spartacus	1212.6	Moura_et_al._2024	NA	NA	NA	NA	NA	NA	NA	NA	NA	NA	NA	NA	NA	NA	97.7	NA	NA	NA	NA	NA	NA	NA	NA	NA	NA	NA	NA	NA	NA	NA	NA	NA	NA	NA	NA	NA	NA	NA	NA	NA	NA	NA	NA
Dasyuromorphia	Dasyuridae	Dasyurus	viverrinus	Dasyurus_viverrinus	1090	de_Magalhaes_&_Costa_2009	880	Fisher_et_al._2001	1500	Rose_et_al._1997	21	Fisher_et_al._2001	NA	NA	6	Fisher_et_al._2001	1	Jones_et_al._2009	1010.09	Pacifici_et_al._2013	140	NA	365	Fisher_et_al._2001	365	Fisher_et_al._2001	NA	NA	1460	Fisher_et_al._2001	0.02	Myhrvold_et_al._2015	20	Fisher_et_al._2001	500	Fisher_et_al._2001	NA	NA	3.8	Rose_et_al._1997	NA	NA	NA	NA	NA	NA	1	Fisher_et_al._2001	S
Dasyuromorphia	Dasyuridae	Dasyurus	viverrinus	Dasyurus_viverrinus	1101.49	Jones_et_al._2009	900	NA	1300	Weisbecker_et_al._2013	20	Fisher_et_al._2001	NA	NA	4.7	Jones_et_al._2009	1	Myhrvold_et_al._2015	NA	NA	171	NA	365	Jones_et_al._2009	335	de_Magalhaes_&_Costa_2009	NA	NA	2489.3	Myhrvold_et_al._2015	0.01	Jones_et_al._2009	28	Fisher_et_al._2001	402.83	Jones_et_al._2009	NA	NA	3	Rose_et_al._1997	NA	NA	NA	NA	NA	NA	1	Jones_et_al._2009	S
Dasyuromorphia	Dasyuridae	Dasyurus	viverrinus	Dasyurus_viverrinus	910	McNab_2008	600	Wilson_&_Mittermeier_2015	1400	Wilson_&_Mittermeier_2015	20.5	Jones_et_al._2009	30	Wilson_&_Mittermeier_2015	5.35	Gonzalez-Voyer_et_al._2016	1	de_Magalhaes_&_Costa_2009	NA	NA	157	NA	365	de_Magalhaes_&_Costa_2009	330	Jackson_2003	NA	NA	NA	NA	0.02	de_Magalhaes_&_Costa_2009	21	Russell_1982	501.4	Myhrvold_et_al._2015	NA	NA	NA	NA	NA	NA	NA	NA	NA	NA	NA	NA	S
Dasyuromorphia	Dasyuridae	Murexia	aspera	Murexia_aspera	NA	NA	NA	NA	NA	NA	NA	NA	NA	NA	NA	NA	NA	NA	NA	NA	NA	NA	NA	NA	NA	NA	NA	NA	NA	NA	NA	NA	NA	NA	NA	NA	NA	NA	NA	NA	NA	NA	NA	NA	NA	NA	NA	NA	NA
Dasyuromorphia	Dasyuridae	Murexia	aspera	Murexia_aspera	NA	NA	NA	NA	NA	NA	NA	NA	NA	NA	NA	NA	NA	NA	NA	NA	NA	NA	NA	NA	NA	NA	NA	NA	NA	NA	NA	NA	NA	NA	NA	NA	NA	NA	NA	NA	NA	NA	NA	NA	NA	NA	NA	NA	NA
Dasyuromorphia	Dasyuridae	Murexia	aspera	Murexia_aspera	NA	NA	NA	NA	NA	NA	NA	NA	NA	NA	NA	NA	NA	NA	NA	NA	NA	NA	NA	NA	NA	NA	NA	NA	NA	NA	NA	NA	NA	NA	NA	NA	NA	NA	NA	NA	NA	NA	NA	NA	NA	NA	NA	NA	NA
Dasyuromorphia	Dasyuridae	Murexia	habbema	Murexia_habbema	40.94	Myhrvold_et_al._2015	31	NA	42	Myhrvold_et_al._2015	NA	NA	NA	NA	3.65	Myhrvold_et_al._2015	NA	NA	NA	NA	91.32	NA	NA	NA	NA	NA	NA	NA	NA	NA	NA	NA	NA	NA	NA	NA	NA	NA	NA	NA	NA	NA	NA	NA	NA	NA	NA	NA	NA
Dasyuromorphia	Dasyuridae	Murexia	habbema	Murexia_habbema	48	Pacifici_et_al._2013	NA	NA	NA	NA	NA	NA	NA	NA	NA	NA	NA	NA	NA	NA	NA	NA	NA	NA	NA	NA	NA	NA	NA	NA	NA	NA	NA	NA	NA	NA	NA	NA	NA	NA	NA	NA	NA	NA	NA	NA	NA	NA	NA
Dasyuromorphia	Dasyuridae	Murexia	habbema	Murexia_habbema	46.97	Cassia-Silva_&_Sales_2019	26.95	Wilson_&_Mittermeier_2015	36.9	Wilson_&_Mittermeier_2015	NA	NA	NA	NA	NA	NA	NA	NA	NA	NA	NA	NA	NA	NA	NA	NA	NA	NA	NA	NA	NA	NA	NA	NA	NA	NA	NA	NA	NA	NA	NA	NA	NA	NA	NA	NA	NA	NA	NA
Dasyuromorphia	Dasyuridae	Murexia	longicaudata	Murexia_longicaudata	538	Todorov_et_al._2021	54	Weisbecker_et_al._2013	102	Weisbecker_et_al._2013	19.5	Myhrvold_et_al._2015	NA	NA	3.8	Myhrvold_et_al._2015	NA	NA	NA	NA	106.54	NA	NA	NA	258.74	Myhrvold_et_al._2015	NA	NA	NA	NA	NA	NA	NA	NA	NA	NA	NA	NA	NA	NA	NA	NA	NA	NA	NA	NA	NA	NA	NA
Dasyuromorphia	Dasyuridae	Murexia	longicaudata	Murexia_longicaudata	126.79	Jones_et_al._2009	63.5	Wilson_&_Mittermeier_2015	97.5	Wilson_&_Mittermeier_2015	19.5	Wilson_&_Mittermeier_2015	NA	NA	4	Todorov_et_al._2021	NA	NA	NA	NA	NA	NA	NA	NA	255	Wilson_&_Mittermeier_2015	NA	NA	NA	NA	NA	NA	NA	NA	NA	NA	NA	NA	NA	NA	NA	NA	NA	NA	NA	NA	NA	NA	NA
Dasyuromorphia	Dasyuridae	Murexia	longicaudata	Murexia_longicaudata	335.83	Cassia-Silva_&_Sales_2019	NA	NA	NA	NA	NA	NA	NA	NA	3	Wilson_&_Mittermeier_2015	NA	NA	NA	NA	NA	NA	NA	NA	NA	NA	NA	NA	NA	NA	NA	NA	NA	NA	NA	NA	NA	NA	NA	NA	NA	NA	NA	NA	NA	NA	NA	NA	NA
Dasyuromorphia	Dasyuridae	Murexia	maxima	Murexia_maxima	NA	NA	NA	NA	NA	NA	NA	NA	NA	NA	NA	NA	NA	NA	NA	NA	NA	NA	NA	NA	NA	NA	NA	NA	NA	NA	NA	NA	NA	NA	NA	NA	NA	NA	NA	NA	NA	NA	NA	NA	NA	NA	NA	NA	NA
Dasyuromorphia	Dasyuridae	Murexia	maxima	Murexia_maxima	NA	NA	NA	NA	NA	NA	NA	NA	NA	NA	NA	NA	NA	NA	NA	NA	NA	NA	NA	NA	NA	NA	NA	NA	NA	NA	NA	NA	NA	NA	NA	NA	NA	NA	NA	NA	NA	NA	NA	NA	NA	NA	NA	NA	NA
Dasyuromorphia	Dasyuridae	Murexia	maxima	Murexia_maxima	NA	NA	NA	NA	NA	NA	NA	NA	NA	NA	NA	NA	NA	NA	NA	NA	NA	NA	NA	NA	NA	NA	NA	NA	NA	NA	NA	NA	NA	NA	NA	NA	NA	NA	NA	NA	NA	NA	NA	NA	NA	NA	NA	NA	NA
Dasyuromorphia	Dasyuridae	Murexia	melanurus	Murexia_melanurus	31	Todorov_et_al._2021	27	Fisher_et_al._2001	47.1	Myhrvold_et_al._2015	22	Myhrvold_et_al._2015	NA	NA	3.5	Fisher_et_al._2001	1	Jones_et_al._2009	NA	NA	106.54	NA	NA	NA	330	Fisher_et_al._2001	NA	NA	NA	NA	NA	NA	NA	NA	17	Myhrvold_et_al._2015	NA	NA	NA	NA	NA	NA	NA	NA	NA	NA	NA	NA	NA
Dasyuromorphia	Dasyuridae	Murexia	melanurus	Murexia_melanurus	38.02	Jones_et_al._2009	36	NA	NA	NA	22	Wilson_&_Mittermeier_2015	NA	NA	3.49	Jones_et_al._2009	1	Myhrvold_et_al._2015	NA	NA	100	NA	NA	NA	369.72	NA	NA	NA	NA	NA	NA	NA	NA	NA	NA	NA	NA	NA	NA	NA	NA	NA	NA	NA	NA	NA	NA	NA	NA
Dasyuromorphia	Dasyuridae	Murexia	melanurus	Murexia_melanurus	48.5	Pacifici_et_al._2013	30.5	Wilson_&_Mittermeier_2015	47.75	Wilson_&_Mittermeier_2015	NA	NA	NA	NA	3.75	Myhrvold_et_al._2015	1	Cassia-Silva_&_Sales_2019	NA	NA	105	NA	NA	NA	365	Wilson_&_Mittermeier_2015	NA	NA	NA	NA	NA	NA	NA	NA	NA	NA	NA	NA	NA	NA	NA	NA	NA	NA	NA	NA	NA	NA	NA
Dasyuromorphia	Dasyuridae	Murexia	murex	Murexia_murex	NA	NA	NA	NA	NA	NA	NA	NA	NA	NA	NA	NA	NA	NA	NA	NA	NA	NA	NA	NA	NA	NA	NA	NA	NA	NA	NA	NA	NA	NA	NA	NA	NA	NA	NA	NA	NA	NA	NA	NA	NA	NA	NA	NA	NA
Dasyuromorphia	Dasyuridae	Murexia	murex	Murexia_murex	NA	NA	NA	NA	NA	NA	NA	NA	NA	NA	NA	NA	NA	NA	NA	NA	NA	NA	NA	NA	NA	NA	NA	NA	NA	NA	NA	NA	NA	NA	NA	NA	NA	NA	NA	NA	NA	NA	NA	NA	NA	NA	NA	NA	NA
Dasyuromorphia	Dasyuridae	Murexia	murex	Murexia_murex	NA	NA	NA	NA	NA	NA	NA	NA	NA	NA	NA	NA	NA	NA	NA	NA	NA	NA	NA	NA	NA	NA	NA	NA	NA	NA	NA	NA	NA	NA	NA	NA	NA	NA	NA	NA	NA	NA	NA	NA	NA	NA	NA	NA	NA
Dasyuromorphia	Dasyuridae	Murexia	naso	Murexia_naso	51.5	Todorov_et_al._2021	43	Fisher_et_al._2001	53.85	Myhrvold_et_al._2015	NA	NA	NA	NA	4	Fisher_et_al._2001	1.5	Jones_et_al._2009	NA	NA	60	NA	NA	NA	330	Fisher_et_al._2001	NA	NA	NA	NA	NA	NA	NA	NA	NA	NA	NA	NA	NA	NA	NA	NA	NA	NA	NA	NA	1	Fisher_et_al._2001	NA
Dasyuromorphia	Dasyuridae	Murexia	naso	Murexia_naso	52.62	Jones_et_al._2009	37	NA	NA	NA	NA	NA	NA	NA	3.68	Jones_et_al._2009	1.5	Myhrvold_et_al._2015	NA	NA	NA	NA	NA	NA	374.16	NA	NA	NA	NA	NA	NA	NA	NA	NA	NA	NA	NA	NA	NA	NA	NA	NA	NA	NA	NA	NA	NA	NA	NA
Dasyuromorphia	Dasyuridae	Murexia	naso	Murexia_naso	43	Pacifici_et_al._2013	38.75	Wilson_&_Mittermeier_2015	58	Wilson_&_Mittermeier_2015	NA	NA	NA	NA	3.69	Myhrvold_et_al._2015	NA	NA	NA	NA	NA	NA	NA	NA	NA	NA	NA	NA	NA	NA	NA	NA	NA	NA	NA	NA	NA	NA	NA	NA	NA	NA	NA	NA	NA	NA	NA	NA	NA
Dasyuromorphia	Dasyuridae	Murexia	rothschildi	Murexia_rothschildi	67	Todorov_et_al._2021	60	Weisbecker_et_al._2013	60	Weisbecker_et_al._2013	20	Myhrvold_et_al._2015	NA	NA	3.39	Jones_et_al._2009	NA	NA	NA	NA	106.54	NA	NA	NA	289.18	NA	NA	NA	NA	NA	NA	NA	NA	NA	24	Myhrvold_et_al._2015	NA	NA	NA	NA	NA	NA	NA	NA	NA	NA	NA	NA	NA
Dasyuromorphia	Dasyuridae	Murexia	rothschildi	Murexia_rothschildi	53.77	Jones_et_al._2009	44.25	Wilson_&_Mittermeier_2015	55	Myhrvold_et_al._2015	20	Wilson_&_Mittermeier_2015	NA	NA	4	Myhrvold_et_al._2015	NA	NA	NA	NA	NA	NA	NA	NA	285	Wilson_&_Mittermeier_2015	NA	NA	NA	NA	NA	NA	NA	NA	NA	NA	NA	NA	NA	NA	NA	NA	NA	NA	NA	NA	NA	NA	NA
Dasyuromorphia	Dasyuridae	Murexia	rothschildi	Murexia_rothschildi	27	Pacifici_et_al._2013	NA	NA	67	Wilson_&_Mittermeier_2015	NA	NA	NA	NA	NA	NA	NA	NA	NA	NA	NA	NA	NA	NA	NA	NA	NA	NA	NA	NA	NA	NA	NA	NA	NA	NA	NA	NA	NA	NA	NA	NA	NA	NA	NA	NA	NA	NA	NA
Dasyuromorphia	Dasyuridae	Murexia	tafa	Murexia_tafa	NA	NA	NA	NA	NA	NA	NA	NA	NA	NA	NA	NA	NA	NA	NA	NA	NA	NA	NA	NA	NA	NA	NA	NA	NA	NA	NA	NA	NA	NA	NA	NA	NA	NA	NA	NA	NA	NA	NA	NA	NA	NA	NA	NA	NA
Dasyuromorphia	Dasyuridae	Murexia	tafa	Murexia_tafa	NA	NA	NA	NA	NA	NA	NA	NA	NA	NA	NA	NA	NA	NA	NA	NA	NA	NA	NA	NA	NA	NA	NA	NA	NA	NA	NA	NA	NA	NA	NA	NA	NA	NA	NA	NA	NA	NA	NA	NA	NA	NA	NA	NA	NA
Dasyuromorphia	Dasyuridae	Murexia	tafa	Murexia_tafa	NA	NA	NA	NA	NA	NA	NA	NA	NA	NA	NA	NA	NA	NA	NA	NA	NA	NA	NA	NA	NA	NA	NA	NA	NA	NA	NA	NA	NA	NA	NA	NA	NA	NA	NA	NA	NA	NA	NA	NA	NA	NA	NA	NA	NA
Dasyuromorphia	Dasyuridae	Murexia	wilhelmina	Murexia_wilhelmina	NA	NA	NA	NA	NA	NA	NA	NA	NA	NA	NA	NA	NA	NA	NA	NA	NA	NA	NA	NA	NA	NA	NA	NA	NA	NA	NA	NA	NA	NA	NA	NA	NA	NA	NA	NA	NA	NA	NA	NA	NA	NA	NA	NA	NA
Dasyuromorphia	Dasyuridae	Murexia	wilhelmina	Murexia_wilhelmina	NA	NA	NA	NA	NA	NA	NA	NA	NA	NA	NA	NA	NA	NA	NA	NA	NA	NA	NA	NA	NA	NA	NA	NA	NA	NA	NA	NA	NA	NA	NA	NA	NA	NA	NA	NA	NA	NA	NA	NA	NA	NA	NA	NA	NA
Dasyuromorphia	Dasyuridae	Murexia	wilhelmina	Murexia_wilhelmina	NA	NA	NA	NA	NA	NA	NA	NA	NA	NA	NA	NA	NA	NA	NA	NA	NA	NA	NA	NA	NA	NA	NA	NA	NA	NA	NA	NA	NA	NA	NA	NA	NA	NA	NA	NA	NA	NA	NA	NA	NA	NA	NA	NA	NA
Dasyuromorphia	Dasyuridae	Myoictis	leucura	Myoictis_leucura	220	Soria_et_al._2021	200	Wilson_&_Mittermeier_2015	215	Wilson_&_Mittermeier_2015	NA	NA	NA	NA	NA	NA	NA	NA	NA	NA	NA	NA	NA	NA	NA	NA	NA	NA	NA	NA	NA	NA	NA	NA	NA	NA	NA	NA	NA	NA	NA	NA	NA	NA	NA	NA	NA	NA	NA
Dasyuromorphia	Dasyuridae	Myoictis	leucura	Myoictis_leucura	NA	NA	NA	NA	NA	NA	NA	NA	NA	NA	NA	NA	NA	NA	NA	NA	NA	NA	NA	NA	NA	NA	NA	NA	NA	NA	NA	NA	NA	NA	NA	NA	NA	NA	NA	NA	NA	NA	NA	NA	NA	NA	NA	NA	NA
Dasyuromorphia	Dasyuridae	Myoictis	leucura	Myoictis_leucura	NA	NA	NA	NA	NA	NA	NA	NA	NA	NA	NA	NA	NA	NA	NA	NA	NA	NA	NA	NA	NA	NA	NA	NA	NA	NA	NA	NA	NA	NA	NA	NA	NA	NA	NA	NA	NA	NA	NA	NA	NA	NA	NA	NA	NA
Dasyuromorphia	Dasyuridae	Myoictis	melas	Myoictis_melas	91	Todorov_et_al._2021	72	Weisbecker_et_al._2013	110	Weisbecker_et_al._2013	NA	NA	NA	NA	NA	NA	NA	NA	NA	NA	NA	NA	NA	NA	NA	NA	NA	NA	NA	NA	NA	NA	NA	NA	NA	NA	NA	NA	NA	NA	NA	NA	NA	NA	NA	NA	NA	NA	NA
Dasyuromorphia	Dasyuridae	Myoictis	melas	Myoictis_melas	221.77	Jones_et_al._2009	NA	NA	113.75	Myhrvold_et_al._2015	NA	NA	NA	NA	NA	NA	NA	NA	NA	NA	NA	NA	NA	NA	NA	NA	NA	NA	NA	NA	NA	NA	NA	NA	NA	NA	NA	NA	NA	NA	NA	NA	NA	NA	NA	NA	NA	NA	NA
Dasyuromorphia	Dasyuridae	Myoictis	melas	Myoictis_melas	200	Cassia-Silva_&_Sales_2019	NA	NA	213.5	Wilson_&_Mittermeier_2015	NA	NA	NA	NA	NA	NA	NA	NA	NA	NA	NA	NA	NA	NA	NA	NA	NA	NA	NA	NA	NA	NA	NA	NA	NA	NA	NA	NA	NA	NA	NA	NA	NA	NA	NA	NA	NA	NA	NA
Dasyuromorphia	Dasyuridae	Myoictis	wallacei	Myoictis_wallacei	221.77	Myhrvold_et_al._2015	72	NA	117.5	Myhrvold_et_al._2015	NA	NA	NA	NA	NA	NA	NA	NA	NA	NA	NA	NA	NA	NA	NA	NA	NA	NA	NA	NA	NA	NA	NA	NA	NA	NA	NA	NA	NA	NA	NA	NA	NA	NA	NA	NA	NA	NA	NA
Dasyuromorphia	Dasyuridae	Myoictis	wallacei	Myoictis_wallacei	200	Pacifici_et_al._2013	192	Wilson_&_Mittermeier_2015	225.5	Wilson_&_Mittermeier_2015	NA	NA	NA	NA	NA	NA	NA	NA	NA	NA	NA	NA	NA	NA	NA	NA	NA	NA	NA	NA	NA	NA	NA	NA	NA	NA	NA	NA	NA	NA	NA	NA	NA	NA	NA	NA	NA	NA	NA
Dasyuromorphia	Dasyuridae	Myoictis	wallacei	Myoictis_wallacei	230	Moura_et_al._2024	NA	NA	NA	NA	NA	NA	NA	NA	NA	NA	NA	NA	NA	NA	NA	NA	NA	NA	NA	NA	NA	NA	NA	NA	NA	NA	NA	NA	NA	NA	NA	NA	NA	NA	NA	NA	NA	NA	NA	NA	NA	NA	NA
Dasyuromorphia	Dasyuridae	Myoictis	wavicus	Myoictis_wavicus	122	Moura_et_al._2024	72	Wilson_&_Mittermeier_2015	122	Wilson_&_Mittermeier_2015	NA	NA	NA	NA	NA	NA	NA	NA	NA	NA	NA	NA	NA	NA	NA	NA	NA	NA	NA	NA	NA	NA	NA	NA	NA	NA	NA	NA	NA	NA	NA	NA	NA	NA	NA	NA	NA	NA	NA
Dasyuromorphia	Dasyuridae	Myoictis	wavicus	Myoictis_wavicus	NA	NA	NA	NA	NA	NA	NA	NA	NA	NA	NA	NA	NA	NA	NA	NA	NA	NA	NA	NA	NA	NA	NA	NA	NA	NA	NA	NA	NA	NA	NA	NA	NA	NA	NA	NA	NA	NA	NA	NA	NA	NA	NA	NA	NA
Dasyuromorphia	Dasyuridae	Myoictis	wavicus	Myoictis_wavicus	NA	NA	NA	NA	NA	NA	NA	NA	NA	NA	NA	NA	NA	NA	NA	NA	NA	NA	NA	NA	NA	NA	NA	NA	NA	NA	NA	NA	NA	NA	NA	NA	NA	NA	NA	NA	NA	NA	NA	NA	NA	NA	NA	NA	NA
Dasyuromorphia	Dasyuridae	Neophascogale	lorentzii	Neophascogale_lorentzii	212	Jones_et_al._2009	NA	NA	212	Weisbecker_et_al._2013	30.5	Wilson_&_Mittermeier_2015	NA	NA	4	Todorov_et_al._2021	NA	NA	NA	NA	NA	NA	NA	NA	NA	NA	NA	NA	NA	NA	NA	NA	NA	NA	NA	NA	NA	NA	NA	NA	NA	NA	NA	NA	NA	NA	NA	NA	NA
Dasyuromorphia	Dasyuridae	Neophascogale	lorentzii	Neophascogale_lorentzii	206.4	Ashwell_2008	NA	NA	237	Myhrvold_et_al._2015	NA	NA	NA	NA	NA	NA	NA	NA	NA	NA	NA	NA	NA	NA	NA	NA	NA	NA	NA	NA	NA	NA	NA	NA	NA	NA	NA	NA	NA	NA	NA	NA	NA	NA	NA	NA	NA	NA	NA
Dasyuromorphia	Dasyuridae	Neophascogale	lorentzii	Neophascogale_lorentzii	NA	NA	NA	NA	212	Wilson_&_Mittermeier_2015	NA	NA	NA	NA	NA	NA	NA	NA	NA	NA	NA	NA	NA	NA	NA	NA	NA	NA	NA	NA	NA	NA	NA	NA	NA	NA	NA	NA	NA	NA	NA	NA	NA	NA	NA	NA	NA	NA	NA
Dasyuromorphia	Dasyuridae	Ningaui	ridei	Ningaui_ridei	9.21	Myhrvold_et_al._2015	8.5	Fisher_et_al._2001	9.5	Myhrvold_et_al._2015	13.5	Fisher_et_al._2001	NA	NA	6	Fisher_et_al._2001	2	Jones_et_al._2009	462.88	Pacifici_et_al._2013	91	NA	365	Fisher_et_al._2001	290	Fisher_et_al._2001	NA	NA	730	Fisher_et_al._2001	0.01	Fisher_et_al._2001	0.7	Fisher_et_al._2001	NA	NA	NA	NA	NA	NA	NA	NA	NA	NA	NA	NA	1	Fisher_et_al._2001	S
Dasyuromorphia	Dasyuridae	Ningaui	ridei	Ningaui_ridei	8.5	de_Magalhaes_&_Costa_2009	8	Weisbecker_et_al._2013	10	Weisbecker_et_al._2013	14	Myhrvold_et_al._2015	NA	NA	6.2	Todorov_et_al._2021	2	Myhrvold_et_al._2015	NA	NA	90.7	NA	365	Jones_et_al._2009	328.8	Myhrvold_et_al._2015	NA	NA	730	Jones_et_al._2009	0.0049	Jones_et_al._2009	NA	NA	NA	NA	NA	NA	NA	NA	NA	NA	NA	NA	NA	NA	NA	NA	NA
Dasyuromorphia	Dasyuridae	Ningaui	ridei	Ningaui_ridei	9.42	Jones_et_al._2009	6.75	Wilson_&_Mittermeier_2015	NA	NA	NA	NA	NA	NA	6.1	Collett_2018	1	Collett_2018	NA	NA	80.37	NA	365	Myhrvold_et_al._2015	300	Jackson_2003	NA	NA	817.6	Myhrvold_et_al._2015	NA	NA	NA	NA	NA	NA	NA	NA	NA	NA	NA	NA	NA	NA	NA	NA	NA	NA	NA
Dasyuromorphia	Dasyuridae	Ningaui	timealeyi	Ningaui_timealeyi	10.5	de_Magalhaes_&_Costa_2009	5.8	Fisher_et_al._2001	9.4	Myhrvold_et_al._2015	14	de_Magalhaes_&_Costa_2009	NA	NA	5.7	Fisher_et_al._2001	2	Jones_et_al._2009	NA	NA	78	NA	365	Fisher_et_al._2001	NA	NA	NA	NA	365	Fisher_et_al._2001	0.01	de_Magalhaes_&_Costa_2009	NA	NA	2	Fisher_et_al._2001	5	Fisher_et_al._2001	NA	NA	NA	NA	NA	NA	NA	NA	1	Fisher_et_al._2001	S
Dasyuromorphia	Dasyuridae	Ningaui	timealeyi	Ningaui_timealeyi	5.7	Wilman_et_al._2014	5.5	Wilson_&_Mittermeier_2015	6.55	Wilson_&_Mittermeier_2015	14	Myhrvold_et_al._2015	NA	NA	5.85	Myhrvold_et_al._2015	2	Myhrvold_et_al._2015	NA	NA	78	NA	365	Jones_et_al._2009	NA	NA	NA	NA	730	Jones_et_al._2009	0.01	Myhrvold_et_al._2015	NA	NA	2.25	Myhrvold_et_al._2015	NA	NA	NA	NA	NA	NA	NA	NA	NA	NA	NA	NA	NA
Dasyuromorphia	Dasyuridae	Ningaui	timealeyi	Ningaui_timealeyi	7.89	Myhrvold_et_al._2015	NA	NA	NA	NA	NA	NA	NA	NA	6	de_Magalhaes_&_Costa_2009	NA	NA	NA	NA	95	NA	365	Myhrvold_et_al._2015	NA	NA	NA	NA	730	Myhrvold_et_al._2015	NA	NA	NA	NA	NA	NA	NA	NA	NA	NA	NA	NA	NA	NA	NA	NA	NA	NA	NA
Dasyuromorphia	Dasyuridae	Ningaui	yvonneae	Ningaui_yvonneae	11.6	McNab_2008	7	NA	9	Weisbecker_et_al._2013	NA	NA	NA	NA	7	Jones_et_al._2009	1	Jones_et_al._2009	384.6	Estimated_Pacifici_et_al._2013_maximum-lifespan	NA	NA	365	Soria_et_al._2021	243.52	Myhrvold_et_al._2015	NA	NA	730	Myhrvold_et_al._2015	NA	NA	NA	NA	NA	NA	NA	NA	NA	NA	NA	NA	NA	NA	NA	NA	NA	NA	NA
Dasyuromorphia	Dasyuridae	Ningaui	yvonneae	Ningaui_yvonneae	11	Pacifici_et_al._2013	9	Wilson_&_Mittermeier_2015	10	Myhrvold_et_al._2015	NA	NA	NA	NA	7	Myhrvold_et_al._2015	1	Myhrvold_et_al._2015	NA	NA	NA	NA	NA	NA	NA	NA	NA	NA	NA	NA	NA	NA	NA	NA	NA	NA	NA	NA	NA	NA	NA	NA	NA	NA	NA	NA	NA	NA	NA
Dasyuromorphia	Dasyuridae	Ningaui	yvonneae	Ningaui_yvonneae	7	Wilman_et_al._2014	NA	NA	10	Wilson_&_Mittermeier_2015	NA	NA	NA	NA	6	Wilson_&_Mittermeier_2015	NA	NA	NA	NA	NA	NA	NA	NA	NA	NA	NA	NA	NA	NA	NA	NA	NA	NA	NA	NA	NA	NA	NA	NA	NA	NA	NA	NA	NA	NA	NA	NA	NA
Dasyuromorphia	Dasyuridae	Parantechinus	apicalis	Parantechinus_apicalis	68.75	Wilman_et_al._2014	58	Fisher_et_al._2001	63.6	Myhrvold_et_al._2015	48.5	Jones_et_al._2009	NA	NA	7.1	Collett_2018	1	Jones_et_al._2009	753.93	Pacifici_et_al._2013	105	NA	365	Fisher_et_al._2001	315	Fisher_et_al._2001	NA	NA	730	Fisher_et_al._2001	NA	NA	NA	NA	NA	NA	NA	NA	NA	NA	NA	NA	NA	NA	NA	NA	1	Fisher_et_al._2001	S
Dasyuromorphia	Dasyuridae	Parantechinus	apicalis	Parantechinus_apicalis	71.31	Jones_et_al._2009	57.5	NA	80	Weisbecker_et_al._2013	48	de_Magalhaes_&_Costa_2009	NA	NA	8	de_Magalhaes_&_Costa_2009	1	Collett_2018	NA	NA	122	NA	365	Fisher_et_al._2001	315	de_Magalhaes_&_Costa_2009	NA	NA	1095	Jones_et_al._2009	NA	NA	NA	NA	NA	NA	NA	NA	NA	NA	NA	NA	NA	NA	NA	NA	1	Jones_et_al._2009	NA
Dasyuromorphia	Dasyuridae	Parantechinus	apicalis	Parantechinus_apicalis	60.5	Ashwell_2008	56.5	Wilson_&_Mittermeier_2015	92.5	Wilson_&_Mittermeier_2015	NA	NA	NA	NA	7.75	Myhrvold_et_al._2015	NA	NA	NA	NA	113	NA	365	Jones_et_al._2009	324.92	Myhrvold_et_al._2015	NA	NA	2007.5	Myhrvold_et_al._2015	NA	NA	NA	NA	NA	NA	NA	NA	NA	NA	NA	NA	NA	NA	NA	NA	NA	NA	NA
Dasyuromorphia	Dasyuridae	Phascogale	calura	Phascogale_calura	43	de_Magalhaes_&_Costa_2009	43	Fisher_et_al._2001	47.2	Myhrvold_et_al._2015	29	Fisher_et_al._2001	NA	NA	7.5	Fisher_et_al._2001	1	NA	710.9	Pacifici_et_al._2013	90	NA	365	Fisher_et_al._2001	330	Fisher_et_al._2001	NA	NA	730	Fisher_et_al._2001	NA	NA	NA	NA	NA	NA	NA	NA	NA	NA	NA	NA	NA	NA	NA	NA	1	Fisher_et_al._2001	S
Dasyuromorphia	Dasyuridae	Phascogale	calura	Phascogale_calura	51.5	Wilman_et_al._2014	39	Myhrvold_et_al._2015	60	Weisbecker_et_al._2013	29	Wilson_&_Mittermeier_2015	13	Wilson_&_Mittermeier_2015	8	Cassia-Silva_&_Sales_2019	1	de_Magalhaes_&_Costa_2009	NA	NA	135	NA	365	Jones_et_al._2009	330	de_Magalhaes_&_Costa_2009	NA	NA	1095	Fisher_et_al._2001	NA	NA	NA	NA	NA	NA	NA	NA	NA	NA	NA	NA	NA	NA	NA	NA	NA	NA	NA
Dasyuromorphia	Dasyuridae	Phascogale	calura	Phascogale_calura	43.8	Ashwell_2008	43	Wilson_&_Mittermeier_2015	53.5	Wilson_&_Mittermeier_2015	29.25	Myhrvold_et_al._2015	NA	NA	7.5	de_Magalhaes_&_Costa_2009	1	NA	NA	NA	90	NA	365	de_Magalhaes_&_Costa_2009	334.84	Myhrvold_et_al._2015	NA	NA	1825	Wilson_&_Mittermeier_2015	NA	NA	NA	NA	NA	NA	NA	NA	NA	NA	NA	NA	NA	NA	NA	NA	NA	NA	NA
Dasyuromorphia	Dasyuridae	Phascogale	pirata	Phascogale_pirata	181.5	Soria_et_al._2021	NA	NA	NA	NA	NA	NA	NA	NA	NA	NA	NA	NA	NA	NA	NA	NA	NA	NA	NA	NA	NA	NA	NA	NA	NA	NA	NA	NA	NA	NA	NA	NA	NA	NA	NA	NA	NA	NA	NA	NA	NA	NA	NA
Dasyuromorphia	Dasyuridae	Phascogale	pirata	Phascogale_pirata	NA	NA	NA	NA	NA	NA	NA	NA	NA	NA	NA	NA	NA	NA	NA	NA	NA	NA	NA	NA	NA	NA	NA	NA	NA	NA	NA	NA	NA	NA	NA	NA	NA	NA	NA	NA	NA	NA	NA	NA	NA	NA	NA	NA	NA
Dasyuromorphia	Dasyuridae	Phascogale	pirata	Phascogale_pirata	NA	NA	NA	NA	NA	NA	NA	NA	NA	NA	NA	NA	NA	NA	NA	NA	NA	NA	NA	NA	NA	NA	NA	NA	NA	NA	NA	NA	NA	NA	NA	NA	NA	NA	NA	NA	NA	NA	NA	NA	NA	NA	NA	NA	NA
Dasyuromorphia	Dasyuridae	Phascogale	tapoatafa	Phascogale_tapoatafa	193.5	de_Magalhaes_&_Costa_2009	159	Wilson_&_Mittermeier_2015	205	Myhrvold_et_al._2015	30	Fisher_et_al._2001	NA	NA	6.8	Fisher_et_al._2001	1	Jones_et_al._2009	878.35	Pacifici_et_al._2013	150	NA	365	Fisher_et_al._2001	330	Fisher_et_al._2001	NA	NA	1460	Collett_2018	NA	NA	18	Fisher_et_al._2001	70	Fisher_et_al._2001	NA	NA	NA	NA	NA	NA	NA	NA	NA	NA	1	Fisher_et_al._2001	MF
Dasyuromorphia	Dasyuridae	Phascogale	tapoatafa	Phascogale_tapoatafa	171.3	Gonzalez-Voyer_et_al._2016	150	NA	231	Weisbecker_et_al._2013	27	Fisher_et_al._2001	NA	NA	7	Fisher_et_al._2001	1	de_Magalhaes_&_Costa_2009	NA	NA	152	NA	365	Jones_et_al._2009	365	de_Magalhaes_&_Costa_2009	NA	NA	1825	Fisher_et_al._2001	NA	NA	4	Fisher_et_al._2001	18	Jones_et_al._2009	NA	NA	NA	NA	NA	NA	NA	NA	NA	NA	NA	NA	S
Dasyuromorphia	Dasyuridae	Phascogale	tapoatafa	Phascogale_tapoatafa	157	McNab_2008	160	Fisher_et_al._2001	243	Wilson_&_Mittermeier_2015	28.15	Jones_et_al._2009	NA	NA	6.1	Collett_2018	1	NA	NA	NA	122	NA	365	de_Magalhaes_&_Costa_2009	225	Jackson_2003	NA	NA	1825	Jones_et_al._2009	NA	NA	15	Russell_1982	44	Myhrvold_et_al._2015	NA	NA	NA	NA	NA	NA	NA	NA	NA	NA	NA	NA	S
Dasyuromorphia	Dasyuridae	Phascolosorex	doriae	Phascolosorex_doriae	168.95	Myhrvold_et_al._2015	NA	NA	NA	NA	NA	NA	NA	NA	NA	NA	NA	NA	NA	NA	NA	NA	NA	NA	NA	NA	NA	NA	NA	NA	NA	NA	NA	NA	NA	NA	NA	NA	NA	NA	NA	NA	NA	NA	NA	NA	NA	NA	NA
Dasyuromorphia	Dasyuridae	Phascolosorex	doriae	Phascolosorex_doriae	168.31	Wilman_et_al._2014	NA	NA	NA	NA	NA	NA	NA	NA	NA	NA	NA	NA	NA	NA	NA	NA	NA	NA	NA	NA	NA	NA	NA	NA	NA	NA	NA	NA	NA	NA	NA	NA	NA	NA	NA	NA	NA	NA	NA	NA	NA	NA	NA
Dasyuromorphia	Dasyuridae	Phascolosorex	doriae	Phascolosorex_doriae	NA	NA	NA	NA	NA	NA	NA	NA	NA	NA	NA	NA	NA	NA	NA	NA	NA	NA	NA	NA	NA	NA	NA	NA	NA	NA	NA	NA	NA	NA	NA	NA	NA	NA	NA	NA	NA	NA	NA	NA	NA	NA	NA	NA	NA
Dasyuromorphia	Dasyuridae	Phascolosorex	dorsalis	Phascolosorex_dorsalis	47.5	Todorov_et_al._2021	42	Weisbecker_et_al._2013	53	Weisbecker_et_al._2013	19.75	Myhrvold_et_al._2015	NA	NA	3.39	Jones_et_al._2009	1	NA	NA	NA	129.37	NA	270	Wilson_&_Mittermeier_2015	350.06	Myhrvold_et_al._2015	NA	NA	NA	NA	NA	NA	NA	NA	17.2	Myhrvold_et_al._2015	NA	NA	NA	NA	NA	NA	NA	NA	NA	NA	NA	NA	NA
Dasyuromorphia	Dasyuridae	Phascolosorex	dorsalis	Phascolosorex_dorsalis	123.03	Jones_et_al._2009	NA	NA	52.8	Myhrvold_et_al._2015	NA	NA	NA	NA	3.6	Myhrvold_et_al._2015	NA	NA	NA	NA	135	NA	NA	NA	NA	NA	NA	NA	NA	NA	NA	NA	NA	NA	NA	NA	NA	NA	NA	NA	NA	NA	NA	NA	NA	NA	NA	NA	NA
Dasyuromorphia	Dasyuridae	Phascolosorex	dorsalis	Phascolosorex_dorsalis	168.31	Pacifici_et_al._2013	NA	NA	138.5	Wilson_&_Mittermeier_2015	NA	NA	NA	NA	2.5	Cassia-Silva_&_Sales_2019	NA	NA	NA	NA	133	NA	NA	NA	NA	NA	NA	NA	NA	NA	NA	NA	NA	NA	NA	NA	NA	NA	NA	NA	NA	NA	NA	NA	NA	NA	NA	NA	NA
Dasyuromorphia	Dasyuridae	Planigale	gilesi	Planigale_gilesi	7.72	Gonzalez-Voyer_et_al._2016	6.9	Fisher_et_al._2001	9.5	Myhrvold_et_al._2015	16	Fisher_et_al._2001	NA	NA	6.1	Fisher_et_al._2001	2	Jones_et_al._2009	742.92	Pacifici_et_al._2013	75	Fisher_et_al._2001	341	Fisher_et_al._2001	240	Fisher_et_al._2001	NA	NA	1825	Fisher_et_al._2001	0.01	Jones_et_al._2009	0.74	Fisher_et_al._2001	5.8	Fisher_et_al._2001	NA	NA	NA	NA	NA	NA	NA	NA	NA	NA	1	Fisher_et_al._2001	S
Dasyuromorphia	Dasyuridae	Planigale	gilesi	Planigale_gilesi	9.34	Jones_et_al._2009	7	NA	11.5	Weisbecker_et_al._2013	15.5	Fisher_et_al._2001	NA	NA	5.23	Jones_et_al._2009	2	NA	NA	NA	83.5	Jones_et_al._2009	341	Jones_et_al._2009	234.98	Myhrvold_et_al._2015	NA	NA	1825	Jones_et_al._2009	0.01	de_Magalhaes_&_Costa_2009	NA	NA	4.93	Jones_et_al._2009	NA	NA	NA	NA	NA	NA	NA	NA	NA	NA	NA	NA	NA
Dasyuromorphia	Dasyuridae	Planigale	gilesi	Planigale_gilesi	6.1	Ashwell_2008	7	Wilson_&_Mittermeier_2015	7.75	Wilson_&_Mittermeier_2015	15.74	Jones_et_al._2009	NA	NA	6.5	Collett_2018	2	Collett_2018	NA	NA	83.52	de_Magalhaes_&_Costa_2009	340.76	Myhrvold_et_al._2015	NA	NA	NA	NA	1825	Myhrvold_et_al._2015	NA	NA	NA	NA	NA	NA	NA	NA	NA	NA	NA	NA	NA	NA	NA	NA	NA	NA	NA
Dasyuromorphia	Dasyuridae	Planigale	ingrami	Planigale_ingrami	4.25	Wilman_et_al._2014	4.3	Fisher_et_al._2001	4.3	Myhrvold_et_al._2015	NA	NA	NA	NA	8.5	Collett_2018	2	NA	NA	NA	90	Fisher_et_al._2001	NA	NA	NA	NA	NA	NA	474.5	Fisher_et_al._2001	NA	NA	NA	NA	NA	NA	NA	NA	NA	NA	NA	NA	NA	NA	NA	NA	NA	NA	S
Dasyuromorphia	Dasyuridae	Planigale	ingrami	Planigale_ingrami	6.27	Jones_et_al._2009	5.1	NA	4.2	Weisbecker_et_al._2013	NA	NA	NA	NA	7	de_Magalhaes_&_Costa_2009	2	NA	NA	NA	89.7	Jones_et_al._2009	NA	NA	NA	NA	NA	NA	474.5	Jones_et_al._2009	NA	NA	NA	NA	NA	NA	NA	NA	NA	NA	NA	NA	NA	NA	NA	NA	NA	NA	NA
Dasyuromorphia	Dasyuridae	Planigale	ingrami	Planigale_ingrami	7.1	McNab_2008	4.2	Wilson_&_Mittermeier_2015	4.7	Wilson_&_Mittermeier_2015	NA	NA	NA	NA	7.24	Myhrvold_et_al._2015	2	NA	NA	NA	90	de_Magalhaes_&_Costa_2009	NA	NA	NA	NA	NA	NA	474.5	Myhrvold_et_al._2015	NA	NA	NA	NA	NA	NA	NA	NA	NA	NA	NA	NA	NA	NA	NA	NA	NA	NA	NA
Dasyuromorphia	Dasyuridae	Planigale	kendricki	Planigale_kendricki	NA	NA	NA	NA	NA	NA	NA	NA	NA	NA	NA	NA	NA	NA	NA	NA	NA	NA	NA	NA	NA	NA	NA	NA	NA	NA	NA	NA	NA	NA	NA	NA	NA	NA	NA	NA	NA	NA	NA	NA	NA	NA	NA	NA	NA
Dasyuromorphia	Dasyuridae	Planigale	kendricki	Planigale_kendricki	NA	NA	NA	NA	NA	NA	NA	NA	NA	NA	NA	NA	NA	NA	NA	NA	NA	NA	NA	NA	NA	NA	NA	NA	NA	NA	NA	NA	NA	NA	NA	NA	NA	NA	NA	NA	NA	NA	NA	NA	NA	NA	NA	NA	NA
Dasyuromorphia	Dasyuridae	Planigale	kendricki	Planigale_kendricki	NA	NA	NA	NA	NA	NA	NA	NA	NA	NA	NA	NA	NA	NA	NA	NA	NA	NA	NA	NA	NA	NA	NA	NA	NA	NA	NA	NA	NA	NA	NA	NA	NA	NA	NA	NA	NA	NA	NA	NA	NA	NA	NA	NA	NA
Dasyuromorphia	Dasyuridae	Planigale	maculata	Planigale_maculata	9.35	Gonzalez-Voyer_et_al._2016	10	Fisher_et_al._2001	14.15	Myhrvold_et_al._2015	20	Fisher_et_al._2001	NA	NA	8	Fisher_et_al._2001	2	NA	763.54	Pacifici_et_al._2013	70	Fisher_et_al._2001	91	Fisher_et_al._2001	290	Fisher_et_al._2001	NA	NA	1460	Fisher_et_al._2001	NA	NA	1	Fisher_et_al._2001	4.85	Fisher_et_al._2001	NA	NA	NA	NA	NA	NA	NA	NA	NA	NA	1	Fisher_et_al._2001	S
Dasyuromorphia	Dasyuridae	Planigale	maculata	Planigale_maculata	12	Jones_et_al._2009	11	NA	12	Weisbecker_et_al._2013	19	Fisher_et_al._2001	NA	NA	7.3	Fisher_et_al._2001	2	NA	NA	NA	72	Fisher_et_al._2001	91	Jones_et_al._2009	290	Myhrvold_et_al._2015	NA	NA	1460	Jones_et_al._2009	NA	NA	NA	NA	2.2	Jones_et_al._2009	NA	NA	NA	NA	NA	NA	NA	NA	NA	NA	NA	NA	S
Dasyuromorphia	Dasyuridae	Planigale	maculata	Planigale_maculata	13.1	McNab_2008	10	Fisher_et_al._2001	10.15	Wilson_&_Mittermeier_2015	19.74	Jones_et_al._2009	NA	NA	9	Collett_2018	2	NA	NA	NA	71	de_Magalhaes_&_Costa_2009	90.92	Myhrvold_et_al._2015	300	Jackson_2003	NA	NA	2117	Myhrvold_et_al._2015	NA	NA	NA	NA	3.53	Myhrvold_et_al._2015	NA	NA	NA	NA	NA	NA	NA	NA	NA	NA	NA	NA	NA
Dasyuromorphia	Dasyuridae	Planigale	novaeguineae	Planigale_novaeguineae	8.6	Ashwell_2008	NA	NA	14.9	Weisbecker_et_al._2013	NA	NA	NA	NA	NA	NA	NA	NA	NA	NA	NA	NA	NA	NA	NA	NA	NA	NA	1522.05	Myhrvold_et_al._2015	NA	NA	NA	NA	NA	NA	NA	NA	NA	NA	NA	NA	NA	NA	NA	NA	NA	NA	NA
Dasyuromorphia	Dasyuridae	Planigale	novaeguineae	Planigale_novaeguineae	14.9	Myhrvold_et_al._2015	NA	NA	45914	Wilson_&_Mittermeier_2015	NA	NA	NA	NA	NA	NA	NA	NA	NA	NA	NA	NA	NA	NA	NA	NA	NA	NA	NA	NA	NA	NA	NA	NA	NA	NA	NA	NA	NA	NA	NA	NA	NA	NA	NA	NA	NA	NA	NA
Dasyuromorphia	Dasyuridae	Planigale	novaeguineae	Planigale_novaeguineae	NA	NA	NA	NA	NA	NA	NA	NA	NA	NA	NA	NA	NA	NA	NA	NA	NA	NA	NA	NA	NA	NA	NA	NA	NA	NA	NA	NA	NA	NA	NA	NA	NA	NA	NA	NA	NA	NA	NA	NA	NA	NA	NA	NA	NA
Dasyuromorphia	Dasyuridae	Planigale	tealei	Planigale_tealei	NA	NA	NA	NA	NA	NA	NA	NA	NA	NA	NA	NA	NA	NA	NA	NA	NA	NA	NA	NA	NA	NA	NA	NA	NA	NA	NA	NA	NA	NA	NA	NA	NA	NA	NA	NA	NA	NA	NA	NA	NA	NA	NA	NA	NA
Dasyuromorphia	Dasyuridae	Planigale	tealei	Planigale_tealei	NA	NA	NA	NA	NA	NA	NA	NA	NA	NA	NA	NA	NA	NA	NA	NA	NA	NA	NA	NA	NA	NA	NA	NA	NA	NA	NA	NA	NA	NA	NA	NA	NA	NA	NA	NA	NA	NA	NA	NA	NA	NA	NA	NA	NA
Dasyuromorphia	Dasyuridae	Planigale	tealei	Planigale_tealei	NA	NA	NA	NA	NA	NA	NA	NA	NA	NA	NA	NA	NA	NA	NA	NA	NA	NA	NA	NA	NA	NA	NA	NA	NA	NA	NA	NA	NA	NA	NA	NA	NA	NA	NA	NA	NA	NA	NA	NA	NA	NA	NA	NA	NA
Dasyuromorphia	Dasyuridae	Planigale	tenuirostris	Planigale_tenuirostris	5085	Gonzalez-Voyer_et_al._2016	5.3	Fisher_et_al._2001	9	Myhrvold_et_al._2015	19	Fisher_et_al._2001	NA	NA	6	Fisher_et_al._2001	2	NA	651.69	Pacifici_et_al._2013	95	Fisher_et_al._2001	332	Fisher_et_al._2001	240	Fisher_et_al._2001	NA	NA	1095	Fisher_et_al._2001	NA	NA	0.5	Fisher_et_al._2001	2.7	Fisher_et_al._2001	NA	NA	NA	NA	NA	NA	NA	NA	NA	NA	1	Fisher_et_al._2001	S
Dasyuromorphia	Dasyuridae	Planigale	tenuirostris	Planigale_tenuirostris	6.27	Jones_et_al._2009	5.5	NA	6.8	Weisbecker_et_al._2013	19	Jones_et_al._2009	NA	NA	5.99	Jones_et_al._2009	2	NA	NA	NA	94.46	de_Magalhaes_&_Costa_2009	212	Jones_et_al._2009	240	Myhrvold_et_al._2015	NA	NA	1095	Jones_et_al._2009	NA	NA	NA	NA	2.33	Jones_et_al._2009	NA	NA	NA	NA	NA	NA	NA	NA	NA	NA	NA	NA	S
Dasyuromorphia	Dasyuridae	Planigale	tenuirostris	Planigale_tenuirostris	7.1	McNab_2008	5.5	Wilson_&_Mittermeier_2015	6.75	Wilson_&_Mittermeier_2015	19	Myhrvold_et_al._2015	NA	NA	6.5	Collett_2018	2	Collett_2018	NA	NA	94.73	NA	271.56	Myhrvold_et_al._2015	NA	NA	NA	NA	1898	Myhrvold_et_al._2015	NA	NA	NA	NA	2.52	Myhrvold_et_al._2015	NA	NA	NA	NA	NA	NA	NA	NA	NA	NA	NA	NA	NA
Dasyuromorphia	Dasyuridae	Pseudantechinus	bilarni	Pseudantechinus_bilarni	28	de_Magalhaes_&_Costa_2009	25	Fisher_et_al._2001	31.25	Myhrvold_et_al._2015	38	Fisher_et_al._2001	NA	NA	4	de_Magalhaes_&_Costa_2009	1	Jones_et_al._2009	446	Estimated_Pacifici_et_al._2013_age-at-last-reproduction	89	Fisher_et_al._2001	365	Fisher_et_al._2001	330	Fisher_et_al._2001	730	Ferreira_et_al._2023	985.5	Fisher_et_al._2001	NA	NA	NA	NA	13.5	Russell_1982	NA	NA	NA	NA	NA	NA	NA	NA	NA	NA	1	Fisher_et_al._2001	S
Dasyuromorphia	Dasyuridae	Pseudantechinus	bilarni	Pseudantechinus_bilarni	29.4	Ashwell_2008	23	NA	30	Weisbecker_et_al._2013	40	Fisher_et_al._2001	NA	NA	5	Fisher_et_al._2001	1	NA	NA	NA	112	Fisher_et_al._2001	365	Jones_et_al._2009	180	de_Magalhaes_&_Costa_2009	NA	NA	1095	Jones_et_al._2009	NA	NA	NA	NA	NA	NA	NA	NA	NA	NA	NA	NA	NA	NA	NA	NA	NA	NA	NA
Dasyuromorphia	Dasyuridae	Pseudantechinus	bilarni	Pseudantechinus_bilarni	23.05	Myhrvold_et_al._2015	20	Wilson_&_Mittermeier_2015	30	Wilson_&_Mittermeier_2015	39	de_Magalhaes_&_Costa_2009	NA	NA	4.75	Jones_et_al._2009	1	Collett_2018	NA	NA	122	de_Magalhaes_&_Costa_2009	365	de_Magalhaes_&_Costa_2009	344.32	Myhrvold_et_al._2015	NA	NA	1095	Myhrvold_et_al._2015	NA	NA	NA	NA	NA	NA	NA	NA	NA	NA	NA	NA	NA	NA	NA	NA	NA	NA	NA
Dasyuromorphia	Dasyuridae	Pseudantechinus	macdonnellensis	Pseudantechinus_macdonnellensis	32.5	de_Magalhaes_&_Costa_2009	30	Fisher_et_al._2001	35	Wilson_&_Mittermeier_2015	50	Fisher_et_al._2001	NA	NA	5.9	Fisher_et_al._2001	1	Jones_et_al._2009	838.18	Pacifici_et_al._2013	98	Fisher_et_al._2001	365	Fisher_et_al._2001	330	Jackson_2003	NA	NA	1095	Fisher_et_al._2001	0.01	Fisher_et_al._2001	NA	NA	NA	NA	NA	NA	0.11	Rose_et_al._1997	NA	NA	NA	NA	NA	NA	1	Fisher_et_al._2001	S_MF
Dasyuromorphia	Dasyuridae	Pseudantechinus	macdonnellensis	Pseudantechinus_macdonnellensis	36.88	Jones_et_al._2009	30	NA	35	Weisbecker_et_al._2013	51	Fisher_et_al._2001	NA	NA	5.88	Jones_et_al._2009	1	NA	NA	NA	97.7	Jones_et_al._2009	365	Jones_et_al._2009	350	de_Magalhaes_&_Costa_2009	NA	NA	1095	Jones_et_al._2009	0.01	Jones_et_al._2009	NA	NA	NA	NA	NA	NA	NA	NA	NA	NA	NA	NA	NA	NA	NA	NA	NA
Dasyuromorphia	Dasyuridae	Pseudantechinus	macdonnellensis	Pseudantechinus_macdonnellensis	43.1	McNab_2008	30	Wilson_&_Mittermeier_2015	27.1	Rose_et_al._1997	43	de_Magalhaes_&_Costa_2009	NA	NA	6	de_Magalhaes_&_Costa_2009	1	de_Magalhaes_&_Costa_2009	NA	NA	106	de_Magalhaes_&_Costa_2009	365	de_Magalhaes_&_Costa_2009	365	Jackson_2003	NA	NA	2883.5	Myhrvold_et_al._2015	0.01	de_Magalhaes_&_Costa_2009	NA	NA	NA	NA	NA	NA	NA	NA	NA	NA	NA	NA	NA	NA	NA	NA	S
Dasyuromorphia	Dasyuridae	Pseudantechinus	mimulus	Pseudantechinus_mimulus	39.99	Myhrvold_et_al._2015	30	NA	26	Myhrvold_et_al._2015	44.36	Myhrvold_et_al._2015	NA	NA	5.94	Myhrvold_et_al._2015	1	NA	1084.72	Estimated_Pacifici_et_al._2013_maximum-lifespan	106	NA	365	Myhrvold_et_al._2015	350	Myhrvold_et_al._2015	NA	NA	2883.5	Myhrvold_et_al._2015	0.01	Myhrvold_et_al._2015	NA	NA	NA	NA	NA	NA	NA	NA	NA	NA	NA	NA	NA	NA	NA	NA	NA
Dasyuromorphia	Dasyuridae	Pseudantechinus	mimulus	Pseudantechinus_mimulus	17	Pacifici_et_al._2013	19.5	Wilson_&_Mittermeier_2015	11	Wilson_&_Mittermeier_2015	NA	NA	NA	NA	NA	NA	NA	NA	NA	NA	NA	NA	NA	NA	NA	NA	NA	NA	NA	NA	NA	NA	NA	NA	NA	NA	NA	NA	NA	NA	NA	NA	NA	NA	NA	NA	NA	NA	NA
Dasyuromorphia	Dasyuridae	Pseudantechinus	mimulus	Pseudantechinus_mimulus	16.5	Cassia-Silva_&_Sales_2019	NA	NA	NA	NA	NA	NA	NA	NA	NA	NA	NA	NA	NA	NA	NA	NA	NA	NA	NA	NA	NA	NA	NA	NA	NA	NA	NA	NA	NA	NA	NA	NA	NA	NA	NA	NA	NA	NA	NA	NA	NA	NA	NA
Dasyuromorphia	Dasyuridae	Pseudantechinus	ningbing	Pseudantechinus_ningbing	17.5	de_Magalhaes_&_Costa_2009	17.5	Fisher_et_al._2001	23	Myhrvold_et_al._2015	45	Fisher_et_al._2001	NA	NA	4	Fisher_et_al._2001	1.05	NA	518.37	Pacifici_et_al._2013	112	Fisher_et_al._2001	365	Fisher_et_al._2001	330	Fisher_et_al._2001	NA	NA	730	Fisher_et_al._2001	NA	NA	NA	NA	NA	NA	NA	NA	NA	NA	NA	NA	NA	NA	NA	NA	1	Fisher_et_al._2001	NA
Dasyuromorphia	Dasyuridae	Pseudantechinus	ningbing	Pseudantechinus_ningbing	20	Wilman_et_al._2014	17.5	Wilson_&_Mittermeier_2015	22.5	Wilson_&_Mittermeier_2015	48.5	Wilson_&_Mittermeier_2015	NA	NA	6	Collett_2018	1	Collett_2018	NA	NA	112	Wilson_&_Mittermeier_2015	365	Jones_et_al._2009	341.73	Myhrvold_et_al._2015	NA	NA	730	Jones_et_al._2009	NA	NA	NA	NA	NA	NA	NA	NA	NA	NA	NA	NA	NA	NA	NA	NA	NA	NA	NA
Dasyuromorphia	Dasyuridae	Pseudantechinus	ningbing	Pseudantechinus_ningbing	25	Collett_2018	NA	NA	NA	NA	46.71	Soria_et_al._2021	NA	NA	4	Myhrvold_et_al._2015	1	Wilson_&_Mittermeier_2015	NA	NA	111.68	Myhrvold_et_al._2015	365	Myhrvold_et_al._2015	394.48	Soria_et_al._2021	NA	NA	730	Myhrvold_et_al._2015	NA	NA	NA	NA	NA	NA	NA	NA	NA	NA	NA	NA	NA	NA	NA	NA	NA	NA	NA
Dasyuromorphia	Dasyuridae	Pseudantechinus	woolleyae	Pseudantechinus_woolleyae	40	Wilman_et_al._2014	38	Fisher_et_al._2001	NA	NA	NA	NA	NA	NA	6	Fisher_et_al._2001	NA	NA	630.6	Estimated_Pacifici_et_al._2013_age-at-last-reproduction	NA	NA	NA	NA	300	Fisher_et_al._2001	1440	Wilson_&_Mittermeier_2015	1460	Fisher_et_al._2001	NA	NA	NA	NA	NA	NA	NA	NA	NA	NA	NA	NA	NA	NA	NA	NA	NA	NA	NA
Dasyuromorphia	Dasyuridae	Pseudantechinus	woolleyae	Pseudantechinus_woolleyae	43.23	Jones_et_al._2009	37.5	Wilson_&_Mittermeier_2015	42.5	Wilson_&_Mittermeier_2015	NA	NA	NA	NA	5.99	Jones_et_al._2009	NA	NA	NA	NA	NA	NA	NA	NA	320.07	Myhrvold_et_al._2015	NA	NA	1460	Jones_et_al._2009	NA	NA	NA	NA	NA	NA	NA	NA	NA	NA	NA	NA	NA	NA	NA	NA	NA	NA	NA
Dasyuromorphia	Dasyuridae	Pseudantechinus	woolleyae	Pseudantechinus_woolleyae	50	Moura_et_al._2024	NA	NA	NA	NA	NA	NA	NA	NA	6	Myhrvold_et_al._2015	NA	NA	NA	NA	NA	NA	NA	NA	330	Jackson_2003	NA	NA	1460	Myhrvold_et_al._2015	NA	NA	NA	NA	NA	NA	NA	NA	NA	NA	NA	NA	NA	NA	NA	NA	NA	NA	NA
Dasyuromorphia	Dasyuridae	Sarcophilus	harrisii	Sarcophilus_harrisii	10000	Wilman_et_al._2014	7000	Fisher_et_al._2001	9000	Weisbecker_et_al._2013	31	Fisher_et_al._2001	17.5	Wilson_&_Mittermeier_2015	2.8	Fisher_et_al._2001	1	Jones_et_al._2009	1704.22	Pacifici_et_al._2013	280	Fisher_et_al._2001	365	Fisher_et_al._2001	730	Fisher_et_al._2001	1095	Ferreira_et_al._2023	2190	Fisher_et_al._2001	0.18	Fisher_et_al._2001	200	Fisher_et_al._2001	200	Jones_et_al._2009	4400	Fisher_et_al._2001	24.12	Rose_et_al._1997	100	Russell_1982	10	Russell_1982	NA	NA	1	Fisher_et_al._2001	S
Dasyuromorphia	Dasyuridae	Sarcophilus	harrisii	Sarcophilus_harrisii	8202.25	Jones_et_al._2009	6700	Fisher_et_al._2001	NA	NA	21	Jones_et_al._2009	NA	NA	3	de_Magalhaes_&_Costa_2009	1	de_Magalhaes_&_Costa_2009	NA	NA	140	Fisher_et_al._2001	365	Jones_et_al._2009	730	de_Magalhaes_&_Costa_2009	2190	Ferreira_et_al._2023	4763.25	Myhrvold_et_al._2015	0.24	Fisher_et_al._2001	NA	NA	850	Myhrvold_et_al._2015	NA	NA	NA	NA	NA	NA	NA	NA	NA	NA	NA	NA	S
Dasyuromorphia	Dasyuridae	Sarcophilus	harrisii	Sarcophilus_harrisii	5050	McNab_2008	7000	Wilson_&_Mittermeier_2015	11000	Wilson_&_Mittermeier_2015	26	de_Magalhaes_&_Costa_2009	NA	NA	2.89	Gonzalez-Voyer_et_al._2016	1	Myhrvold_et_al._2015	NA	NA	243	Jones_et_al._2009	365	de_Magalhaes_&_Costa_2009	1440	Jackson_2003	NA	NA	2993	Jones_et_al._2009	0.02	de_Magalhaes_&_Costa_2009	NA	NA	2,500.00	Russell_1982	NA	NA	NA	NA	NA	NA	NA	NA	NA	NA	NA	NA	S
Dasyuromorphia	Dasyuridae	Sminthopsis	archeri	Sminthopsis_archeri	16	Jones_et_al._2009	14	NA	NA	NA	NA	NA	NA	NA	8.15	Jones_et_al._2009	NA	NA	NA	NA	NA	NA	NA	NA	NA	NA	NA	NA	NA	NA	NA	NA	NA	NA	NA	NA	NA	NA	NA	NA	NA	NA	NA	NA	NA	NA	NA	NA	NA
Dasyuromorphia	Dasyuridae	Sminthopsis	archeri	Sminthopsis_archeri	14	Wilson_&_Mittermeier_2015	NA	NA	NA	NA	NA	NA	NA	NA	NA	NA	NA	NA	NA	NA	NA	NA	NA	NA	NA	NA	NA	NA	NA	NA	NA	NA	NA	NA	NA	NA	NA	NA	NA	NA	NA	NA	NA	NA	NA	NA	NA	NA	NA
Dasyuromorphia	Dasyuridae	Sminthopsis	archeri	Sminthopsis_archeri	NA	NA	NA	NA	NA	NA	NA	NA	NA	NA	NA	NA	NA	NA	NA	NA	NA	NA	NA	NA	NA	NA	NA	NA	NA	NA	NA	NA	NA	NA	NA	NA	NA	NA	NA	NA	NA	NA	NA	NA	NA	NA	NA	NA	NA
Dasyuromorphia	Dasyuridae	Sminthopsis	bindi	Sminthopsis_bindi	13.6	Ashwell_2008	13	NA	15.3	Myhrvold_et_al._2015	NA	NA	NA	NA	NA	NA	NA	NA	NA	NA	NA	NA	NA	NA	NA	NA	NA	NA	NA	NA	NA	NA	NA	NA	NA	NA	NA	NA	NA	NA	NA	NA	NA	NA	NA	NA	NA	NA	NA
Dasyuromorphia	Dasyuridae	Sminthopsis	bindi	Sminthopsis_bindi	17.5	Soria_et_al._2021	14	NA	16	Weisbecker_et_al._2013	NA	NA	NA	NA	NA	NA	NA	NA	NA	NA	NA	NA	NA	NA	NA	NA	NA	NA	NA	NA	NA	NA	NA	NA	NA	NA	NA	NA	NA	NA	NA	NA	NA	NA	NA	NA	NA	NA	NA
Dasyuromorphia	Dasyuridae	Sminthopsis	bindi	Sminthopsis_bindi	NA	NA	NA	NA	NA	NA	NA	NA	NA	NA	NA	NA	NA	NA	NA	NA	NA	NA	NA	NA	NA	NA	NA	NA	NA	NA	NA	NA	NA	NA	NA	NA	NA	NA	NA	NA	NA	NA	NA	NA	NA	NA	NA	NA	NA
Dasyuromorphia	Dasyuridae	Sminthopsis	butleri	Sminthopsis_butleri	25	Jones_et_al._2009	NA	NA	NA	NA	NA	NA	NA	NA	9	Wilson_&_Mittermeier_2015	NA	NA	NA	NA	NA	NA	NA	NA	NA	NA	NA	NA	NA	NA	NA	NA	NA	NA	NA	NA	NA	NA	NA	NA	NA	NA	NA	NA	NA	NA	NA	NA	NA
Dasyuromorphia	Dasyuridae	Sminthopsis	butleri	Sminthopsis_butleri	13	Heldstab_et_al._2018	NA	NA	NA	NA	NA	NA	NA	NA	NA	NA	NA	NA	NA	NA	NA	NA	NA	NA	NA	NA	NA	NA	NA	NA	NA	NA	NA	NA	NA	NA	NA	NA	NA	NA	NA	NA	NA	NA	NA	NA	NA	NA	NA
Dasyuromorphia	Dasyuridae	Sminthopsis	butleri	Sminthopsis_butleri	NA	NA	NA	NA	NA	NA	NA	NA	NA	NA	NA	NA	NA	NA	NA	NA	NA	NA	NA	NA	NA	NA	NA	NA	NA	NA	NA	NA	NA	NA	NA	NA	NA	NA	NA	NA	NA	NA	NA	NA	NA	NA	NA	NA	NA
Dasyuromorphia	Dasyuridae	Sminthopsis	crassicaudata	Sminthopsis_crassicaudata	14.64	Gonzalez-Voyer_et_al._2016	15	Fisher_et_al._2001	16	Myhrvold_et_al._2015	16	Fisher_et_al._2001	NA	NA	7.5	Fisher_et_al._2001	2	Jones_et_al._2009	594.44	Pacifici_et_al._2013	65	Fisher_et_al._2001	95.4	Myhrvold_et_al._2015	150	Fisher_et_al._2001	NA	NA	1095	Fisher_et_al._2001	0.01	Jones_et_al._2009	NA	NA	6.5	Fisher_et_al._2001	14	Fisher_et_al._2001	0.05	Rose_et_al._1997	NA	NA	NA	NA	NA	NA	1	Fisher_et_al._2001	S
Dasyuromorphia	Dasyuridae	Sminthopsis	crassicaudata	Sminthopsis_crassicaudata	15.98	Jones_et_al._2009	14.6	NA	15	Weisbecker_et_al._2013	13	Fisher_et_al._2001	NA	NA	7	de_Magalhaes_&_Costa_2009	2	de_Magalhaes_&_Costa_2009	NA	NA	70	Fisher_et_al._2001	97	Jones_et_al._2009	115	Fisher_et_al._2001	NA	NA	1569.5	Fisher_et_al._2001	0.01	de_Magalhaes_&_Costa_2009	NA	NA	7	Russell_1982	NA	NA	NA	NA	NA	NA	NA	NA	NA	NA	NA	NA	S
Dasyuromorphia	Dasyuridae	Sminthopsis	crassicaudata	Sminthopsis_crassicaudata	17.7	McNab_2008	15	Fisher_et_al._2001	15.5	Rose_et_al._1997	14	de_Magalhaes_&_Costa_2009	NA	NA	6.52	Jones_et_al._2009	2	Myhrvold_et_al._2015	NA	NA	69	de_Magalhaes_&_Costa_2009	94	de_Magalhaes_&_Costa_2009	152	Fisher_et_al._2001	NA	NA	1569.5	Jones_et_al._2009	0.01	Russell_1984	NA	NA	NA	NA	NA	NA	NA	NA	NA	NA	NA	NA	NA	NA	NA	NA	S_MMFF
Dasyuromorphia	Dasyuridae	Sminthopsis	dolichura	Sminthopsis_dolichura	13.6	Cassia-Silva_&_Sales_2019	12.4	Fisher_et_al._2001	16	Myhrvold_et_al._2015	NA	NA	NA	NA	7.2	Fisher_et_al._2001	1.1	Myhrvold_et_al._2015	479.26	Estimated_Pacifici_et_al._2013_maximum-lifespan	90	Myhrvold_et_al._2015	365	Fisher_et_al._2001	255	Fisher_et_al._2001	NA	NA	730	Fisher_et_al._2001	NA	NA	NA	NA	5	Fisher_et_al._2001	NA	NA	NA	NA	NA	NA	NA	NA	NA	NA	1	Fisher_et_al._2001	NA
Dasyuromorphia	Dasyuridae	Sminthopsis	dolichura	Sminthopsis_dolichura	14.39	Jones_et_al._2009	13.5	NA	15.5	Weisbecker_et_al._2013	NA	NA	NA	NA	7.6	Cassia-Silva_&_Sales_2019	1	Cassia-Silva_&_Sales_2019	NA	NA	NA	NA	NA	NA	289.12	Myhrvold_et_al._2015	NA	NA	1157.05	Fisher_et_al._2001	NA	NA	NA	NA	3	Fisher_et_al._2001	NA	NA	NA	NA	NA	NA	NA	NA	NA	NA	NA	NA	NA
Dasyuromorphia	Dasyuridae	Sminthopsis	dolichura	Sminthopsis_dolichura	NA	NA	15.5	NA	NA	NA	NA	NA	NA	NA	7.2	Myhrvold_et_al._2015	NA	NA	NA	NA	NA	NA	NA	NA	180	Jackson_2003	NA	NA	1157.05	Jones_et_al._2009	NA	NA	NA	NA	3.87	Jones_et_al._2009	NA	NA	NA	NA	NA	NA	NA	NA	NA	NA	NA	NA	NA
Dasyuromorphia	Dasyuridae	Sminthopsis	douglasi	Sminthopsis_douglasi	55	de_Magalhaes_&_Costa_2009	50	Weisbecker_et_al._2013	60	Weisbecker_et_al._2013	NA	NA	NA	NA	6.78	Jones_et_al._2009	2	Cassia-Silva_&_Sales_2019	407.38	Estimated_Pacifici_et_al._2013_maximum-lifespan	NA	NA	NA	NA	182.64	Myhrvold_et_al._2015	NA	NA	1182.6	Myhrvold_et_al._2015	NA	NA	NA	NA	NA	NA	NA	NA	NA	NA	NA	NA	NA	NA	NA	NA	NA	NA	NA
Dasyuromorphia	Dasyuridae	Sminthopsis	douglasi	Sminthopsis_douglasi	70	Collett_2018	50	NA	60	Wilson_&_Mittermeier_2015	NA	NA	NA	NA	7.7	Collett_2018	2	Collett_2018	NA	NA	NA	NA	NA	NA	180	Jackson_2003	NA	NA	730	Collett_2018	NA	NA	NA	NA	NA	NA	NA	NA	NA	NA	NA	NA	NA	NA	NA	NA	NA	NA	NA
Dasyuromorphia	Dasyuridae	Sminthopsis	douglasi	Sminthopsis_douglasi	NA	NA	NA	NA	NA	NA	NA	NA	NA	NA	6.79	Myhrvold_et_al._2015	2	Wilson_&_Mittermeier_2015	NA	NA	NA	NA	NA	NA	NA	NA	NA	NA	NA	NA	NA	NA	NA	NA	NA	NA	NA	NA	NA	NA	NA	NA	NA	NA	NA	NA	NA	NA	NA
Dasyuromorphia	Dasyuridae	Sminthopsis	fuliginosa	Sminthopsis_fuliginosa	16.35	Myhrvold_et_al._2015	12.5	NA	20.5	Myhrvold_et_al._2015	12.5	Myhrvold_et_al._2015	NA	NA	8	Myhrvold_et_al._2015	2	Myhrvold_et_al._2015	489.42	Estimated_Pacifici_et_al._2013_maximum-lifespan	70.63	Myhrvold_et_al._2015	365	Myhrvold_et_al._2015	182.08	Myhrvold_et_al._2015	NA	NA	1314	Myhrvold_et_al._2015	NA	NA	NA	NA	3.04	Myhrvold_et_al._2015	NA	NA	NA	NA	NA	NA	NA	NA	NA	NA	NA	NA	S
Dasyuromorphia	Dasyuridae	Sminthopsis	fuliginosa	Sminthopsis_fuliginosa	18.8	Soria_et_al._2021	15	NA	18	Myhrvold_et_al._2015	NA	NA	NA	NA	8	Wilson_&_Mittermeier_2015	2	Wilson_&_Mittermeier_2015	NA	NA	70	Jackson_2003	NA	NA	330	Jackson_2003	NA	NA	912.5	Collett_2018	NA	NA	NA	NA	NA	NA	NA	NA	NA	NA	NA	NA	NA	NA	NA	NA	NA	NA	NA
Dasyuromorphia	Dasyuridae	Sminthopsis	fuliginosa	Sminthopsis_fuliginosa	19	Moura_et_al._2024	17	NA	22.5	Wilson_&_Mittermeier_2015	NA	NA	NA	NA	6	Collett_2018	1	Collett_2018	NA	NA	NA	NA	NA	NA	360	Jackson_2003	NA	NA	1825	Wilson_&_Mittermeier_2015	NA	NA	NA	NA	NA	NA	NA	NA	NA	NA	NA	NA	NA	NA	NA	NA	NA	NA	NA
Dasyuromorphia	Dasyuridae	Sminthopsis	gilberti	Sminthopsis_gilberti	19.5	Wilson_&_Mittermeier_2015	NA	NA	NA	NA	NA	NA	NA	NA	NA	NA	NA	NA	NA	NA	NA	NA	NA	NA	NA	NA	NA	NA	NA	NA	NA	NA	NA	NA	NA	NA	NA	NA	NA	NA	NA	NA	NA	NA	NA	NA	NA	NA	NA
Dasyuromorphia	Dasyuridae	Sminthopsis	gilberti	Sminthopsis_gilberti	NA	NA	NA	NA	NA	NA	NA	NA	NA	NA	NA	NA	NA	NA	NA	NA	NA	NA	NA	NA	NA	NA	NA	NA	NA	NA	NA	NA	NA	NA	NA	NA	NA	NA	NA	NA	NA	NA	NA	NA	NA	NA	NA	NA	NA
Dasyuromorphia	Dasyuridae	Sminthopsis	gilberti	Sminthopsis_gilberti	NA	NA	NA	NA	NA	NA	NA	NA	NA	NA	NA	NA	NA	NA	NA	NA	NA	NA	NA	NA	NA	NA	NA	NA	NA	NA	NA	NA	NA	NA	NA	NA	NA	NA	NA	NA	NA	NA	NA	NA	NA	NA	NA	NA	NA
Dasyuromorphia	Dasyuridae	Sminthopsis	granulipes	Sminthopsis_granulipes	25	Jones_et_al._2009	11	NA	18.5	Myhrvold_et_al._2015	NA	NA	NA	NA	NA	NA	NA	NA	NA	NA	NA	NA	NA	NA	NA	NA	NA	NA	NA	NA	NA	NA	NA	NA	NA	NA	NA	NA	NA	NA	NA	NA	NA	NA	NA	NA	NA	NA	NA
Dasyuromorphia	Dasyuridae	Sminthopsis	granulipes	Sminthopsis_granulipes	NA	NA	NA	NA	NA	NA	NA	NA	NA	NA	NA	NA	NA	NA	NA	NA	NA	NA	NA	NA	NA	NA	NA	NA	NA	NA	NA	NA	NA	NA	NA	NA	NA	NA	NA	NA	NA	NA	NA	NA	NA	NA	NA	NA	NA
Dasyuromorphia	Dasyuridae	Sminthopsis	granulipes	Sminthopsis_granulipes	NA	NA	NA	NA	NA	NA	NA	NA	NA	NA	NA	NA	NA	NA	NA	NA	NA	NA	NA	NA	NA	NA	NA	NA	NA	NA	NA	NA	NA	NA	NA	NA	NA	NA	NA	NA	NA	NA	NA	NA	NA	NA	NA	NA	NA
Dasyuromorphia	Dasyuridae	Sminthopsis	hirtipes	Sminthopsis_hirtipes	9	Ashwell_2008	18	Weisbecker_et_al._2013	20	Weisbecker_et_al._2013	NA	NA	NA	NA	NA	NA	NA	NA	NA	NA	NA	NA	NA	NA	NA	NA	NA	NA	518.3	Myhrvold_et_al._2015	NA	NA	NA	NA	NA	NA	NA	NA	NA	NA	NA	NA	NA	NA	NA	NA	NA	NA	NA
Dasyuromorphia	Dasyuridae	Sminthopsis	hirtipes	Sminthopsis_hirtipes	15	Jones_et_al._2009	12.8	NA	16.2	Myhrvold_et_al._2015	NA	NA	NA	NA	NA	NA	NA	NA	NA	NA	NA	NA	NA	NA	NA	NA	NA	NA	NA	NA	NA	NA	NA	NA	NA	NA	NA	NA	NA	NA	NA	NA	NA	NA	NA	NA	NA	NA	NA
Dasyuromorphia	Dasyuridae	Sminthopsis	hirtipes	Sminthopsis_hirtipes	NA	NA	NA	NA	NA	NA	NA	NA	NA	NA	NA	NA	NA	NA	NA	NA	NA	NA	NA	NA	NA	NA	NA	NA	NA	NA	NA	NA	NA	NA	NA	NA	NA	NA	NA	NA	NA	NA	NA	NA	NA	NA	NA	NA	NA
Dasyuromorphia	Dasyuridae	Sminthopsis	leucopus	Sminthopsis_leucopus	26	Wilman_et_al._2014	19	Fisher_et_al._2001	22.5	Myhrvold_et_al._2015	15	Fisher_et_al._2001	10	Wilson_&_Mittermeier_2015	8	Fisher_et_al._2001	1	Jones_et_al._2009	542.6	Pacifici_et_al._2013	85	Fisher_et_al._2001	365	Fisher_et_al._2001	336	Fisher_et_al._2001	NA	NA	912.5	Fisher_et_al._2001	NA	NA	NA	NA	9	Fisher_et_al._2001	NA	NA	NA	NA	NA	NA	NA	NA	NA	NA	1	Fisher_et_al._2001	S
Dasyuromorphia	Dasyuridae	Sminthopsis	leucopus	Sminthopsis_leucopus	23.36	Jones_et_al._2009	25	NA	26	Weisbecker_et_al._2013	17.32	Jones_et_al._2009	NA	NA	8.4	Jones_et_al._2009	1	Myhrvold_et_al._2015	NA	NA	84.5	Jones_et_al._2009	NA	NA	360.05	Myhrvold_et_al._2015	NA	NA	912.5	Jones_et_al._2009	NA	NA	NA	NA	8.88	Jones_et_al._2009	NA	NA	NA	NA	NA	NA	NA	NA	NA	NA	1	Fisher_et_al._2001	NA
Dasyuromorphia	Dasyuridae	Sminthopsis	leucopus	Sminthopsis_leucopus	12.4	Ashwell_2008	24	NA	32	Wilson_&_Mittermeier_2015	NA	NA	NA	NA	8	Myhrvold_et_al._2015	2	Collett_2018	NA	NA	86	Jackson_2003	NA	NA	330	Jackson_2003	NA	NA	912.5	Myhrvold_et_al._2015	NA	NA	NA	NA	NA	NA	NA	NA	NA	NA	NA	NA	NA	NA	NA	NA	NA	NA	NA
Dasyuromorphia	Dasyuridae	Sminthopsis	macroura	Sminthopsis_macroura	20	de_Magalhaes_&_Costa_2009	20	Fisher_et_al._2001	20	Myhrvold_et_al._2015	11	Fisher_et_al._2001	NA	NA	6	Fisher_et_al._2001	2	Jones_et_al._2009	637.48	Pacifici_et_al._2013	70	Fisher_et_al._2001	183	Fisher_et_al._2001	120	Fisher_et_al._2001	NA	NA	1095	Fisher_et_al._2001	0.01	Fisher_et_al._2001	1.9	Fisher_et_al._2001	7	Fisher_et_al._2001	12.5	Fisher_et_al._2001	0.16	Rose_et_al._1997	NA	NA	NA	NA	NA	NA	1	Fisher_et_al._2001	NA
Dasyuromorphia	Dasyuridae	Sminthopsis	macroura	Sminthopsis_macroura	23.56	Jones_et_al._2009	16	Fisher_et_al._2001	20	Weisbecker_et_al._2013	12.5	Fisher_et_al._2001	NA	NA	4	de_Magalhaes_&_Costa_2009	2	de_Magalhaes_&_Costa_2009	NA	NA	79.5	Jones_et_al._2009	NA	NA	135	Fisher_et_al._2001	NA	NA	1095	Fisher_et_al._2001	0.01	Jones_et_al._2009	NA	NA	8.9	Fisher_et_al._2001	14	Wilson_&_Mittermeier_2015	NA	NA	NA	NA	NA	NA	NA	NA	NA	NA	NA
Dasyuromorphia	Dasyuridae	Sminthopsis	macroura	Sminthopsis_macroura	22	McNab_2008	NA	NA	26	Rose_et_al._1997	12	de_Magalhaes_&_Costa_2009	NA	NA	7	Jones_et_al._2009	2	Myhrvold_et_al._2015	NA	NA	70	Myhrvold_et_al._2015	NA	NA	160	Fisher_et_al._2001	NA	NA	1788.5	Jones_et_al._2009	0.01	de_Magalhaes_&_Costa_2009	NA	NA	NA	NA	NA	NA	NA	NA	NA	NA	NA	NA	NA	NA	NA	NA	NA
Dasyuromorphia	Dasyuridae	Sminthopsis	murina	Sminthopsis_murina	19	McNab_2008	14	Fisher_et_al._2001	20.5	Myhrvold_et_al._2015	12.5	Fisher_et_al._2001	NA	NA	8	Fisher_et_al._2001	2	Jones_et_al._2009	356.7	Pacifici_et_al._2013	65	Fisher_et_al._2001	365	Fisher_et_al._2001	330	Fisher_et_al._2001	NA	NA	730	Fisher_et_al._2001	NA	NA	1.5	Fisher_et_al._2001	6.2	Fisher_et_al._2001	NA	NA	NA	NA	NA	NA	NA	NA	NA	NA	1	Fisher_et_al._2001	NA
Dasyuromorphia	Dasyuridae	Sminthopsis	murina	Sminthopsis_murina	17	Jones_et_al._2009	16	NA	14	Weisbecker_et_al._2013	12.5	Jones_et_al._2009	NA	NA	8	Jones_et_al._2009	2	Myhrvold_et_al._2015	NA	NA	70.6	Jones_et_al._2009	NA	NA	182.08	Myhrvold_et_al._2015	NA	NA	730	Jones_et_al._2009	NA	NA	NA	NA	3.4	Jones_et_al._2009	NA	NA	NA	NA	NA	NA	NA	NA	NA	NA	NA	NA	NA
Dasyuromorphia	Dasyuridae	Sminthopsis	murina	Sminthopsis_murina	16.35	Myhrvold_et_al._2015	NA	NA	22	Wilson_&_Mittermeier_2015	12.5	Soria_et_al._2021	NA	NA	8	Collett_2018	2	Collett_2018	NA	NA	70.63	Myhrvold_et_al._2015	NA	NA	NA	NA	NA	NA	730	Myhrvold_et_al._2015	NA	NA	NA	NA	3.04	Myhrvold_et_al._2015	NA	NA	NA	NA	NA	NA	NA	NA	NA	NA	NA	NA	NA
Dasyuromorphia	Dasyuridae	Sminthopsis	ooldea	Sminthopsis_ooldea	12.19	Jones_et_al._2009	11.5	NA	13	Wilson_&_Mittermeier_2015	20.87	Jones_et_al._2009	NA	NA	7	Fisher_et_al._2001	1	Collett_2018	574.87	Pacifici_et_al._2013	69.8	Jones_et_al._2009	365	Fisher_et_al._2001	324.38	Myhrvold_et_al._2015	NA	NA	1095	Jones_et_al._2009	NA	NA	NA	NA	3.09	Jones_et_al._2009	NA	NA	NA	NA	NA	NA	NA	NA	NA	NA	NA	NA	NA
Dasyuromorphia	Dasyuridae	Sminthopsis	ooldea	Sminthopsis_ooldea	11	Wilman_et_al._2014	NA	NA	NA	NA	21	Fisher_et_al._2001	NA	NA	7.24	Jones_et_al._2009	1	Wilson_&_Mittermeier_2015	NA	NA	70	Jackson_2003	NA	NA	NA	NA	NA	NA	1095	Myhrvold_et_al._2015	NA	NA	NA	NA	NA	NA	NA	NA	NA	NA	NA	NA	NA	NA	NA	NA	NA	NA	NA
Dasyuromorphia	Dasyuridae	Sminthopsis	ooldea	Sminthopsis_ooldea	15	Collett_2018	11	Fisher_et_al._2001	12	Myhrvold_et_al._2015	NA	NA	NA	NA	7.5	Fisher_et_al._2001	1.1	Myhrvold_et_al._2015	NA	NA	70	Fisher_et_al._2001	NA	NA	300	Fisher_et_al._2001	NA	NA	1095	Fisher_et_al._2001	NA	NA	2	Fisher_et_al._2001	4.8	Fisher_et_al._2001	NA	NA	NA	NA	NA	NA	NA	NA	NA	NA	1	Fisher_et_al._2001	NA
Dasyuromorphia	Dasyuridae	Sminthopsis	psammophila	Sminthopsis_psammophila	33.5	Jones_et_al._2009	25.7	NA	31.25	Myhrvold_et_al._2015	18	Myhrvold_et_al._2015	NA	NA	5.49	Jones_et_al._2009	1.5	Myhrvold_et_al._2015	731.6	Estimated_Pacifici_et_al._2013_maximum-lifespan	91.32	Myhrvold_et_al._2015	NA	NA	285	Wilson_&_Mittermeier_2015	NA	NA	1825	Jones_et_al._2009	NA	NA	NA	NA	NA	NA	NA	NA	NA	NA	NA	NA	NA	NA	NA	NA	NA	NA	NA
Dasyuromorphia	Dasyuridae	Sminthopsis	psammophila	Sminthopsis_psammophila	55	Moura_et_al._2024	NA	NA	NA	NA	17.5	Wilson_&_Mittermeier_2015	NA	NA	4.5	Cassia-Silva_&_Sales_2019	NA	NA	NA	NA	NA	NA	NA	NA	NA	NA	NA	NA	1825	Myhrvold_et_al._2015	NA	NA	NA	NA	NA	NA	NA	NA	NA	NA	NA	NA	NA	NA	NA	NA	NA	NA	NA
Dasyuromorphia	Dasyuridae	Sminthopsis	psammophila	Sminthopsis_psammophila	33.5	Wilman_et_al._2014	NA	NA	NA	NA	NA	NA	NA	NA	5.49	Soria_et_al._2021	NA	NA	NA	NA	NA	NA	NA	NA	NA	NA	NA	NA	NA	NA	NA	NA	NA	NA	NA	NA	NA	NA	NA	NA	NA	NA	NA	NA	NA	NA	NA	NA	NA
Dasyuromorphia	Dasyuridae	Sminthopsis	virginiae	Sminthopsis_virginiae	34	de_Magalhaes_&_Costa_2009	34	Fisher_et_al._2001	33.5	Myhrvold_et_al._2015	15	Fisher_et_al._2001	NA	NA	2.5	Fisher_et_al._2001	2.22	Myhrvold_et_al._2015	570.07	Pacifici_et_al._2013	67	Fisher_et_al._2001	91	Fisher_et_al._2001	230	Fisher_et_al._2001	NA	NA	638.75	Collett_2018	NA	NA	NA	NA	19	de_Magalhaes_&_Costa_2009	NA	NA	0.25	Rose_et_al._1997	NA	NA	NA	NA	NA	NA	1	Fisher_et_al._2001	NA
Dasyuromorphia	Dasyuridae	Sminthopsis	virginiae	Sminthopsis_virginiae	35.25	Wilman_et_al._2014	26	NA	58	Weisbecker_et_al._2013	16.31	Jones_et_al._2009	NA	NA	4.11	Jones_et_al._2009	2	Collett_2018	NA	NA	89.5	Jones_et_al._2009	NA	NA	230	Myhrvold_et_al._2015	NA	NA	1934.5	de_Magalhaes_&_Costa_2009	NA	NA	NA	NA	NA	NA	NA	NA	NA	NA	NA	NA	NA	NA	NA	NA	NA	NA	NA
Dasyuromorphia	Dasyuridae	Sminthopsis	virginiae	Sminthopsis_virginiae	10.5	Ashwell_2008	NA	NA	31	Rose_et_al._1997	NA	NA	NA	NA	3.31	Myhrvold_et_al._2015	NA	NA	NA	NA	80	de_Magalhaes_&_Costa_2009	NA	NA	245.97	Soria_et_al._2021	NA	NA	730	Jones_et_al._2009	NA	NA	NA	NA	NA	NA	NA	NA	NA	NA	NA	NA	NA	NA	NA	NA	NA	NA	NA
Dasyuromorphia	Dasyuridae	Sminthopsis	youngsoni	Sminthopsis_youngsoni	10.1	Wilman_et_al._2014	10	Fisher_et_al._2001	11	Myhrvold_et_al._2015	NA	NA	NA	NA	5.5	Fisher_et_al._2001	1.1	Myhrvold_et_al._2015	758.69	Estimated_Pacifici_et_al._2013_maximum-lifespan	NA	NA	365	Fisher_et_al._2001	273.96	Myhrvold_et_al._2015	NA	NA	1945.45	Myhrvold_et_al._2015	NA	NA	NA	NA	NA	NA	NA	NA	NA	NA	NA	NA	NA	NA	NA	NA	NA	NA	NA
Dasyuromorphia	Dasyuridae	Sminthopsis	youngsoni	Sminthopsis_youngsoni	11.14	Jones_et_al._2009	NA	NA	NA	NA	NA	NA	NA	NA	5.49	Jones_et_al._2009	0.5	Wilson_&_Mittermeier_2015	NA	NA	NA	NA	NA	NA	240	Jackson_2003	NA	NA	NA	NA	NA	NA	NA	NA	NA	NA	NA	NA	NA	NA	NA	NA	NA	NA	NA	NA	NA	NA	NA
Dasyuromorphia	Dasyuridae	Sminthopsis	youngsoni	Sminthopsis_youngsoni	10	Myhrvold_et_al._2015	NA	NA	NA	NA	NA	NA	NA	NA	5.5	Soria_et_al._2021	NA	NA	NA	NA	NA	NA	NA	NA	240	Wilson_&_Mittermeier_2015	NA	NA	NA	NA	NA	NA	NA	NA	NA	NA	NA	NA	NA	NA	NA	NA	NA	NA	NA	NA	NA	NA	NA
Dasyuromorphia	Myrmecobiidae	Myrmecobius	fasciatus	Myrmecobius_fasciatus	471.5	de_Magalhaes_&_Costa_2009	459	Fisher_et_al._2001	597	Myhrvold_et_al._2015	14	Fisher_et_al._2001	NA	NA	4	Fisher_et_al._2001	1.05	Myhrvold_et_al._2015	886.27	Pacifici_et_al._2013	270	Fisher_et_al._2001	365	Fisher_et_al._2001	350.06	Myhrvold_et_al._2015	NA	NA	2190	Carey_&_Judge_2000	NA	NA	NA	NA	NA	NA	NA	NA	NA	NA	NA	NA	NA	NA	NA	NA	1	Fisher_et_al._2001	S
Dasyuromorphia	Myrmecobiidae	Myrmecobius	fasciatus	Myrmecobius_fasciatus	511.44	Jones_et_al._2009	478	NA	484	Weisbecker_et_al._2013	14	Jones_et_al._2009	NA	NA	3.68	Jones_et_al._2009	NA	NA	NA	NA	269	Jones_et_al._2009	365	Jones_et_al._2009	NA	NA	NA	NA	4033.25	Myhrvold_et_al._2015	NA	NA	NA	NA	NA	NA	NA	NA	NA	NA	NA	NA	NA	NA	NA	NA	NA	NA	S
Dasyuromorphia	Myrmecobiidae	Myrmecobius	fasciatus	Myrmecobius_fasciatus	458.42	Gonzalez-Voyer_et_al._2016	475	Wilson_&_Mittermeier_2015	575	Wilson_&_Mittermeier_2015	14	de_Magalhaes_&_Costa_2009	NA	NA	3.84	Gonzalez-Voyer_et_al._2016	NA	NA	NA	NA	243	de_Magalhaes_&_Costa_2009	365	de_Magalhaes_&_Costa_2009	NA	NA	NA	NA	1825	Carey_&_Judge_2000	NA	NA	NA	NA	NA	NA	NA	NA	NA	NA	NA	NA	NA	NA	NA	NA	NA	NA	NA
Dasyuromorphia	Thylacinidae	Thylacinus	cynocephalus	Thylacinus_cynocephalus	2500	Myhrvold_et_al._2015	29500	Weisbecker_et_al._2013	2500	Myhrvold_et_al._2015	NA	NA	NA	NA	3	Fisher_et_al._2001	1.55	Myhrvold_et_al._2015	NA	NA	60.88	Myhrvold_et_al._2015	365	Fisher_et_al._2001	NA	NA	NA	NA	3285	Fisher_et_al._2001	NA	NA	NA	NA	NA	NA	NA	NA	NA	NA	NA	NA	NA	NA	NA	NA	NA	NA	NA
Dasyuromorphia	Thylacinidae	Thylacinus	cynocephalus	Thylacinus_cynocephalus	29999.99	Jones_et_al._2009	3000	Myhrvold_et_al._2015	NA	NA	NA	NA	NA	NA	3	Jones_et_al._2009	NA	NA	NA	NA	NA	NA	365	Jones_et_al._2009	NA	NA	NA	NA	4745	Jones_et_al._2009	NA	NA	NA	NA	NA	NA	NA	NA	NA	NA	NA	NA	NA	NA	NA	NA	NA	NA	NA
Dasyuromorphia	Thylacinidae	Thylacinus	cynocephalus	Thylacinus_cynocephalus	28496	Ashwell_2008	NA	NA	NA	NA	NA	NA	NA	NA	3	Myhrvold_et_al._2015	NA	NA	NA	NA	NA	NA	365	Myhrvold_et_al._2015	NA	NA	NA	NA	4745	Myhrvold_et_al._2015	NA	NA	NA	NA	NA	NA	NA	NA	NA	NA	NA	NA	NA	NA	NA	NA	NA	NA	NA
Diprotodontia	Acrobatidae	Acrobates	frontalis	Acrobates_frontalis	10	Wilson_&_Mittermeier_2015	18	Wilson_&_Mittermeier_2015	18.5	Wilson_&_Mittermeier_2015	NA	NA	NA	NA	NA	NA	NA	NA	NA	NA	NA	NA	NA	NA	NA	NA	NA	NA	NA	NA	NA	NA	NA	NA	NA	NA	NA	NA	NA	NA	NA	NA	NA	NA	NA	NA	NA	NA	NA
Diprotodontia	Acrobatidae	Acrobates	frontalis	Acrobates_frontalis	NA	NA	NA	NA	NA	NA	NA	NA	NA	NA	NA	NA	NA	NA	NA	NA	NA	NA	NA	NA	NA	NA	NA	NA	NA	NA	NA	NA	NA	NA	NA	NA	NA	NA	NA	NA	NA	NA	NA	NA	NA	NA	NA	NA	NA
Diprotodontia	Acrobatidae	Acrobates	frontalis	Acrobates_frontalis	NA	NA	NA	NA	NA	NA	NA	NA	NA	NA	NA	NA	NA	NA	NA	NA	NA	NA	NA	NA	NA	NA	NA	NA	NA	NA	NA	NA	NA	NA	NA	NA	NA	NA	NA	NA	NA	NA	NA	NA	NA	NA	NA	NA	NA
Diprotodontia	Acrobatidae	Acrobates	pygmaeus	Acrobates_pygmaeus	13	de_Magalhaes_&_Costa_2009	12	Fisher_et_al._2001	12.3	Rose_et_al._1997	NA	NA	NA	NA	2.8	Fisher_et_al._2001	2	Jones_et_al._2009	997.97	Pacifici_et_al._2013	100	Fisher_et_al._2001	183	Fisher_et_al._2001	240	Fisher_et_al._2001	NA	NA	1095	Fisher_et_al._2001	0.02	Fisher_et_al._2001	1.7	Fisher_et_al._2001	8.25	Fisher_et_al._2001	NA	NA	0.18	Rose_et_al._1997	NA	NA	NA	NA	NA	NA	1	Fisher_et_al._2001	MMFF
Diprotodontia	Acrobatidae	Acrobates	pygmaeus	Acrobates_pygmaeus	11.37	Gonzalez-Voyer_et_al._2016	12	Smith_&_Lee_1984	12	Weisbecker_et_al._2013	NA	NA	NA	NA	2.7	Fisher_et_al._2001	2	de_Magalhaes_&_Costa_2009	NA	NA	95	Fisher_et_al._2001	183	Jones_et_al._2009	213	Jones_et_al._2009	NA	NA	1460	Fisher_et_al._2001	0.01	Jones_et_al._2009	1.5	Fisher_et_al._2001	7	Fisher_et_al._2001	NA	NA	NA	NA	NA	NA	NA	NA	NA	NA	25	Jones_et_al._2009	NA
Diprotodontia	Acrobatidae	Acrobates	pygmaeus	Acrobates_pygmaeus	14	McNab_2008	18	Wilson_&_Mittermeier_2015	18.5	Wilson_&_Mittermeier_2015	NA	NA	NA	NA	3	de_Magalhaes_&_Costa_2009	2	Myhrvold_et_al._2015	NA	NA	97.5	Jones_et_al._2009	114	de_Magalhaes_&_Costa_2009	240	de_Magalhaes_&_Costa_2009	NA	NA	NA	NA	0.02	de_Magalhaes_&_Costa_2009	NA	NA	3.44	Jones_et_al._2009	NA	NA	NA	NA	NA	NA	NA	NA	NA	NA	NA	NA	NA
Diprotodontia	Acrobatidae	Distoechurus	pennatus	Distoechurus_pennatus	51.5	de_Magalhaes_&_Costa_2009	50	Fisher_et_al._2001	50	Weisbecker_et_al._2013	NA	NA	NA	NA	1.4	Fisher_et_al._2001	2	NA	NA	NA	NA	NA	NA	NA	NA	NA	NA	NA	730	Fisher_et_al._2001	NA	NA	NA	NA	NA	NA	NA	NA	NA	NA	NA	NA	NA	NA	NA	NA	1	Fisher_et_al._2001	MMFF
Diprotodontia	Acrobatidae	Distoechurus	pennatus	Distoechurus_pennatus	44.1	Wilman_et_al._2014	38	Wilson_&_Mittermeier_2015	NA	NA	NA	NA	NA	NA	1.31	Jones_et_al._2009	2	NA	NA	NA	NA	NA	NA	NA	NA	NA	NA	NA	NA	NA	NA	NA	NA	NA	NA	NA	NA	NA	NA	NA	NA	NA	NA	NA	NA	NA	NA	NA	NA
Diprotodontia	Acrobatidae	Distoechurus	pennatus	Distoechurus_pennatus	52.12	Myhrvold_et_al._2015	44	Wilson_&_Mittermeier_2015	NA	NA	NA	NA	NA	NA	1	Wilson_&_Mittermeier_2015	NA	NA	NA	NA	NA	NA	NA	NA	NA	NA	NA	NA	NA	NA	NA	NA	NA	NA	NA	NA	NA	NA	NA	NA	NA	NA	NA	NA	NA	NA	NA	NA	NA
Diprotodontia	Burramyidae	Burramys	parvus	Burramys_parvus	45	de_Magalhaes_&_Costa_2009	42	Fisher_et_al._2001	41	Weisbecker_et_al._2013	14.5	Fisher_et_al._2001	NA	NA	3.6	Fisher_et_al._2001	1	Jones_et_al._2009	1529.35	Pacifici_et_al._2013	71	Fisher_et_al._2001	365	Fisher_et_al._2001	320	de_Magalhaes_&_Costa_2009	4015	Ferreira_et_al._2023	4380	Fisher_et_al._2001	NA	NA	4.5	Fisher_et_al._2001	16	Fisher_et_al._2001	NA	NA	NA	NA	NA	NA	47	Ferreira_et_al._2023	65	Ferreira_et_al._2023	1	Fisher_et_al._2001	S
Diprotodontia	Burramyidae	Burramys	parvus	Burramys_parvus	40.44	Gonzalez-Voyer_et_al._2016	40	Ferreira_et_al._2023	NA	NA	15	Fisher_et_al._2001	NA	NA	3.6	Jones_et_al._2009	1	de_Magalhaes_&_Costa_2009	NA	NA	70	Fisher_et_al._2001	365	Jones_et_al._2009	720	Fisher_et_al._2001	4015	Ferreira_et_al._2023	4015	Fisher_et_al._2001	NA	NA	4	Fisher_et_al._2001	18	Fisher_et_al._2001	NA	NA	NA	NA	NA	NA	31	Ferreira_et_al._2023	56	Ferreira_et_al._2023	1	Jones_et_al._2009	NA
Diprotodontia	Burramyidae	Burramys	parvus	Burramys_parvus	44.3	McNab_2008	NA	NA	NA	NA	14.77	Gonzalez-Voyer_et_al._2016	NA	NA	4	Ferreira_et_al._2023	1	Myhrvold_et_al._2015	NA	NA	59.8	Jones_et_al._2009	365	de_Magalhaes_&_Costa_2009	365	Jones_et_al._2009	4015	Ferreira_et_al._2023	4380	de_Magalhaes_&_Costa_2009	NA	NA	NA	NA	19	Myhrvold_et_al._2015	NA	NA	NA	NA	NA	NA	39	Ferreira_et_al._2023	66	Ferreira_et_al._2023	NA	NA	NA
Diprotodontia	Burramyidae	Cercartetus	caudatus	Cercartetus_caudatus	23.05	Myhrvold_et_al._2015	30	Fisher_et_al._2001	NA	NA	NA	NA	NA	NA	3	Fisher_et_al._2001	2	Jones_et_al._2009	668.87	Pacifici_et_al._2013	77	Fisher_et_al._2001	183	Fisher_et_al._2001	460	Fisher_et_al._2001	NA	NA	1168	Fisher_et_al._2001	NA	NA	6	Fisher_et_al._2001	12	Fisher_et_al._2001	NA	NA	NA	NA	NA	NA	NA	NA	NA	NA	1	Fisher_et_al._2001	NA
Diprotodontia	Burramyidae	Cercartetus	caudatus	Cercartetus_caudatus	19.3	Ashwell_2008	22	Smith_&_Lee_1984	30	Weisbecker_et_al._2013	NA	NA	NA	NA	2.7	Fisher_et_al._2001	2	Myhrvold_et_al._2015	NA	NA	76	Jones_et_al._2009	183	Jones_et_al._2009	465	Jones_et_al._2009	NA	NA	NA	NA	NA	NA	7	Fisher_et_al._2001	8.97	Jones_et_al._2009	NA	NA	NA	NA	NA	NA	NA	NA	NA	NA	3	Jones_et_al._2009	NA
Diprotodontia	Burramyidae	Cercartetus	caudatus	Cercartetus_caudatus	30	Todorov_et_al._2021	30	Williams_et_al._2010	NA	NA	NA	NA	NA	NA	2.37	Jones_et_al._2009	2	Smith_&_Lee_1984	NA	NA	60	Smith_&_Lee_1984	182.86	Myhrvold_et_al._2015	464.04	Myhrvold_et_al._2015	NA	NA	NA	NA	NA	NA	NA	NA	11.5	Smith_&_Lee_1984	NA	NA	NA	NA	NA	NA	NA	NA	NA	NA	NA	NA	NA
Diprotodontia	Burramyidae	Cercartetus	concinnus	Cercartetus_concinnus	18.6	McNab_2008	13	Fisher_et_al._2001	14.3	Rose_et_al._1997	59	Fisher_et_al._2001	NA	NA	4.6	Fisher_et_al._2001	3	Wilson_&_Mittermeier_2015	NA	NA	50	Fisher_et_al._2001	122	Fisher_et_al._2001	411	Jones_et_al._2009	NA	NA	3766.8	Myhrvold_et_al._2015	0.01	Fisher_et_al._2001	NA	NA	7.16	Myhrvold_et_al._2015	NA	NA	0.06	Rose_et_al._1997	NA	NA	NA	NA	NA	NA	1	Fisher_et_al._2001	S
Diprotodontia	Burramyidae	Cercartetus	concinnus	Cercartetus_concinnus	15.96	Jones_et_al._2009	19	Smith_&_Lee_1984	13	Weisbecker_et_al._2013	52.14	Jones_et_al._2009	NA	NA	4.6	Jones_et_al._2009	1.5	Myhrvold_et_al._2015	NA	NA	78	Smith_&_Lee_1984	122	Jones_et_al._2009	358.48	Myhrvold_et_al._2015	NA	NA	NA	NA	0.01	Jones_et_al._2009	NA	NA	NA	NA	NA	NA	NA	NA	NA	NA	NA	NA	NA	NA	NA	NA	NA
Diprotodontia	Burramyidae	Cercartetus	concinnus	Cercartetus_concinnus	12.73	Gonzalez-Voyer_et_al._2016	NA	NA	NA	NA	55.57	Gonzalez-Voyer_et_al._2016	NA	NA	4.3	Myhrvold_et_al._2015	2	Jackson_2003	NA	NA	56	Myhrvold_et_al._2015	182.86	Myhrvold_et_al._2015	255	Wilson_&_Mittermeier_2015	NA	NA	NA	NA	0.01	Myhrvold_et_al._2015	NA	NA	NA	NA	NA	NA	NA	NA	NA	NA	NA	NA	NA	NA	NA	NA	NA
Diprotodontia	Burramyidae	Cercartetus	lepidus	Cercartetus_lepidus	12.6	McNab_2008	7	Fisher_et_al._2001	8.4	Myhrvold_et_al._2015	NA	NA	8	Wilson_&_Mittermeier_2015	3.33	Fisher_et_al._2001	1.55	Myhrvold_et_al._2015	NA	NA	90	Fisher_et_al._2001	365	Fisher_et_al._2001	91.32	Myhrvold_et_al._2015	NA	NA	NA	NA	NA	NA	NA	NA	NA	NA	NA	NA	NA	NA	NA	NA	NA	NA	NA	NA	1	Fisher_et_al._2001	NA
Diprotodontia	Burramyidae	Cercartetus	lepidus	Cercartetus_lepidus	7	Wilman_et_al._2014	9	Myhrvold_et_al._2015	7	Weisbecker_et_al._2013	NA	NA	NA	NA	3.32	Gonzalez-Voyer_et_al._2016	NA	NA	NA	NA	90	Jones_et_al._2009	365	Jones_et_al._2009	NA	NA	NA	NA	NA	NA	NA	NA	NA	NA	NA	NA	NA	NA	NA	NA	NA	NA	NA	NA	NA	NA	NA	NA	NA
Diprotodontia	Burramyidae	Cercartetus	lepidus	Cercartetus_lepidus	10.02	Myhrvold_et_al._2015	NA	NA	NA	NA	NA	NA	NA	NA	3.67	Myhrvold_et_al._2015	NA	NA	NA	NA	89.99	Myhrvold_et_al._2015	365	Myhrvold_et_al._2015	NA	NA	NA	NA	NA	NA	NA	NA	NA	NA	NA	NA	NA	NA	NA	NA	NA	NA	NA	NA	NA	NA	NA	NA	NA
Diprotodontia	Burramyidae	Cercartetus	nanus	Cercartetus_nanus	40	de_Magalhaes_&_Costa_2009	24	Fisher_et_al._2001	NA	NA	30	Gonzalez-Voyer_et_al._2016	NA	NA	3.8	Fisher_et_al._2001	2	Jones_et_al._2009	1076.5	Pacifici_et_al._2013	65	Fisher_et_al._2001	183	Fisher_et_al._2001	135	Fisher_et_al._2001	NA	NA	2920	Fisher_et_al._2001	0.02	Fisher_et_al._2001	3.5	Fisher_et_al._2001	12.5	Fisher_et_al._2001	20	Fisher_et_al._2001	NA	NA	NA	NA	NA	NA	NA	NA	1	Fisher_et_al._2001	sex-specific_MF
Diprotodontia	Burramyidae	Cercartetus	nanus	Cercartetus_nanus	26.85	Jones_et_al._2009	30	Russell_1982	24	Weisbecker_et_al._2013	NA	NA	NA	NA	3.96	Jones_et_al._2009	2	de_Magalhaes_&_Costa_2009	NA	NA	60	Smith_&_Lee_1984	139	Jones_et_al._2009	152	Jones_et_al._2009	NA	NA	2080.5	Fisher_et_al._2001	0.01	Jones_et_al._2009	NA	NA	5.91	Jones_et_al._2009	16	Wilson_&_Mittermeier_2015	NA	NA	NA	NA	NA	NA	NA	NA	NA	NA	sex-specific_MF
Diprotodontia	Burramyidae	Cercartetus	nanus	Cercartetus_nanus	70	McNab_2008	25	Smith_&_Lee_1984	NA	NA	NA	NA	NA	NA	4	de_Magalhaes_&_Costa_2009	2	Myhrvold_et_al._2015	NA	NA	62	de_Magalhaes_&_Costa_2009	95	de_Magalhaes_&_Costa_2009	190	de_Magalhaes_&_Costa_2009	NA	NA	3759.5	de_Magalhaes_&_Costa_2009	0.02	de_Magalhaes_&_Costa_2009	NA	NA	7.16	Myhrvold_et_al._2015	NA	NA	NA	NA	NA	NA	NA	NA	NA	NA	NA	NA	NA
Diprotodontia	Macropodidae	Dendrolagus	bennettianus	Dendrolagus_bennettianus	9581	Myhrvold_et_al._2015	9300	Fisher_et_al._2001	12600	Weisbecker_et_al._2013	32	Myhrvold_et_al._2015	NA	NA	1	Fisher_et_al._2001	1.1	Myhrvold_et_al._2015	2635.3	Estimated_Pacifici_et_al._2013_maximum-lifespan	720	Fisher_et_al._2001	365	Fisher_et_al._2001	730	Williams_et_al._2010	NA	NA	7300	Fisher_et_al._2001	NA	NA	2900	Fisher_et_al._2001	2,900.00	Jones_et_al._2009	NA	NA	NA	NA	NA	NA	NA	NA	NA	NA	1	Fisher_et_al._2001	S
Diprotodontia	Macropodidae	Dendrolagus	bennettianus	Dendrolagus_bennettianus	10458.82	Jones_et_al._2009	10600	Williams_et_al._2010	13700	Williams_et_al._2010	NA	NA	NA	NA	1	Jones_et_al._2009	0.5	Williams_et_al._2010	NA	NA	718	Jones_et_al._2009	365	Jones_et_al._2009	NA	NA	NA	NA	NA	NA	NA	NA	NA	NA	2,900.00	Myhrvold_et_al._2015	NA	NA	NA	NA	NA	NA	NA	NA	NA	NA	NA	NA	MFF
Diprotodontia	Macropodidae	Dendrolagus	bennettianus	Dendrolagus_bennettianus	10950	Wilman_et_al._2014	8450	Wilson_&_Mittermeier_2015	12450	Wilson_&_Mittermeier_2015	NA	NA	NA	NA	1	Myhrvold_et_al._2015	1	Wilson_&_Mittermeier_2015	NA	NA	600	Myhrvold_et_al._2015	365	Myhrvold_et_al._2015	NA	NA	NA	NA	NA	NA	NA	NA	NA	NA	NA	NA	NA	NA	NA	NA	NA	NA	NA	NA	NA	NA	NA	NA	S
Diprotodontia	Macropodidae	Dendrolagus	dorianus	Dendrolagus_dorianus	9581	de_Magalhaes_&_Costa_2009	8800	Fisher_et_al._2001	10300	Weisbecker_et_al._2013	32	Myhrvold_et_al._2015	NA	NA	1	Fisher_et_al._2001	NA	NA	3650	Soria_et_al._2021	600	Fisher_et_al._2001	NA	NA	NA	NA	NA	NA	2920	Jones_et_al._2009	NA	NA	NA	NA	NA	NA	NA	NA	NA	NA	NA	NA	NA	NA	NA	NA	2	Jones_et_al._2009	NA
Diprotodontia	Macropodidae	Dendrolagus	dorianus	Dendrolagus_dorianus	8976.58	Jones_et_al._2009	8900	Wilson_&_Mittermeier_2015	10650	Wilson_&_Mittermeier_2015	31	Cassia-Silva_&_Sales_2019	NA	NA	1.01	Jones_et_al._2009	NA	NA	NA	NA	598	Jones_et_al._2009	NA	NA	NA	NA	NA	NA	6935	de_Magalhaes_&_Costa_2009	NA	NA	NA	NA	NA	NA	NA	NA	NA	NA	NA	NA	NA	NA	NA	NA	NA	NA	NA
Diprotodontia	Macropodidae	Dendrolagus	dorianus	Dendrolagus_dorianus	10500	Todorov_et_al._2021	NA	NA	NA	NA	NA	NA	NA	NA	1	Myhrvold_et_al._2015	NA	NA	NA	NA	600	Myhrvold_et_al._2015	NA	NA	NA	NA	NA	NA	7197.8	Myhrvold_et_al._2015	NA	NA	NA	NA	NA	NA	NA	NA	NA	NA	NA	NA	NA	NA	NA	NA	NA	NA	NA
Diprotodontia	Macropodidae	Dendrolagus	goodfellowi	Dendrolagus_goodfellowi	7400	Myhrvold_et_al._2015	7400	Fisher_et_al._2001	8100	Wilson_&_Mittermeier_2015	45	Fisher_et_al._2001	NA	NA	1	Fisher_et_al._2001	1.03	Myhrvold_et_al._2015	3650	Soria_et_al._2021	360	Fisher_et_al._2001	409.53	Myhrvold_et_al._2015	897.08	Myhrvold_et_al._2015	NA	NA	6570	Fisher_et_al._2001	NA	NA	NA	NA	NA	NA	NA	NA	NA	NA	NA	NA	NA	NA	NA	NA	NA	NA	MF_MFF
Diprotodontia	Macropodidae	Dendrolagus	goodfellowi	Dendrolagus_goodfellowi	8025	Wilman_et_al._2014	7100	Wilson_&_Mittermeier_2015	7600	Weisbecker_et_al._2013	37.94	Jones_et_al._2009	NA	NA	1	Jones_et_al._2009	NA	NA	NA	NA	360	Jones_et_al._2009	NA	NA	NA	NA	NA	NA	7665	Jones_et_al._2009	NA	NA	NA	NA	NA	NA	NA	NA	NA	NA	NA	NA	NA	NA	NA	NA	NA	NA	NA
Diprotodontia	Macropodidae	Dendrolagus	goodfellowi	Dendrolagus_goodfellowi	6960	Myhrvold_et_al._2015	NA	NA	NA	NA	NA	NA	NA	NA	1	Myhrvold_et_al._2015	NA	NA	NA	NA	360	Myhrvold_et_al._2015	NA	NA	NA	NA	NA	NA	9818.5	Myhrvold_et_al._2015	NA	NA	NA	NA	NA	NA	NA	NA	NA	NA	NA	NA	NA	NA	NA	NA	NA	NA	NA
Diprotodontia	Macropodidae	Dendrolagus	inustus	Dendrolagus_inustus	8293.4	Myhrvold_et_al._2015	11400	Fisher_et_al._2001	17000	Wilson_&_Mittermeier_2015	32.98	Myhrvold_et_al._2015	NA	NA	1	Fisher_et_al._2001	1.03	Myhrvold_et_al._2015	3650	Soria_et_al._2021	540	Fisher_et_al._2001	409.53	Myhrvold_et_al._2015	510	Fisher_et_al._2001	NA	NA	7300	Fisher_et_al._2001	NA	NA	1800	Fisher_et_al._2001	1,800.00	Jones_et_al._2009	NA	NA	NA	NA	NA	NA	NA	NA	NA	NA	NA	NA	S
Diprotodontia	Macropodidae	Dendrolagus	inustus	Dendrolagus_inustus	13031.25	Wilman_et_al._2014	10500	Wilson_&_Mittermeier_2015	15500	Weisbecker_et_al._2013	NA	NA	NA	NA	1.11	Jones_et_al._2009	NA	NA	NA	NA	538	Jones_et_al._2009	NA	NA	654.37	Myhrvold_et_al._2015	NA	NA	9818.5	Myhrvold_et_al._2015	NA	NA	NA	NA	1,800.00	Myhrvold_et_al._2015	NA	NA	NA	NA	NA	NA	NA	NA	NA	NA	NA	NA	NA
Diprotodontia	Macropodidae	Dendrolagus	inustus	Dendrolagus_inustus	11500	Todorov_et_al._2021	NA	NA	NA	NA	NA	NA	NA	NA	1	Myhrvold_et_al._2015	NA	NA	NA	NA	509.1	Myhrvold_et_al._2015	NA	NA	NA	NA	NA	NA	8687	de_Magalhaes_&_Costa_2009	NA	NA	NA	NA	NA	NA	NA	NA	NA	NA	NA	NA	NA	NA	NA	NA	NA	NA	NA
Diprotodontia	Macropodidae	Dendrolagus	lumholtzi	Dendrolagus_lumholtzi	6750	Cassia-Silva_&_Sales_2019	6475	Fisher_et_al._2001	7915	Weisbecker_et_al._2013	45	Cassia-Silva_&_Sales_2019	NA	NA	1	Fisher_et_al._2001	1	Myhrvold_et_al._2015	2979.41	Estimated_Pacifici_et_al._2013_maximum-lifespan	650	Fisher_et_al._2001	435	Fisher_et_al._2001	720	Fisher_et_al._2001	NA	NA	7300	Williams_et_al._2010	NA	NA	1300	Fisher_et_al._2001	1,299.99	Jones_et_al._2009	NA	NA	NA	NA	NA	NA	NA	NA	NA	NA	1.1	Fisher_et_al._2001	S
Diprotodontia	Macropodidae	Dendrolagus	lumholtzi	Dendrolagus_lumholtzi	6649.97	Jones_et_al._2009	6000	Williams_et_al._2010	7500	Williams_et_al._2010	45	Wilson_&_Mittermeier_2015	NA	NA	1	Jones_et_al._2009	0.5	Williams_et_al._2010	NA	NA	450	Fisher_et_al._2001	435	Jones_et_al._2009	816.35	Myhrvold_et_al._2015	NA	NA	9818.5	Myhrvold_et_al._2015	NA	NA	NA	NA	NA	NA	NA	NA	NA	NA	NA	NA	NA	NA	NA	NA	NA	NA	NA
Diprotodontia	Macropodidae	Dendrolagus	lumholtzi	Dendrolagus_lumholtzi	7025	Todorov_et_al._2021	6250	Wilson_&_Mittermeier_2015	7650	Wilson_&_Mittermeier_2015	NA	NA	NA	NA	1	Myhrvold_et_al._2015	NA	NA	NA	NA	539	Jones_et_al._2009	434.35	Myhrvold_et_al._2015	720	Jackson_2003	NA	NA	NA	NA	NA	NA	NA	NA	NA	NA	NA	NA	NA	NA	NA	NA	NA	NA	NA	NA	NA	NA	S
Diprotodontia	Macropodidae	Dendrolagus	matschiei	Dendrolagus_matschiei	7200	de_Magalhaes_&_Costa_2009	9200	Fisher_et_al._2001	9000	Wilson_&_Mittermeier_2015	44	Fisher_et_al._2001	NA	NA	1	Fisher_et_al._2001	1.03	Myhrvold_et_al._2015	3401.5	Pacifici_et_al._2013	500	Fisher_et_al._2001	410	Fisher_et_al._2001	960	Fisher_et_al._2001	NA	NA	7300	Fisher_et_al._2001	NA	NA	NA	NA	NA	NA	NA	NA	NA	NA	NA	NA	NA	NA	NA	NA	1	Fisher_et_al._2001	S
Diprotodontia	Macropodidae	Dendrolagus	matschiei	Dendrolagus_matschiei	8293.4	Jones_et_al._2009	9450	Wilson_&_Mittermeier_2015	8400	Weisbecker_et_al._2013	38.98	Gonzalez-Voyer_et_al._2016	NA	NA	1.01	Jones_et_al._2009	NA	NA	NA	NA	365	Wilson_&_Mittermeier_2015	410	Jones_et_al._2009	730	Fisher_et_al._2001	NA	NA	8687	Jones_et_al._2009	NA	NA	NA	NA	NA	NA	NA	NA	NA	NA	NA	NA	NA	NA	NA	NA	NA	NA	S
Diprotodontia	Macropodidae	Dendrolagus	matschiei	Dendrolagus_matschiei	6226.7	Gonzalez-Voyer_et_al._2016	NA	NA	NA	NA	32	de_Magalhaes_&_Costa_2009	NA	NA	1.01	Gonzalez-Voyer_et_al._2016	NA	NA	NA	NA	500	de_Magalhaes_&_Costa_2009	410	de_Magalhaes_&_Costa_2009	845	de_Magalhaes_&_Costa_2009	NA	NA	9818.5	Myhrvold_et_al._2015	NA	NA	NA	NA	NA	NA	NA	NA	NA	NA	NA	NA	NA	NA	NA	NA	NA	NA	NA
Diprotodontia	Macropodidae	Dendrolagus	mayri	Dendrolagus_mayri	9250	Moura_et_al._2024	NA	NA	NA	NA	NA	NA	NA	NA	NA	NA	NA	NA	NA	NA	NA	NA	NA	NA	NA	NA	NA	NA	NA	NA	NA	NA	NA	NA	NA	NA	NA	NA	NA	NA	NA	NA	NA	NA	NA	NA	NA	NA	NA
Diprotodontia	Macropodidae	Dendrolagus	mayri	Dendrolagus_mayri	NA	NA	NA	NA	NA	NA	NA	NA	NA	NA	NA	NA	NA	NA	NA	NA	NA	NA	NA	NA	NA	NA	NA	NA	NA	NA	NA	NA	NA	NA	NA	NA	NA	NA	NA	NA	NA	NA	NA	NA	NA	NA	NA	NA	NA
Diprotodontia	Macropodidae	Dendrolagus	mayri	Dendrolagus_mayri	NA	NA	NA	NA	NA	NA	NA	NA	NA	NA	NA	NA	NA	NA	NA	NA	NA	NA	NA	NA	NA	NA	NA	NA	NA	NA	NA	NA	NA	NA	NA	NA	NA	NA	NA	NA	NA	NA	NA	NA	NA	NA	NA	NA	NA
Diprotodontia	Macropodidae	Dendrolagus	mbaiso	Dendrolagus_mbaiso	9395.06	Jones_et_al._2009	NA	NA	9395.06	Jones_et_al._2009	32	Myhrvold_et_al._2015	NA	NA	1	Myhrvold_et_al._2015	NA	NA	3650	Soria_et_al._2021	NA	NA	NA	NA	NA	NA	NA	NA	NA	NA	NA	NA	NA	NA	NA	NA	NA	NA	NA	NA	NA	NA	NA	NA	NA	NA	NA	NA	S
Diprotodontia	Macropodidae	Dendrolagus	mbaiso	Dendrolagus_mbaiso	7000	Wilson_&_Mittermeier_2015	NA	NA	NA	NA	NA	NA	NA	NA	NA	NA	NA	NA	NA	NA	NA	NA	NA	NA	NA	NA	NA	NA	NA	NA	NA	NA	NA	NA	NA	NA	NA	NA	NA	NA	NA	NA	NA	NA	NA	NA	NA	NA	NA
Diprotodontia	Macropodidae	Dendrolagus	mbaiso	Dendrolagus_mbaiso	NA	NA	NA	NA	NA	NA	NA	NA	NA	NA	NA	NA	NA	NA	NA	NA	NA	NA	NA	NA	NA	NA	NA	NA	NA	NA	NA	NA	NA	NA	NA	NA	NA	NA	NA	NA	NA	NA	NA	NA	NA	NA	NA	NA	NA
Diprotodontia	Macropodidae	Dendrolagus	notatus	Dendrolagus_notatus	6250	Soria_et_al._2021	NA	NA	NA	NA	NA	NA	NA	NA	NA	NA	NA	NA	3650	Soria_et_al._2021	NA	NA	NA	NA	NA	NA	NA	NA	NA	NA	NA	NA	NA	NA	NA	NA	NA	NA	NA	NA	NA	NA	NA	NA	NA	NA	NA	NA	NA
Diprotodontia	Macropodidae	Dendrolagus	notatus	Dendrolagus_notatus	NA	NA	NA	NA	NA	NA	NA	NA	NA	NA	NA	NA	NA	NA	NA	NA	NA	NA	NA	NA	NA	NA	NA	NA	NA	NA	NA	NA	NA	NA	NA	NA	NA	NA	NA	NA	NA	NA	NA	NA	NA	NA	NA	NA	NA
Diprotodontia	Macropodidae	Dendrolagus	notatus	Dendrolagus_notatus	NA	NA	NA	NA	NA	NA	NA	NA	NA	NA	NA	NA	NA	NA	NA	NA	NA	NA	NA	NA	NA	NA	NA	NA	NA	NA	NA	NA	NA	NA	NA	NA	NA	NA	NA	NA	NA	NA	NA	NA	NA	NA	NA	NA	NA
Diprotodontia	Macropodidae	Dendrolagus	pulcherrimus	Dendrolagus_pulcherrimus	7400	Myhrvold_et_al._2015	NA	NA	NA	NA	37.94	Myhrvold_et_al._2015	NA	NA	1	Myhrvold_et_al._2015	1.03	Myhrvold_et_al._2015	3650	Soria_et_al._2021	360	Myhrvold_et_al._2015	409.53	Myhrvold_et_al._2015	897.08	Myhrvold_et_al._2015	NA	NA	9818.5	Myhrvold_et_al._2015	NA	NA	NA	NA	NA	NA	NA	NA	NA	NA	NA	NA	NA	NA	NA	NA	NA	NA	NA
Diprotodontia	Macropodidae	Dendrolagus	pulcherrimus	Dendrolagus_pulcherrimus	8025	Pacifici_et_al._2013	NA	NA	NA	NA	NA	NA	NA	NA	NA	NA	NA	NA	NA	NA	NA	NA	NA	NA	NA	NA	NA	NA	NA	NA	NA	NA	NA	NA	NA	NA	NA	NA	NA	NA	NA	NA	NA	NA	NA	NA	NA	NA	NA
Diprotodontia	Macropodidae	Dendrolagus	pulcherrimus	Dendrolagus_pulcherrimus	8293.4	Moura_et_al._2024	NA	NA	NA	NA	NA	NA	NA	NA	NA	NA	NA	NA	NA	NA	NA	NA	NA	NA	NA	NA	NA	NA	NA	NA	NA	NA	NA	NA	NA	NA	NA	NA	NA	NA	NA	NA	NA	NA	NA	NA	NA	NA	NA
Diprotodontia	Macropodidae	Dendrolagus	scottae	Dendrolagus_scottae	10375	Wilman_et_al._2014	9500	Weisbecker_et_al._2013	11500	Weisbecker_et_al._2013	32	Myhrvold_et_al._2015	NA	NA	1.01	Jones_et_al._2009	1.05	Myhrvold_et_al._2015	3650	Soria_et_al._2021	408	Myhrvold_et_al._2015	365	Jones_et_al._2009	NA	NA	NA	NA	7300	Myhrvold_et_al._2015	NA	NA	NA	NA	NA	NA	NA	NA	NA	NA	NA	NA	NA	NA	NA	NA	1	Wilson_&_Mittermeier_2015	S
Diprotodontia	Macropodidae	Dendrolagus	scottae	Dendrolagus_scottae	9958.58	Jones_et_al._2009	8150	Wilson_&_Mittermeier_2015	10500	Wilson_&_Mittermeier_2015	NA	NA	NA	NA	1.01	Myhrvold_et_al._2015	1	Wilson_&_Mittermeier_2015	NA	NA	900	Todorov_et_al._2021	365	Myhrvold_et_al._2015	NA	NA	NA	NA	NA	NA	NA	NA	NA	NA	NA	NA	NA	NA	NA	NA	NA	NA	NA	NA	NA	NA	6	Wilson_&_Mittermeier_2015	NA
Diprotodontia	Macropodidae	Dendrolagus	scottae	Dendrolagus_scottae	9500	Todorov_et_al._2021	NA	NA	NA	NA	NA	NA	NA	NA	1	Todorov_et_al._2021	NA	NA	NA	NA	NA	NA	NA	NA	NA	NA	NA	NA	NA	NA	NA	NA	NA	NA	NA	NA	NA	NA	NA	NA	NA	NA	NA	NA	NA	NA	NA	NA	NA
Diprotodontia	Macropodidae	Dendrolagus	spadix	Dendrolagus_spadix	8468.2	Jones_et_al._2009	NA	NA	9100	Weisbecker_et_al._2013	37.94	Myhrvold_et_al._2015	NA	NA	1	Jones_et_al._2009	1.03	Myhrvold_et_al._2015	3650	Soria_et_al._2021	360	Myhrvold_et_al._2015	409.71	Myhrvold_et_al._2015	897.08	Myhrvold_et_al._2015	NA	NA	9818.5	Myhrvold_et_al._2015	NA	NA	NA	NA	945.25	Jones_et_al._2009	NA	NA	NA	NA	NA	NA	NA	NA	NA	NA	NA	NA	NA
Diprotodontia	Macropodidae	Dendrolagus	spadix	Dendrolagus_spadix	7400	Myhrvold_et_al._2015	NA	NA	NA	NA	NA	NA	NA	NA	1	Myhrvold_et_al._2015	NA	NA	NA	NA	NA	NA	NA	NA	NA	NA	NA	NA	NA	NA	NA	NA	NA	NA	NA	NA	NA	NA	NA	NA	NA	NA	NA	NA	NA	NA	NA	NA	NA
Diprotodontia	Macropodidae	Dendrolagus	spadix	Dendrolagus_spadix	9100	Todorov_et_al._2021	NA	NA	NA	NA	NA	NA	NA	NA	1	Todorov_et_al._2021	NA	NA	NA	NA	NA	NA	NA	NA	NA	NA	NA	NA	NA	NA	NA	NA	NA	NA	NA	NA	NA	NA	NA	NA	NA	NA	NA	NA	NA	NA	NA	NA	NA
Diprotodontia	Macropodidae	Dendrolagus	stellarum	Dendrolagus_stellarum	7674.39	Myhrvold_et_al._2015	6400	Wilson_&_Mittermeier_2015	8500	Wilson_&_Mittermeier_2015	35.95	Myhrvold_et_al._2015	NA	NA	1	Myhrvold_et_al._2015	1.03	Myhrvold_et_al._2015	3650	Soria_et_al._2021	504.55	Myhrvold_et_al._2015	409.71	Myhrvold_et_al._2015	897.08	Myhrvold_et_al._2015	NA	NA	9818.5	Myhrvold_et_al._2015	NA	NA	NA	NA	NA	NA	NA	NA	NA	NA	NA	NA	NA	NA	NA	NA	NA	NA	NA
Diprotodontia	Macropodidae	Dendrolagus	stellarum	Dendrolagus_stellarum	9581	Pacifici_et_al._2013	NA	NA	NA	NA	NA	NA	NA	NA	NA	NA	NA	NA	NA	NA	NA	NA	NA	NA	NA	NA	NA	NA	NA	NA	NA	NA	NA	NA	NA	NA	NA	NA	NA	NA	NA	NA	NA	NA	NA	NA	NA	NA	NA
Diprotodontia	Macropodidae	Dendrolagus	stellarum	Dendrolagus_stellarum	NA	NA	NA	NA	NA	NA	NA	NA	NA	NA	NA	NA	NA	NA	NA	NA	NA	NA	NA	NA	NA	NA	NA	NA	NA	NA	NA	NA	NA	NA	NA	NA	NA	NA	NA	NA	NA	NA	NA	NA	NA	NA	NA	NA	NA
Diprotodontia	Macropodidae	Dendrolagus	ursinus	Dendrolagus_ursinus	13250	Wilman_et_al._2014	NA	NA	8200	Weisbecker_et_al._2013	NA	NA	NA	NA	1.01	Jones_et_al._2009	NA	NA	3650	Soria_et_al._2021	NA	NA	NA	NA	NA	NA	NA	NA	7358.4	Jones_et_al._2009	NA	NA	NA	NA	NA	NA	NA	NA	NA	NA	NA	NA	NA	NA	NA	NA	NA	NA	NA
Diprotodontia	Macropodidae	Dendrolagus	ursinus	Dendrolagus_ursinus	8000	de_Magalhaes_&_Costa_2009	NA	NA	NA	NA	NA	NA	NA	NA	1	de_Magalhaes_&_Costa_2009	NA	NA	NA	NA	NA	NA	NA	NA	NA	NA	NA	NA	7464.25	Myhrvold_et_al._2015	NA	NA	NA	NA	NA	NA	NA	NA	NA	NA	NA	NA	NA	NA	NA	NA	NA	NA	NA
Diprotodontia	Macropodidae	Dendrolagus	ursinus	Dendrolagus_ursinus	5009	Ashwell_2008	NA	NA	NA	NA	NA	NA	NA	NA	1	Myhrvold_et_al._2015	NA	NA	NA	NA	NA	NA	NA	NA	NA	NA	NA	NA	7300	de_Magalhaes_&_Costa_2009	NA	NA	NA	NA	NA	NA	NA	NA	NA	NA	NA	NA	NA	NA	NA	NA	NA	NA	NA
Diprotodontia	Macropodidae	Dorcopsis	atrata	Dorcopsis_atrata	5916.5	Wilman_et_al._2014	4100	Wilson_&_Mittermeier_2015	2050	Weisbecker_et_al._2013	NA	NA	NA	NA	1.01	Jones_et_al._2009	NA	NA	1214.08	Estimated_Pacifici_et_al._2013_maximum-lifespan	363	Jones_et_al._2009	NA	NA	517.3	Myhrvold_et_al._2015	NA	NA	2920	Jones_et_al._2009	NA	NA	NA	NA	NA	NA	NA	NA	NA	NA	NA	NA	NA	NA	NA	NA	NA	NA	NA
Diprotodontia	Macropodidae	Dorcopsis	atrata	Dorcopsis_atrata	2300	Myhrvold_et_al._2015	NA	NA	7500	Wilson_&_Mittermeier_2015	NA	NA	NA	NA	1	Myhrvold_et_al._2015	NA	NA	NA	NA	362.93	Soria_et_al._2021	NA	NA	NA	NA	NA	NA	NA	NA	NA	NA	NA	NA	NA	NA	NA	NA	NA	NA	NA	NA	NA	NA	NA	NA	NA	NA	NA
Diprotodontia	Macropodidae	Dorcopsis	atrata	Dorcopsis_atrata	6333	Ashwell_2008	NA	NA	NA	NA	NA	NA	NA	NA	1	Wilson_&_Mittermeier_2015	NA	NA	NA	NA	NA	NA	NA	NA	NA	NA	NA	NA	NA	NA	NA	NA	NA	NA	NA	NA	NA	NA	NA	NA	NA	NA	NA	NA	NA	NA	NA	NA	NA
Diprotodontia	Macropodidae	Dorcopsis	hageni	Dorcopsis_hageni	6430	Ashwell_2008	5500	Weisbecker_et_al._2013	NA	NA	NA	NA	NA	NA	1.01	Jones_et_al._2009	NA	NA	NA	NA	305	Jones_et_al._2009	NA	NA	NA	NA	NA	NA	NA	NA	NA	NA	NA	NA	NA	NA	NA	NA	NA	NA	NA	NA	NA	NA	NA	NA	1	Jones_et_al._2009	NA
Diprotodontia	Macropodidae	Dorcopsis	hageni	Dorcopsis_hageni	5499.99	Jones_et_al._2009	NA	NA	NA	NA	NA	NA	NA	NA	1	Soria_et_al._2021	NA	NA	NA	NA	304.99	Soria_et_al._2021	NA	NA	NA	NA	NA	NA	NA	NA	NA	NA	NA	NA	NA	NA	NA	NA	NA	NA	NA	NA	NA	NA	NA	NA	NA	NA	NA
Diprotodontia	Macropodidae	Dorcopsis	hageni	Dorcopsis_hageni	5500	Moura_et_al._2024	NA	NA	NA	NA	NA	NA	NA	NA	1	Wilson_&_Mittermeier_2015	NA	NA	NA	NA	NA	NA	NA	NA	NA	NA	NA	NA	NA	NA	NA	NA	NA	NA	NA	NA	NA	NA	NA	NA	NA	NA	NA	NA	NA	NA	NA	NA	NA
Diprotodontia	Macropodidae	Dorcopsis	luctuosa	Dorcopsis_luctuosa	4254.78	Myhrvold_et_al._2015	3570	Fisher_et_al._2001	9130	Weisbecker_et_al._2013	NA	NA	NA	NA	1	Fisher_et_al._2001	1.52	Soria_et_al._2021	1825	Soria_et_al._2021	301	Jones_et_al._2009	191	Fisher_et_al._2001	450	Fisher_et_al._2001	NA	NA	2920	Fisher_et_al._2001	NA	NA	NA	NA	NA	NA	NA	NA	NA	NA	NA	NA	NA	NA	NA	NA	1	Jones_et_al._2009	NA
Diprotodontia	Macropodidae	Dorcopsis	luctuosa	Dorcopsis_luctuosa	6352	Wilman_et_al._2014	3600	Wilson_&_Mittermeier_2015	9150	Wilson_&_Mittermeier_2015	NA	NA	NA	NA	1	Soria_et_al._2021	NA	NA	NA	NA	300.95	Soria_et_al._2021	191	Jones_et_al._2009	481.87	Myhrvold_et_al._2015	NA	NA	5073.5	de_Magalhaes_&_Costa_2009	NA	NA	NA	NA	NA	NA	NA	NA	NA	NA	NA	NA	NA	NA	NA	NA	NA	NA	NA
Diprotodontia	Macropodidae	Dorcopsis	luctuosa	Dorcopsis_luctuosa	7392	Ashwell_2008	NA	NA	NA	NA	NA	NA	NA	NA	1	Wilson_&_Mittermeier_2015	NA	NA	NA	NA	NA	NA	190.86	Myhrvold_et_al._2015	450	Wilson_&_Mittermeier_2015	NA	NA	NA	NA	NA	NA	NA	NA	NA	NA	NA	NA	NA	NA	NA	NA	NA	NA	NA	NA	NA	NA	NA
Diprotodontia	Macropodidae	Dorcopsis	muelleri	Dorcopsis_muelleri	5000	Myhrvold_et_al._2015	5000	Fisher_et_al._2001	1300	Weisbecker_et_al._2013	NA	NA	NA	NA	1	Fisher_et_al._2001	1.52	Myhrvold_et_al._2015	1654.67	Estimated_Pacifici_et_al._2013_maximum-lifespan	270	Fisher_et_al._2001	190.86	Myhrvold_et_al._2015	481.87	Myhrvold_et_al._2015	NA	NA	4526	de_Magalhaes_&_Costa_2009	NA	NA	NA	NA	NA	NA	NA	NA	NA	NA	NA	NA	NA	NA	NA	NA	1	Jones_et_al._2009	NA
Diprotodontia	Macropodidae	Dorcopsis	muelleri	Dorcopsis_muelleri	5500	Wilman_et_al._2014	5900	Wilson_&_Mittermeier_2015	NA	NA	NA	NA	NA	NA	1	Jones_et_al._2009	NA	NA	NA	NA	269	Jones_et_al._2009	NA	NA	NA	NA	NA	NA	2774	Jones_et_al._2009	NA	NA	NA	NA	NA	NA	NA	NA	NA	NA	NA	NA	NA	NA	NA	NA	NA	NA	NA
Diprotodontia	Macropodidae	Dorcopsis	muelleri	Dorcopsis_muelleri	7500	Todorov_et_al._2021	NA	NA	NA	NA	NA	NA	NA	NA	1	Myhrvold_et_al._2015	NA	NA	NA	NA	270	Myhrvold_et_al._2015	NA	NA	NA	NA	NA	NA	5073.5	Myhrvold_et_al._2015	NA	NA	NA	NA	NA	NA	NA	NA	NA	NA	NA	NA	NA	NA	NA	NA	NA	NA	NA
Diprotodontia	Macropodidae	Dorcopsulus	macleayi	Dorcopsulus_macleayi	2780.54	Jones_et_al._2009	NA	NA	2928	Weisbecker_et_al._2013	21	Myhrvold_et_al._2015	NA	NA	1.24	Jones_et_al._2009	NA	NA	1354.87	Estimated_Pacifici_et_al._2013_maximum-lifespan	547.92	Myhrvold_et_al._2015	365	Myhrvold_et_al._2015	730.5	Myhrvold_et_al._2015	NA	NA	2883.5	Myhrvold_et_al._2015	NA	NA	NA	NA	NA	NA	NA	NA	NA	NA	NA	NA	NA	NA	NA	NA	1	Jones_et_al._2009	NA
Diprotodontia	Macropodidae	Dorcopsulus	macleayi	Dorcopsulus_macleayi	2988	de_Magalhaes_&_Costa_2009	NA	NA	NA	NA	NA	NA	NA	NA	1.2	Soria_et_al._2021	NA	NA	NA	NA	NA	NA	NA	NA	NA	NA	NA	NA	2883.5	de_Magalhaes_&_Costa_2009	NA	NA	NA	NA	NA	NA	NA	NA	NA	NA	NA	NA	NA	NA	NA	NA	NA	NA	NA
Diprotodontia	Macropodidae	Dorcopsulus	macleayi	Dorcopsulus_macleayi	2500	Ashwell_2008	NA	NA	NA	NA	NA	NA	NA	NA	1	Wilson_&_Mittermeier_2015	NA	NA	NA	NA	NA	NA	NA	NA	NA	NA	NA	NA	NA	NA	NA	NA	NA	NA	NA	NA	NA	NA	NA	NA	NA	NA	NA	NA	NA	NA	NA	NA	NA
Diprotodontia	Macropodidae	Dorcopsulus	vanheurni	Dorcopsulus_vanheurni	1696.5	Todorov_et_al._2021	1893	Weisbecker_et_al._2013	1500	Weisbecker_et_al._2013	NA	NA	NA	NA	1.18	Jones_et_al._2009	NA	NA	1825	Soria_et_al._2021	NA	NA	NA	NA	NA	NA	NA	NA	NA	NA	NA	NA	NA	NA	NA	NA	NA	NA	NA	NA	NA	NA	NA	NA	NA	NA	1	Jones_et_al._2009	NA
Diprotodontia	Macropodidae	Dorcopsulus	vanheurni	Dorcopsulus_vanheurni	1890.36	Jones_et_al._2009	1900	Wilson_&_Mittermeier_2015	1750	Wilson_&_Mittermeier_2015	NA	NA	NA	NA	1.5	Todorov_et_al._2021	NA	NA	NA	NA	NA	NA	NA	NA	NA	NA	NA	NA	NA	NA	NA	NA	NA	NA	NA	NA	NA	NA	NA	NA	NA	NA	NA	NA	NA	NA	NA	NA	NA
Diprotodontia	Macropodidae	Dorcopsulus	vanheurni	Dorcopsulus_vanheurni	1785.75	Cassia-Silva_&_Sales_2019	NA	NA	NA	NA	NA	NA	NA	NA	1.24	Cassia-Silva_&_Sales_2019	NA	NA	NA	NA	NA	NA	NA	NA	NA	NA	NA	NA	NA	NA	NA	NA	NA	NA	NA	NA	NA	NA	NA	NA	NA	NA	NA	NA	NA	NA	NA	NA	NA
Diprotodontia	Macropodidae	Lagorchestes	asomatus_�	Lagorchestes_asomatus_�	1500	Jones_et_al._2009	NA	NA	NA	NA	NA	NA	NA	NA	1	Jones_et_al._2009	NA	NA	NA	NA	NA	NA	NA	NA	NA	NA	NA	NA	2427.25	Myhrvold_et_al._2015	NA	NA	NA	NA	NA	NA	NA	NA	NA	NA	NA	NA	NA	NA	NA	NA	NA	NA	NA
Diprotodontia	Macropodidae	Lagorchestes	asomatus_�	Lagorchestes_asomatus_�	NA	NA	NA	NA	NA	NA	NA	NA	NA	NA	1	Myhrvold_et_al._2015	NA	NA	NA	NA	NA	NA	NA	NA	NA	NA	NA	NA	NA	NA	NA	NA	NA	NA	NA	NA	NA	NA	NA	NA	NA	NA	NA	NA	NA	NA	NA	NA	NA
Diprotodontia	Macropodidae	Lagorchestes	asomatus_�	Lagorchestes_asomatus_�	NA	NA	NA	NA	NA	NA	NA	NA	NA	NA	NA	NA	NA	NA	NA	NA	NA	NA	NA	NA	NA	NA	NA	NA	NA	NA	NA	NA	NA	NA	NA	NA	NA	NA	NA	NA	NA	NA	NA	NA	NA	NA	NA	NA	NA
Diprotodontia	Macropodidae	Lagorchestes	conspicillatus	Lagorchestes_conspicillatus	3050	Wilman_et_al._2014	3000	Fisher_et_al._2001	3000	Weisbecker_et_al._2013	30	Fisher_et_al._2001	NA	NA	1	Fisher_et_al._2001	1.71	Myhrvold_et_al._2015	1100.22	Pacifici_et_al._2013	204	Fisher_et_al._2001	153	Fisher_et_al._2001	363	Fisher_et_al._2001	NA	NA	2190	Fisher_et_al._2001	NA	NA	950	Fisher_et_al._2001	950	Jones_et_al._2009	NA	NA	NA	NA	NA	NA	NA	NA	NA	NA	1	Fisher_et_al._2001	S
Diprotodontia	Macropodidae	Lagorchestes	conspicillatus	Lagorchestes_conspicillatus	2821	Jones_et_al._2009	3200	Wilson_&_Mittermeier_2015	4050	Wilson_&_Mittermeier_2015	31.09	Jones_et_al._2009	NA	NA	1	Jones_et_al._2009	2.38	Cassia-Silva_&_Sales_2019	NA	NA	204	Myhrvold_et_al._2015	153	Jones_et_al._2009	376.94	Myhrvold_et_al._2015	NA	NA	1825	Fisher_et_al._2001	NA	NA	NA	NA	NA	NA	NA	NA	NA	NA	NA	NA	NA	NA	NA	NA	NA	NA	S
Diprotodontia	Macropodidae	Lagorchestes	conspicillatus	Lagorchestes_conspicillatus	2418	Gonzalez-Voyer_et_al._2016	NA	NA	NA	NA	NA	NA	NA	NA	1	Myhrvold_et_al._2015	2	Wilson_&_Mittermeier_2015	NA	NA	210	Wilson_&_Mittermeier_2015	152.57	Myhrvold_et_al._2015	365	Wilson_&_Mittermeier_2015	NA	NA	3215.65	Myhrvold_et_al._2015	NA	NA	NA	NA	NA	NA	NA	NA	NA	NA	NA	NA	NA	NA	NA	NA	NA	NA	NA
Diprotodontia	Macropodidae	Lagorchestes	hirsutus	Lagorchestes_hirsutus	1265	Wilman_et_al._2014	1310	Fisher_et_al._2001	1220	Weisbecker_et_al._2013	NA	NA	NA	NA	1	Fisher_et_al._2001	1.89	Myhrvold_et_al._2015	1342.37	Estimated_Pacifici_et_al._2013_maximum-lifespan	150	Fisher_et_al._2001	125	Fisher_et_al._2001	315	Fisher_et_al._2001	NA	NA	2920	Fisher_et_al._2001	NA	NA	500	Fisher_et_al._2001	1,000.00	Fisher_et_al._2001	1300	Fisher_et_al._2001	NA	NA	NA	NA	NA	NA	NA	NA	1	Fisher_et_al._2001	S
Diprotodontia	Macropodidae	Lagorchestes	hirsutus	Lagorchestes_hirsutus	1407.14	Jones_et_al._2009	1350	Wilson_&_Mittermeier_2015	1500	Wilson_&_Mittermeier_2015	NA	NA	NA	NA	1	Jones_et_al._2009	2.92	Cassia-Silva_&_Sales_2019	NA	NA	150	Myhrvold_et_al._2015	124.83	Myhrvold_et_al._2015	345	Fisher_et_al._2001	NA	NA	4825.3	Myhrvold_et_al._2015	NA	NA	320	Fisher_et_al._2001	499.99	Jones_et_al._2009	NA	NA	NA	NA	NA	NA	NA	NA	NA	NA	NA	NA	S
Diprotodontia	Macropodidae	Lagorchestes	hirsutus	Lagorchestes_hirsutus	1660	Todorov_et_al._2021	NA	NA	NA	NA	NA	NA	NA	NA	1	Myhrvold_et_al._2015	3	Wilson_&_Mittermeier_2015	NA	NA	210	Wilson_&_Mittermeier_2015	NA	NA	150	Wilson_&_Mittermeier_2015	NA	NA	NA	NA	NA	NA	NA	NA	749.99	Myhrvold_et_al._2015	NA	NA	NA	NA	NA	NA	NA	NA	NA	NA	NA	NA	NA
Diprotodontia	Macropodidae	Lagorchestes	leporides_�	Lagorchestes_leporides_�	3000	Jones_et_al._2009	3000	Weisbecker_et_al._2013	3000	Weisbecker_et_al._2013	NA	NA	NA	NA	1	Jones_et_al._2009	NA	NA	NA	NA	NA	NA	NA	NA	NA	NA	NA	NA	NA	NA	NA	NA	NA	NA	NA	NA	NA	NA	NA	NA	NA	NA	NA	NA	NA	NA	NA	NA	NA
Diprotodontia	Macropodidae	Lagorchestes	leporides_�	Lagorchestes_leporides_�	1598	Ashwell_2008	NA	NA	NA	NA	NA	NA	NA	NA	1	Myhrvold_et_al._2015	NA	NA	NA	NA	NA	NA	NA	NA	NA	NA	NA	NA	NA	NA	NA	NA	NA	NA	NA	NA	NA	NA	NA	NA	NA	NA	NA	NA	NA	NA	NA	NA	NA
Diprotodontia	Macropodidae	Lagorchestes	leporides_�	Lagorchestes_leporides_�	NA	NA	NA	NA	NA	NA	NA	NA	NA	NA	NA	NA	NA	NA	NA	NA	NA	NA	NA	NA	NA	NA	NA	NA	NA	NA	NA	NA	NA	NA	NA	NA	NA	NA	NA	NA	NA	NA	NA	NA	NA	NA	NA	NA	NA
Diprotodontia	Macropodidae	Lagostrophus	fasciatus	Lagostrophus_fasciatus	2100	de_Magalhaes_&_Costa_2009	1800	Fisher_et_al._2001	1700	Weisbecker_et_al._2013	30	Wilson_&_Mittermeier_2015	NA	NA	1	Fisher_et_al._2001	1.1	Myhrvold_et_al._2015	682.55	Estimated_Pacifici_et_al._2013_maximum-lifespan	270	Fisher_et_al._2001	365	Fisher_et_al._2001	365	Fisher_et_al._2001	NA	NA	1460	Fisher_et_al._2001	NA	NA	360	Fisher_et_al._2001	900	Fisher_et_al._2001	1000	Fisher_et_al._2001	NA	NA	NA	NA	NA	NA	NA	NA	1	Fisher_et_al._2001	MMFF
Diprotodontia	Macropodidae	Lagostrophus	fasciatus	Lagostrophus_fasciatus	1933.48	Jones_et_al._2009	1770	Russell_1982	NA	NA	NA	NA	NA	NA	1	Wilson_&_Mittermeier_2015	1	Cassia-Silva_&_Sales_2019	NA	NA	269	Jones_et_al._2009	365	Jones_et_al._2009	391.96	Myhrvold_et_al._2015	NA	NA	NA	NA	NA	NA	330	Russell_1982	359.99	Jones_et_al._2009	NA	NA	NA	NA	NA	NA	NA	NA	NA	NA	NA	NA	S
Diprotodontia	Macropodidae	Lagostrophus	fasciatus	Lagostrophus_fasciatus	1700	Cassia-Silva_&_Sales_2019	NA	NA	NA	NA	NA	NA	NA	NA	1	Soria_et_al._2021	1	Wilson_&_Mittermeier_2015	NA	NA	269.23	Myhrvold_et_al._2015	365	Myhrvold_et_al._2015	360	Jackson_2003	NA	NA	NA	NA	NA	NA	NA	NA	NA	NA	NA	NA	NA	NA	NA	NA	NA	NA	NA	NA	NA	NA	NA
Diprotodontia	Macropodidae	Macropus	fuliginosus	Macropus_fuliginosus	26907.35	Myhrvold_et_al._2015	16000	Fisher_et_al._2001	34150	Rose_et_al._1997	31	Fisher_et_al._2001	NA	NA	1	Fisher_et_al._2001	1	Jones_et_al._2009	2718.27	Pacifici_et_al._2013	540	Fisher_et_al._2001	372	Fisher_et_al._2001	604	Fisher_et_al._2001	NA	NA	7300	Fisher_et_al._2001	0.86	Fisher_et_al._2001	5500	Fisher_et_al._2001	11,000.00	Fisher_et_al._2001	1600	Fisher_et_al._2001	51.62	Rose_et_al._1997	NA	NA	NA	NA	NA	NA	3.1	Fisher_et_al._2001	sex-specific
Diprotodontia	Macropodidae	Macropus	fuliginosus	Macropus_fuliginosus	22000	Wilman_et_al._2014	28000	Wilson_&_Mittermeier_2015	41700	Weisbecker_et_al._2013	31	Wilson_&_Mittermeier_2015	NA	NA	1	de_Magalhaes_&_Costa_2009	1	de_Magalhaes_&_Costa_2009	NA	NA	519	Jones_et_al._2009	372	Jones_et_al._2009	420	Fisher_et_al._2001	NA	NA	NA	NA	0.86	Jones_et_al._2009	NA	NA	7,778.17	Jones_et_al._2009	NA	NA	NA	NA	NA	NA	NA	NA	NA	NA	3.2	Fisher_et_al._2001	MMFF
Diprotodontia	Macropodidae	Macropus	fuliginosus	Macropus_fuliginosus	28250	de_Magalhaes_&_Costa_2009	NA	NA	45000	Wilson_&_Mittermeier_2015	30	de_Magalhaes_&_Costa_2009	NA	NA	1	Wilson_&_Mittermeier_2015	1	Myhrvold_et_al._2015	NA	NA	540	de_Magalhaes_&_Costa_2009	385	de_Magalhaes_&_Costa_2009	670	de_Magalhaes_&_Costa_2009	NA	NA	8468	Myhrvold_et_al._2015	0.93	de_Magalhaes_&_Costa_2009	NA	NA	9,389.08	Myhrvold_et_al._2015	NA	NA	NA	NA	NA	NA	NA	NA	NA	NA	2.5	Fisher_et_al._2001	NA
Diprotodontia	Macropodidae	Macropus	giganteus	Macropus_giganteus	25875	Wilman_et_al._2014	17800	Fisher_et_al._2001	40720	Rose_et_al._1997	36.28	Myhrvold_et_al._2015	NA	NA	1	Fisher_et_al._2001	1	Jones_et_al._2009	3170.27	Pacifici_et_al._2013	500	Fisher_et_al._2001	363	Fisher_et_al._2001	660	Fisher_et_al._2001	NA	NA	8760	Fisher_et_al._2001	0.86	Russell_1984	5500	Fisher_et_al._2001	12,000.00	Fisher_et_al._2001	18000	Fisher_et_al._2001	42.02	Rose_et_al._1997	50	Russell_1982	NA	NA	NA	NA	3.5	Fisher_et_al._2001	MMFF
Diprotodontia	Macropodidae	Macropus	giganteus	Macropus_giganteus	33409.89	Jones_et_al._2009	27600	Russell_1984	35000	Weisbecker_et_al._2013	34	Jackson_2003	NA	NA	1	Jones_et_al._2009	1	de_Magalhaes_&_Costa_2009	NA	NA	540	Fisher_et_al._2001	363	Jones_et_al._2009	671.93	Myhrvold_et_al._2015	NA	NA	NA	NA	0.74	Fisher_et_al._2001	5000	Russell_1982	8,124.03	Jones_et_al._2009	NA	NA	NA	NA	NA	NA	NA	NA	NA	NA	4.1	Fisher_et_al._2001	NA
Diprotodontia	Macropodidae	Macropus	giganteus	Macropus_giganteus	49500	de_Magalhaes_&_Costa_2009	29500	Wilson_&_Mittermeier_2015	54500	Wilson_&_Mittermeier_2015	36	de_Magalhaes_&_Costa_2009	NA	NA	1	de_Magalhaes_&_Costa_2009	1	Myhrvold_et_al._2015	NA	NA	510.82	Cassia-Silva_&_Sales_2019	342	de_Magalhaes_&_Costa_2009	540	Fisher_et_al._2001	NA	NA	9125	Myhrvold_et_al._2015	0.84	Jones_et_al._2009	NA	NA	6,062.01	Myhrvold_et_al._2015	NA	NA	NA	NA	NA	NA	NA	NA	NA	NA	3.7	Fisher_et_al._2001	MMFF
Diprotodontia	Macropodidae	Notamacropus	agilis	Notamacropus_agilis	16000	de_Magalhaes_&_Costa_2009	11000	Fisher_et_al._2001	11400	Rose_et_al._1997	29	Fisher_et_al._2001	NA	NA	1	Fisher_et_al._2001	1.8	Jones_et_al._2009	1821.07	Pacifici_et_al._2013	330	Fisher_et_al._2001	220	Fisher_et_al._2001	405	Fisher_et_al._2001	4745	Ferreira_et_al._2023	4380	Fisher_et_al._2001	0.69	Fisher_et_al._2001	2287	Fisher_et_al._2001	2,286.70	Jones_et_al._2009	NA	NA	25.64	Rose_et_al._1997	38	Russell_1982	85	Ferreira_et_al._2023	87	Ferreira_et_al._2023	2.5	Fisher_et_al._2001	G
Diprotodontia	Macropodidae	Notamacropus	agilis	Notamacropus_agilis	11815.75	Jones_et_al._2009	10300	Ferreira_et_al._2023	19000	Weisbecker_et_al._2013	29.75	Myhrvold_et_al._2015	NA	NA	1	de_Magalhaes_&_Costa_2009	1.8	Myhrvold_et_al._2015	NA	NA	214	de_Magalhaes_&_Costa_2009	217	Jones_et_al._2009	357	Fisher_et_al._2001	2920	Ferreira_et_al._2023	5110	Tidiere_et_al._2016	0.63	Jones_et_al._2009	NA	NA	NA	NA	NA	NA	NA	NA	NA	NA	NA	NA	NA	NA	5.5	Jones_et_al._2009	G
Diprotodontia	Macropodidae	Notamacropus	agilis	Notamacropus_agilis	13907.87	Myhrvold_et_al._2015	12000	Russell_1982	19000	Rose_et_al._1997	30	Wilson_&_Mittermeier_2015	NA	NA	1	Wilson_&_Mittermeier_2015	NA	NA	NA	NA	322	Jones_et_al._2009	220	de_Magalhaes_&_Costa_2009	411	Jones_et_al._2009	NA	NA	6168.5	Myhrvold_et_al._2015	0.63	de_Magalhaes_&_Costa_2009	NA	NA	NA	NA	NA	NA	NA	NA	NA	NA	NA	NA	NA	NA	NA	NA	NA
Diprotodontia	Macropodidae	Notamacropus	dorsalis	Notamacropus_dorsalis	11250	de_Magalhaes_&_Costa_2009	6500	Fisher_et_al._2001	16000	Weisbecker_et_al._2013	34	Fisher_et_al._2001	NA	NA	1	Fisher_et_al._2001	1.45	Myhrvold_et_al._2015	1970.34	Pacifici_et_al._2013	335	de_Magalhaes_&_Costa_2009	211	Fisher_et_al._2001	420	Fisher_et_al._2001	NA	NA	5475	Fisher_et_al._2001	0.75	de_Magalhaes_&_Costa_2009	1000	Fisher_et_al._2001	1,000.00	Jones_et_al._2009	NA	NA	NA	NA	NA	NA	NA	NA	NA	NA	6	Fisher_et_al._2001	MMFF
Diprotodontia	Macropodidae	Notamacropus	dorsalis	Notamacropus_dorsalis	11249.96	Jones_et_al._2009	6400	Wilson_&_Mittermeier_2015	14850	Wilson_&_Mittermeier_2015	36	Fisher_et_al._2001	NA	NA	1	Jones_et_al._2009	NA	NA	NA	NA	330	Wilson_&_Mittermeier_2015	211	Jones_et_al._2009	426	de_Magalhaes_&_Costa_2009	NA	NA	4380	Fisher_et_al._2001	NA	NA	NA	NA	NA	NA	NA	NA	NA	NA	NA	NA	NA	NA	NA	NA	4.3	Fisher_et_al._2001	MMFF
Diprotodontia	Macropodidae	Notamacropus	dorsalis	Notamacropus_dorsalis	8728	Ashwell_2008	NA	NA	NA	NA	34.98	Jones_et_al._2009	NA	NA	1	de_Magalhaes_&_Costa_2009	NA	NA	NA	NA	NA	NA	211	de_Magalhaes_&_Costa_2009	476.2	Myhrvold_et_al._2015	NA	NA	NA	NA	NA	NA	NA	NA	NA	NA	NA	NA	NA	NA	NA	NA	NA	NA	NA	NA	4	Wilson_&_Mittermeier_2015	NA
Diprotodontia	Macropodidae	Notamacropus	eugenii	Notamacropus_eugenii	4796	McNab_2008	5500	Fisher_et_al._2001	5850	Rose_et_al._1997	29	Fisher_et_al._2001	NA	NA	1	Fisher_et_al._2001	1	Jones_et_al._2009	1766.87	Pacifici_et_al._2013	350	Fisher_et_al._2001	365	Fisher_et_al._2001	270	Fisher_et_al._2001	5110	Ferreira_et_al._2023	5110	Fisher_et_al._2001	0.45	Fisher_et_al._2001	1100	Fisher_et_al._2001	3,000.00	Fisher_et_al._2001	2000	Fisher_et_al._2001	31	Rose_et_al._1997	NA	NA	64	Ferreira_et_al._2023	69	Ferreira_et_al._2023	1	Fisher_et_al._2001	NA
Diprotodontia	Macropodidae	Notamacropus	eugenii	Notamacropus_eugenii	5278.48	Jones_et_al._2009	5000	Russell_1984	7500	Weisbecker_et_al._2013	29	Wilson_&_Mittermeier_2015	NA	NA	1	de_Magalhaes_&_Costa_2009	1	de_Magalhaes_&_Costa_2009	NA	NA	300	Fisher_et_al._2001	365	Jones_et_al._2009	319	Jones_et_al._2009	5110	Ferreira_et_al._2023	5511.5	Myhrvold_et_al._2015	0.37	Fisher_et_al._2001	1000	Fisher_et_al._2001	1,048.80	Jones_et_al._2009	NA	NA	NA	NA	NA	NA	58	Ferreira_et_al._2023	68	Ferreira_et_al._2023	8	Jones_et_al._2009	MMFF
Diprotodontia	Macropodidae	Notamacropus	eugenii	Notamacropus_eugenii	6500	de_Magalhaes_&_Costa_2009	5000	Wilson_&_Mittermeier_2015	8000	Wilson_&_Mittermeier_2015	28	de_Magalhaes_&_Costa_2009	NA	NA	1	Wilson_&_Mittermeier_2015	1	Myhrvold_et_al._2015	NA	NA	325	de_Magalhaes_&_Costa_2009	365	de_Magalhaes_&_Costa_2009	274	de_Magalhaes_&_Costa_2009	5110	Ferreira_et_al._2023	NA	NA	0.44	Jones_et_al._2009	960	Fisher_et_al._2001	2,024.40	Myhrvold_et_al._2015	NA	NA	NA	NA	NA	NA	51	Ferreira_et_al._2023	66	Ferreira_et_al._2023	NA	NA	MMFF
Diprotodontia	Macropodidae	Notamacropus	greyi_�	Notamacropus_greyi_�	10000	Jones_et_al._2009	NA	NA	NA	NA	NA	NA	NA	NA	1	Jones_et_al._2009	NA	NA	NA	NA	NA	NA	NA	NA	NA	NA	NA	NA	NA	NA	NA	NA	NA	NA	NA	NA	NA	NA	NA	NA	NA	NA	NA	NA	NA	NA	NA	NA	NA
Diprotodontia	Macropodidae	Notamacropus	greyi_�	Notamacropus_greyi_�	9016	Ashwell_2008	19000	Weisbecker_et_al._2013	NA	NA	NA	NA	NA	NA	1	Myhrvold_et_al._2015	NA	NA	NA	NA	NA	NA	NA	NA	NA	NA	NA	NA	NA	NA	NA	NA	NA	NA	NA	NA	NA	NA	NA	NA	NA	NA	NA	NA	NA	NA	NA	NA	NA
Diprotodontia	Macropodidae	Notamacropus	greyi_�	Notamacropus_greyi_�	10000	Moura_et_al._2024	NA	NA	NA	NA	NA	NA	NA	NA	NA	NA	NA	NA	NA	NA	NA	NA	NA	NA	NA	NA	NA	NA	NA	NA	NA	NA	NA	NA	NA	NA	NA	NA	NA	NA	NA	NA	NA	NA	NA	NA	NA	NA	NA
Diprotodontia	Macropodidae	Notamacropus	irma	Notamacropus_irma	8000	Jones_et_al._2009	8000	Fisher_et_al._2001	8000	Weisbecker_et_al._2013	NA	NA	NA	NA	1	Fisher_et_al._2001	NA	NA	NA	NA	220	Todorov_et_al._2021	NA	NA	NA	NA	NA	NA	NA	NA	NA	NA	NA	NA	NA	NA	NA	NA	NA	NA	NA	NA	NA	NA	NA	NA	1	Fisher_et_al._2001	S
Diprotodontia	Macropodidae	Notamacropus	irma	Notamacropus_irma	4684	Ashwell_2008	NA	NA	NA	NA	NA	NA	NA	NA	1	Jones_et_al._2009	NA	NA	NA	NA	NA	NA	NA	NA	NA	NA	NA	NA	NA	NA	NA	NA	NA	NA	NA	NA	NA	NA	NA	NA	NA	NA	NA	NA	NA	NA	NA	NA	S_MF
Diprotodontia	Macropodidae	Notamacropus	irma	Notamacropus_irma	9000	Moura_et_al._2024	NA	NA	NA	NA	NA	NA	NA	NA	1	Myhrvold_et_al._2015	NA	NA	NA	NA	NA	NA	NA	NA	NA	NA	NA	NA	NA	NA	NA	NA	NA	NA	NA	NA	NA	NA	NA	NA	NA	NA	NA	NA	NA	NA	NA	NA	NA
Diprotodontia	Macropodidae	Notamacropus	parma	Notamacropus_parma	3856.81	Gonzalez-Voyer_et_al._2016	3550	Fisher_et_al._2001	5000	Weisbecker_et_al._2013	31	Fisher_et_al._2001	NA	NA	1	Fisher_et_al._2001	1.3	Jones_et_al._2009	1640.7	Pacifici_et_al._2013	294	Fisher_et_al._2001	213	Fisher_et_al._2001	424	Fisher_et_al._2001	NA	NA	3650	Fisher_et_al._2001	0.51	Fisher_et_al._2001	754	Fisher_et_al._2001	1,750.00	Fisher_et_al._2001	2485	Fisher_et_al._2001	NA	NA	NA	NA	NA	NA	NA	NA	1.3	Fisher_et_al._2001	MF
Diprotodontia	Macropodidae	Notamacropus	parma	Notamacropus_parma	4156.62	Jones_et_al._2009	3540	Russell_1982	5000	Wilson_&_Mittermeier_2015	35	Fisher_et_al._2001	NA	NA	1	Wilson_&_Mittermeier_2015	1.3	de_Magalhaes_&_Costa_2009	NA	NA	292	Jones_et_al._2009	213	Jones_et_al._2009	380	Jones_et_al._2009	NA	NA	NA	NA	0.5	Jones_et_al._2009	750	Fisher_et_al._2001	1,800.00	Russell_1982	NA	NA	NA	NA	NA	NA	NA	NA	NA	NA	NA	NA	S
Diprotodontia	Macropodidae	Notamacropus	parma	Notamacropus_parma	4500	Wilman_et_al._2014	4500	Wilson_&_Mittermeier_2015	NA	NA	34.66	Jones_et_al._2009	NA	NA	1	de_Magalhaes_&_Costa_2009	1.3	Myhrvold_et_al._2015	NA	NA	303	de_Magalhaes_&_Costa_2009	213	de_Magalhaes_&_Costa_2009	365	Wilson_&_Mittermeier_2015	NA	NA	5803.5	Myhrvold_et_al._2015	0.51	de_Magalhaes_&_Costa_2009	NA	NA	NA	NA	NA	NA	NA	NA	NA	NA	NA	NA	NA	NA	NA	NA	S
Diprotodontia	Macropodidae	Notamacropus	parryi	Notamacropus_parryi	13500	Todorov_et_al._2021	11000	Fisher_et_al._2001	NA	NA	38	Fisher_et_al._2001	NA	NA	1	Fisher_et_al._2001	1.29	Myhrvold_et_al._2015	2071.25	Pacifici_et_al._2013	645	Fisher_et_al._2001	266	Fisher_et_al._2001	630	Fisher_et_al._2001	NA	NA	5110	Myhrvold_et_al._2015	NA	NA	NA	NA	NA	NA	NA	NA	NA	NA	NA	NA	NA	NA	NA	NA	6	Fisher_et_al._2001	S_MMFF
Diprotodontia	Macropodidae	Notamacropus	parryi	Notamacropus_parryi	12629.83	Jones_et_al._2009	11000	Wilson_&_Mittermeier_2015	16000	Weisbecker_et_al._2013	37.14	Jones_et_al._2009	NA	NA	1	Jones_et_al._2009	1.37	Cassia-Silva_&_Sales_2019	NA	NA	450	Fisher_et_al._2001	266	Jones_et_al._2009	586	Fisher_et_al._2001	NA	NA	6935	Fisher_et_al._2001	NA	NA	NA	NA	NA	NA	NA	NA	NA	NA	NA	NA	NA	NA	NA	NA	3.1	Fisher_et_al._2001	MMFF
Diprotodontia	Macropodidae	Notamacropus	parryi	Notamacropus_parryi	16500	de_Magalhaes_&_Costa_2009	NA	NA	20000	Wilson_&_Mittermeier_2015	36	de_Magalhaes_&_Costa_2009	NA	NA	1	de_Magalhaes_&_Costa_2009	NA	NA	NA	NA	365	de_Magalhaes_&_Costa_2009	266	de_Magalhaes_&_Costa_2009	720	Fisher_et_al._2001	NA	NA	4015	Fisher_et_al._2001	NA	NA	NA	NA	NA	NA	NA	NA	NA	NA	NA	NA	NA	NA	NA	NA	NA	NA	MMFF
Diprotodontia	Macropodidae	Notamacropus	rufogriseus	Notamacropus_rufogriseus	16525	Myhrvold_et_al._2015	13250	Wilson_&_Mittermeier_2015	18500	Rose_et_al._1997	30	Wilson_&_Mittermeier_2015	NA	NA	1	Fisher_et_al._2001	1	Jones_et_al._2009	2166.36	Pacifici_et_al._2013	493	Fisher_et_al._2001	365	Fisher_et_al._2001	428	Fisher_et_al._2001	NA	NA	5548	de_Magalhaes_&_Costa_2009	0.48	Fisher_et_al._2001	2300	Russell_1982	3,199.21	Jones_et_al._2009	6500	Fisher_et_al._2001	54.57	Rose_et_al._1997	NA	NA	40	Ferreira_et_al._2023	76	Ferreira_et_al._2023	1.5	Fisher_et_al._2001	S
Diprotodontia	Macropodidae	Notamacropus	rufogriseus	Notamacropus_rufogriseus	16850	Jones_et_al._2009	13800	Fisher_et_al._2001	18600	Weisbecker_et_al._2013	30	Fisher_et_al._2001	NA	NA	1.01	Jones_et_al._2009	1	de_Magalhaes_&_Costa_2009	NA	NA	420	Fisher_et_al._2001	280	Jones_et_al._2009	390	Fisher_et_al._2001	3650	Ferreira_et_al._2023	1825	Fisher_et_al._2001	0.53	Jones_et_al._2009	NA	NA	4,450.00	Fisher_et_al._2001	NA	NA	NA	NA	NA	NA	NA	NA	NA	NA	1.31	Jones_et_al._2009	S_MMFF
Diprotodontia	Macropodidae	Notamacropus	rufogriseus	Notamacropus_rufogriseus	16200	de_Magalhaes_&_Costa_2009	12000	Russell_1982	20900	Wilson_&_Mittermeier_2015	29	de_Magalhaes_&_Costa_2009	NA	NA	1	de_Magalhaes_&_Costa_2009	1	Myhrvold_et_al._2015	NA	NA	426.22	Cassia-Silva_&_Sales_2019	273	de_Magalhaes_&_Costa_2009	395	de_Magalhaes_&_Costa_2009	NA	NA	6935	Myhrvold_et_al._2015	0.6	de_Magalhaes_&_Costa_2009	NA	NA	2,341.25	Myhrvold_et_al._2015	NA	NA	NA	NA	NA	NA	NA	NA	NA	NA	1.63	Fisher_et_al._2001	NA
Diprotodontia	Macropodidae	Onychogalea	fraenata	Onychogalea_fraenata	5500	de_Magalhaes_&_Costa_2009	3400	Fisher_et_al._2001	5700	Weisbecker_et_al._2013	23	Fisher_et_al._2001	NA	NA	1	Fisher_et_al._2001	1.89	Myhrvold_et_al._2015	834.86	Pacifici_et_al._2013	165	Fisher_et_al._2001	125	Fisher_et_al._2001	185	Fisher_et_al._2001	2190	Ferreira_et_al._2023	NA	NA	NA	NA	800	Fisher_et_al._2001	1,900.00	Fisher_et_al._2001	2300	Fisher_et_al._2001	NA	NA	NA	NA	47	Ferreira_et_al._2023	80	Ferreira_et_al._2023	1.1	Fisher_et_al._2001	S
Diprotodontia	Macropodidae	Onychogalea	fraenata	Onychogalea_fraenata	4952.05	Jones_et_al._2009	3400	Wilson_&_Mittermeier_2015	5550	Wilson_&_Mittermeier_2015	23	Myhrvold_et_al._2015	NA	NA	1	Jones_et_al._2009	2.92	Cassia-Silva_&_Sales_2019	NA	NA	164.53	Cassia-Silva_&_Sales_2019	NA	NA	193.37	Myhrvold_et_al._2015	NA	NA	2701	Myhrvold_et_al._2015	NA	NA	NA	NA	1,232.88	Jones_et_al._2009	NA	NA	NA	NA	NA	NA	NA	NA	NA	NA	1	Jones_et_al._2009	S
Diprotodontia	Macropodidae	Onychogalea	fraenata	Onychogalea_fraenata	5226.02	Myhrvold_et_al._2015	NA	NA	NA	NA	23.5	Wilson_&_Mittermeier_2015	NA	NA	1	Myhrvold_et_al._2015	NA	NA	NA	NA	NA	NA	124.83	Myhrvold_et_al._2015	182.5	Ferreira_et_al._2023	NA	NA	NA	NA	NA	NA	NA	NA	1,566.40	Myhrvold_et_al._2015	NA	NA	NA	NA	NA	NA	NA	NA	NA	NA	NA	NA	S_MMFF
Diprotodontia	Macropodidae	Onychogalea	lunata_�	Onychogalea_lunata_�	1313	Ashwell_2008	3500	Weisbecker_et_al._2013	NA	NA	NA	NA	NA	NA	1	Jones_et_al._2009	NA	NA	NA	NA	NA	NA	NA	NA	NA	NA	NA	NA	NA	NA	NA	NA	NA	NA	NA	NA	NA	NA	NA	NA	NA	NA	NA	NA	NA	NA	NA	NA	NA
Diprotodontia	Macropodidae	Onychogalea	lunata_�	Onychogalea_lunata_�	3499.99	Jones_et_al._2009	NA	NA	NA	NA	NA	NA	NA	NA	1	Myhrvold_et_al._2015	NA	NA	NA	NA	NA	NA	NA	NA	NA	NA	NA	NA	NA	NA	NA	NA	NA	NA	NA	NA	NA	NA	NA	NA	NA	NA	NA	NA	NA	NA	NA	NA	NA
Diprotodontia	Macropodidae	Onychogalea	lunata_�	Onychogalea_lunata_�	3500	Moura_et_al._2024	NA	NA	NA	NA	NA	NA	NA	NA	NA	NA	NA	NA	NA	NA	NA	NA	NA	NA	NA	NA	NA	NA	NA	NA	NA	NA	NA	NA	NA	NA	NA	NA	NA	NA	NA	NA	NA	NA	NA	NA	NA	NA	NA
Diprotodontia	Macropodidae	Onychogalea	unguifera	Onychogalea_unguifera	5800	Myhrvold_et_al._2015	5800	Fisher_et_al._2001	NA	NA	20.5	Wilson_&_Mittermeier_2015	NA	NA	1	Fisher_et_al._2001	NA	NA	NA	NA	75	Wilson_&_Mittermeier_2015	NA	NA	NA	NA	NA	NA	NA	NA	NA	NA	NA	NA	NA	NA	NA	NA	NA	NA	NA	NA	NA	NA	NA	NA	1	Fisher_et_al._2001	S
Diprotodontia	Macropodidae	Onychogalea	unguifera	Onychogalea_unguifera	6494.73	Jones_et_al._2009	5700	Wilson_&_Mittermeier_2015	7500	Weisbecker_et_al._2013	NA	NA	NA	NA	1	Jones_et_al._2009	NA	NA	NA	NA	NA	NA	NA	NA	NA	NA	NA	NA	5840	Jones_et_al._2009	NA	NA	NA	NA	NA	NA	NA	NA	NA	NA	NA	NA	NA	NA	NA	NA	NA	NA	S_MMFF
Diprotodontia	Macropodidae	Onychogalea	unguifera	Onychogalea_unguifera	6650	Todorov_et_al._2021	NA	NA	6450	Wilson_&_Mittermeier_2015	NA	NA	NA	NA	1	Myhrvold_et_al._2015	NA	NA	NA	NA	NA	NA	NA	NA	NA	NA	NA	NA	2007.5	Myhrvold_et_al._2015	NA	NA	NA	NA	NA	NA	NA	NA	NA	NA	NA	NA	NA	NA	NA	NA	NA	NA	NA
Diprotodontia	Macropodidae	Osphranter	antilopinus	Osphranter_antilopinus	49500	de_Magalhaes_&_Costa_2009	17500	Fisher_et_al._2001	34800	Wilson_&_Mittermeier_2015	34	Fisher_et_al._2001	NA	NA	1	Fisher_et_al._2001	1.3	Myhrvold_et_al._2015	2584.19	Pacifici_et_al._2013	426	Fisher_et_al._2001	270	Fisher_et_al._2001	802	Fisher_et_al._2001	NA	NA	8760	Myhrvold_et_al._2015	0.7	Fisher_et_al._2001	NA	NA	3,621.70	Myhrvold_et_al._2015	NA	NA	NA	NA	NA	NA	NA	NA	NA	NA	4.5	Fisher_et_al._2001	MMFF
Diprotodontia	Macropodidae	Osphranter	antilopinus	Osphranter_antilopinus	27250.1	Jones_et_al._2009	19250	Wilson_&_Mittermeier_2015	NA	NA	33.5	Wilson_&_Mittermeier_2015	NA	NA	1	Jones_et_al._2009	NA	NA	NA	NA	425	Jones_et_al._2009	270	Jones_et_al._2009	758.15	Myhrvold_et_al._2015	NA	NA	7227	de_Magalhaes_&_Costa_2009	0.7	Jones_et_al._2009	NA	NA	NA	NA	NA	NA	NA	NA	NA	NA	NA	NA	NA	NA	2.2	Fisher_et_al._2001	MMFF
Diprotodontia	Macropodidae	Osphranter	antilopinus	Osphranter_antilopinus	29647.9	Myhrvold_et_al._2015	NA	NA	NA	NA	34	Myhrvold_et_al._2015	NA	NA	1	Myhrvold_et_al._2015	NA	NA	NA	NA	395.49	Myhrvold_et_al._2015	266.82	Myhrvold_et_al._2015	NA	NA	NA	NA	NA	NA	0.7	Myhrvold_et_al._2015	NA	NA	NA	NA	NA	NA	NA	NA	NA	NA	NA	NA	NA	NA	NA	NA	NA
Diprotodontia	Macropodidae	Osphranter	bernardus	Osphranter_bernardus	17000	Jones_et_al._2009	13000	Wilson_&_Mittermeier_2015	20500	Wilson_&_Mittermeier_2015	33.5	Myhrvold_et_al._2015	NA	NA	1	Jones_et_al._2009	NA	NA	NA	NA	182.64	Myhrvold_et_al._2015	NA	NA	NA	NA	NA	NA	4307	Myhrvold_et_al._2015	NA	NA	NA	NA	NA	NA	NA	NA	NA	NA	NA	NA	NA	NA	NA	NA	NA	NA	S_MF
Diprotodontia	Macropodidae	Osphranter	bernardus	Osphranter_bernardus	17500	de_Magalhaes_&_Costa_2009	NA	NA	NA	NA	NA	NA	NA	NA	1	Myhrvold_et_al._2015	NA	NA	NA	NA	NA	NA	NA	NA	NA	NA	NA	NA	8760	Fisher_et_al._2001	NA	NA	NA	NA	NA	NA	NA	NA	NA	NA	NA	NA	NA	NA	NA	NA	NA	NA	NA
Diprotodontia	Macropodidae	Osphranter	bernardus	Osphranter_bernardus	17500	Myhrvold_et_al._2015	NA	NA	NA	NA	NA	NA	NA	NA	1	Wilson_&_Mittermeier_2015	NA	NA	NA	NA	NA	NA	NA	NA	NA	NA	NA	NA	8395	Fisher_et_al._2001	NA	NA	NA	NA	NA	NA	NA	NA	NA	NA	NA	NA	NA	NA	NA	NA	NA	NA	NA
Diprotodontia	Macropodidae	Osphranter	robustus	Osphranter_robustus	29300	McNab_2008	15600	Fisher_et_al._2001	30000	Rose_et_al._1997	34	Wilson_&_Mittermeier_2015	NA	NA	1	Fisher_et_al._2001	1.31	Myhrvold_et_al._2015	2984.65	Pacifici_et_al._2013	409	Fisher_et_al._2001	256	Fisher_et_al._2001	535	Fisher_et_al._2001	NA	NA	8760	Fisher_et_al._2001	0.7	Fisher_et_al._2001	3000	Fisher_et_al._2001	7,500.00	Fisher_et_al._2001	12500	Fisher_et_al._2001	40	Rose_et_al._1997	NA	NA	61	Ferreira_et_al._2023	98	Ferreira_et_al._2023	2.1	Fisher_et_al._2001	S_MMFF
Diprotodontia	Macropodidae	Osphranter	robustus	Osphranter_robustus	30759.46	Gonzalez-Voyer_et_al._2016	2500	Ferreira_et_al._2023	39050	Wilson_&_Mittermeier_2015	34.59	Jones_et_al._2009	NA	NA	1	Jones_et_al._2009	1.38	Cassia-Silva_&_Sales_2019	NA	NA	480	Wilson_&_Mittermeier_2015	259	Jones_et_al._2009	909	Fisher_et_al._2001	5110	Ferreira_et_al._2023	8395	Fisher_et_al._2001	0.7	Jones_et_al._2009	NA	NA	4,743.41	Jones_et_al._2009	NA	NA	NA	NA	NA	NA	NA	NA	NA	NA	1.4	Fisher_et_al._2001	MF_MMFF
Diprotodontia	Macropodidae	Osphranter	robustus	Osphranter_robustus	21262.5	Wilman_et_al._2014	18300	Wilson_&_Mittermeier_2015	NA	NA	32	de_Magalhaes_&_Costa_2009	NA	NA	1	de_Magalhaes_&_Costa_2009	NA	NA	NA	NA	351	Fisher_et_al._2001	264	Fisher_et_al._2001	630	Fisher_et_al._2001	NA	NA	8030	de_Magalhaes_&_Costa_2009	0.7	Myhrvold_et_al._2015	NA	NA	3,621.70	Myhrvold_et_al._2015	NA	NA	NA	NA	NA	NA	NA	NA	NA	NA	1.92	Jones_et_al._2009	S
Diprotodontia	Macropodidae	Osphranter	rufus	Osphranter_rufus	46250	Wilman_et_al._2014	26500	Fisher_et_al._2001	45000	Rose_et_al._1997	33	Fisher_et_al._2001	NA	NA	1	Fisher_et_al._2001	1.36	Myhrvold_et_al._2015	3299.6	Pacifici_et_al._2013	360	Fisher_et_al._2001	241	Fisher_et_al._2001	913	Fisher_et_al._2001	NA	NA	9125	Fisher_et_al._2001	0.75	Fisher_et_al._2001	4900	Fisher_et_al._2001	12,000.00	Fisher_et_al._2001	22000	Fisher_et_al._2001	40	Rose_et_al._1997	84	Russell_1982	93	Ferreira_et_al._2023	88	Ferreira_et_al._2023	2.6	Fisher_et_al._2001	MMFF
Diprotodontia	Macropodidae	Osphranter	rufus	Osphranter_rufus	38968.39	Jones_et_al._2009	27300	Russell_1984	57000	Wilson_&_Mittermeier_2015	33.99	Jones_et_al._2009	NA	NA	1	Jones_et_al._2009	1.51	Cassia-Silva_&_Sales_2019	NA	NA	408	Fisher_et_al._2001	239	Jones_et_al._2009	613	Fisher_et_al._2001	2190	Ferreira_et_al._2023	10950	Jones_et_al._2009	0.82	Fisher_et_al._2001	4600	Russell_1982	11,000.00	Fisher_et_al._2001	NA	NA	NA	NA	NA	NA	NA	NA	NA	NA	2.2	Fisher_et_al._2001	MMFF
Diprotodontia	Macropodidae	Osphranter	rufus	Osphranter_rufus	32490	McNab_2008	28000	Wilson_&_Mittermeier_2015	NA	NA	33	de_Magalhaes_&_Costa_2009	NA	NA	1	de_Magalhaes_&_Costa_2009	NA	NA	NA	NA	374	Todorov_et_al._2021	241	de_Magalhaes_&_Costa_2009	510	Fisher_et_al._2001	NA	NA	NA	NA	0.78	de_Magalhaes_&_Costa_2009	NA	NA	7,416.19	Jones_et_al._2009	NA	NA	NA	NA	NA	NA	NA	NA	NA	NA	2.6	Fisher_et_al._2001	MMFF
Diprotodontia	Macropodidae	Petrogale	assimilis	Petrogale_assimilis	4500	Todorov_et_al._2021	4300	Fisher_et_al._2001	4550	Wilson_&_Mittermeier_2015	31	Fisher_et_al._2001	NA	NA	1	Fisher_et_al._2001	1.49	Myhrvold_et_al._2015	1838.66	Pacifici_et_al._2013	326	Fisher_et_al._2001	200	Fisher_et_al._2001	525	Fisher_et_al._2001	NA	NA	4745	Fisher_et_al._2001	NA	NA	735	Fisher_et_al._2001	1,700.00	Fisher_et_al._2001	2500	Fisher_et_al._2001	NA	NA	NA	NA	NA	NA	NA	NA	1.3	Fisher_et_al._2001	MF
Diprotodontia	Macropodidae	Petrogale	assimilis	Petrogale_assimilis	4618.88	Jones_et_al._2009	4250	Wilson_&_Mittermeier_2015	4700	Weisbecker_et_al._2013	30.99	Jones_et_al._2009	NA	NA	1	Jones_et_al._2009	NA	NA	NA	NA	267	Fisher_et_al._2001	200	Jones_et_al._2009	595.25	Myhrvold_et_al._2015	NA	NA	4380	Fisher_et_al._2001	NA	NA	500	Fisher_et_al._2001	734.99	Jones_et_al._2009	NA	NA	NA	NA	NA	NA	NA	NA	NA	NA	NA	NA	MFF
Diprotodontia	Macropodidae	Petrogale	assimilis	Petrogale_assimilis	2765	Ashwell_2008	NA	NA	NA	NA	63	Wilson_&_Mittermeier_2015	NA	NA	1	Myhrvold_et_al._2015	NA	NA	NA	NA	330	Wilson_&_Mittermeier_2015	199.66	Myhrvold_et_al._2015	540	Jackson_2003	NA	NA	NA	NA	NA	NA	NA	NA	NA	NA	NA	NA	NA	NA	NA	NA	NA	NA	NA	NA	NA	NA	MFF
Diprotodontia	Macropodidae	Petrogale	brachyotis	Petrogale_brachyotis	4000	Myhrvold_et_al._2015	3700	Fisher_et_al._2001	4650	Wilson_&_Mittermeier_2015	30	Myhrvold_et_al._2015	NA	NA	1	Fisher_et_al._2001	NA	NA	1452.49	Estimated_Pacifici_et_al._2013_maximum-lifespan	210	Myhrvold_et_al._2015	NA	NA	540	Myhrvold_et_al._2015	NA	NA	3686.5	Myhrvold_et_al._2015	NA	NA	NA	NA	NA	NA	NA	NA	NA	NA	NA	NA	NA	NA	NA	NA	NA	NA	MF
Diprotodontia	Macropodidae	Petrogale	brachyotis	Petrogale_brachyotis	4012.01	Jones_et_al._2009	3950	Wilson_&_Mittermeier_2015	4400	Weisbecker_et_al._2013	NA	NA	NA	NA	1	Jones_et_al._2009	NA	NA	NA	NA	NA	NA	NA	NA	NA	NA	NA	NA	NA	NA	NA	NA	NA	NA	NA	NA	NA	NA	NA	NA	NA	NA	NA	NA	NA	NA	NA	NA	NA
Diprotodontia	Macropodidae	Petrogale	brachyotis	Petrogale_brachyotis	4050	Cassia-Silva_&_Sales_2019	NA	NA	NA	NA	NA	NA	NA	NA	1	Myhrvold_et_al._2015	NA	NA	NA	NA	NA	NA	NA	NA	NA	NA	NA	NA	NA	NA	NA	NA	NA	NA	NA	NA	NA	NA	NA	NA	NA	NA	NA	NA	NA	NA	NA	NA	NA
Diprotodontia	Macropodidae	Petrogale	burbidgei	Petrogale_burbidgei	1258	Jones_et_al._2009	NA	NA	NA	NA	NA	NA	NA	NA	1	Jones_et_al._2009	NA	NA	NA	NA	NA	NA	NA	NA	NA	NA	NA	NA	NA	NA	NA	NA	NA	NA	NA	NA	NA	NA	NA	NA	NA	NA	NA	NA	NA	NA	NA	NA	NA
Diprotodontia	Macropodidae	Petrogale	burbidgei	Petrogale_burbidgei	1150	Wilson_&_Mittermeier_2015	NA	NA	NA	NA	NA	NA	NA	NA	1	Myhrvold_et_al._2015	NA	NA	NA	NA	NA	NA	NA	NA	NA	NA	NA	NA	NA	NA	NA	NA	NA	NA	NA	NA	NA	NA	NA	NA	NA	NA	NA	NA	NA	NA	NA	NA	NA
Diprotodontia	Macropodidae	Petrogale	burbidgei	Petrogale_burbidgei	NA	NA	NA	NA	NA	NA	NA	NA	NA	NA	1	Cassia-Silva_&_Sales_2019	NA	NA	NA	NA	NA	NA	NA	NA	NA	NA	NA	NA	NA	NA	NA	NA	NA	NA	NA	NA	NA	NA	NA	NA	NA	NA	NA	NA	NA	NA	NA	NA	NA
Diprotodontia	Macropodidae	Petrogale	coenensis	Petrogale_coenensis	4375	Moura_et_al._2024	3200	Wilson_&_Mittermeier_2015	4250	Wilson_&_Mittermeier_2015	NA	NA	NA	NA	1	Wilson_&_Mittermeier_2015	NA	NA	NA	NA	NA	NA	NA	NA	NA	NA	NA	NA	NA	NA	NA	NA	NA	NA	NA	NA	NA	NA	NA	NA	NA	NA	NA	NA	NA	NA	NA	NA	S_MF
Diprotodontia	Macropodidae	Petrogale	coenensis	Petrogale_coenensis	4123.14	Wilman_et_al._2014	NA	NA	NA	NA	NA	NA	NA	NA	NA	NA	NA	NA	NA	NA	NA	NA	NA	NA	NA	NA	NA	NA	NA	NA	NA	NA	NA	NA	NA	NA	NA	NA	NA	NA	NA	NA	NA	NA	NA	NA	NA	NA	NA
Diprotodontia	Macropodidae	Petrogale	coenensis	Petrogale_coenensis	NA	NA	NA	NA	NA	NA	NA	NA	NA	NA	NA	NA	NA	NA	NA	NA	NA	NA	NA	NA	NA	NA	NA	NA	NA	NA	NA	NA	NA	NA	NA	NA	NA	NA	NA	NA	NA	NA	NA	NA	NA	NA	NA	NA	NA
Diprotodontia	Macropodidae	Petrogale	concinna	Petrogale_concinna	1250	de_Magalhaes_&_Costa_2009	1350	Fisher_et_al._2001	1400	Wilson_&_Mittermeier_2015	33	Fisher_et_al._2001	NA	NA	1	Fisher_et_al._2001	1	Jones_et_al._2009	1880.16	Pacifici_et_al._2013	175	Fisher_et_al._2001	171	Fisher_et_al._2001	440	Fisher_et_al._2001	NA	NA	6205	Fisher_et_al._2001	NA	NA	200	Fisher_et_al._2001	300	Fisher_et_al._2001	NA	NA	NA	NA	NA	NA	NA	NA	NA	NA	1	Fisher_et_al._2001	S
Diprotodontia	Macropodidae	Petrogale	concinna	Petrogale_concinna	1400	Wilman_et_al._2014	1400	Wilson_&_Mittermeier_2015	1350	Weisbecker_et_al._2013	31	Wilson_&_Mittermeier_2015	NA	NA	1	Jones_et_al._2009	1	Myhrvold_et_al._2015	NA	NA	210	Fisher_et_al._2001	266	Jones_et_al._2009	509	Jones_et_al._2009	NA	NA	4270.5	de_Magalhaes_&_Costa_2009	NA	NA	NA	NA	244.94	Jones_et_al._2009	NA	NA	NA	NA	NA	NA	NA	NA	NA	NA	NA	NA	NA
Diprotodontia	Macropodidae	Petrogale	concinna	Petrogale_concinna	1324.1	Myhrvold_et_al._2015	NA	NA	NA	NA	30	de_Magalhaes_&_Costa_2009	NA	NA	1	de_Magalhaes_&_Costa_2009	NA	NA	NA	NA	191.15	Cassia-Silva_&_Sales_2019	217.91	Myhrvold_et_al._2015	430	de_Magalhaes_&_Costa_2009	NA	NA	NA	NA	NA	NA	NA	NA	272.47	Myhrvold_et_al._2015	NA	NA	NA	NA	NA	NA	NA	NA	NA	NA	NA	NA	NA
Diprotodontia	Macropodidae	Petrogale	godmani	Petrogale_godmani	3276	Ashwell_2008	4300	Weisbecker_et_al._2013	5200	Weisbecker_et_al._2013	NA	NA	NA	NA	1	Wilson_&_Mittermeier_2015	NA	NA	NA	NA	NA	NA	NA	NA	NA	NA	NA	NA	NA	NA	NA	NA	NA	NA	NA	NA	NA	NA	NA	NA	NA	NA	NA	NA	NA	NA	NA	NA	S_MF
Diprotodontia	Macropodidae	Petrogale	godmani	Petrogale_godmani	4750	Jones_et_al._2009	4100	Wilson_&_Mittermeier_2015	5000	Wilson_&_Mittermeier_2015	NA	NA	NA	NA	NA	NA	NA	NA	NA	NA	NA	NA	NA	NA	NA	NA	NA	NA	NA	NA	NA	NA	NA	NA	NA	NA	NA	NA	NA	NA	NA	NA	NA	NA	NA	NA	NA	NA	NA
Diprotodontia	Macropodidae	Petrogale	godmani	Petrogale_godmani	NA	NA	NA	NA	NA	NA	NA	NA	NA	NA	NA	NA	NA	NA	NA	NA	NA	NA	NA	NA	NA	NA	NA	NA	NA	NA	NA	NA	NA	NA	NA	NA	NA	NA	NA	NA	NA	NA	NA	NA	NA	NA	NA	NA	NA
Diprotodontia	Macropodidae	Petrogale	herberti	Petrogale_herberti	6465.8	Myhrvold_et_al._2015	4300	Weisbecker_et_al._2013	6000	Weisbecker_et_al._2013	30.49	Myhrvold_et_al._2015	NA	NA	1	Myhrvold_et_al._2015	1.48	Myhrvold_et_al._2015	1919.57	Estimated_Pacifici_et_al._2013_maximum-lifespan	281.5	Myhrvold_et_al._2015	200.75	Myhrvold_et_al._2015	556.8	Myhrvold_et_al._2015	NA	NA	5256	Myhrvold_et_al._2015	NA	NA	NA	NA	734.99	Myhrvold_et_al._2015	NA	NA	NA	NA	NA	NA	NA	NA	NA	NA	NA	NA	NA
Diprotodontia	Macropodidae	Petrogale	herberti	Petrogale_herberti	5150	Pacifici_et_al._2013	4000	Wilson_&_Mittermeier_2015	5800	Wilson_&_Mittermeier_2015	NA	NA	NA	NA	1	Wilson_&_Mittermeier_2015	NA	NA	NA	NA	NA	NA	NA	NA	NA	NA	NA	NA	NA	NA	NA	NA	NA	NA	NA	NA	NA	NA	NA	NA	NA	NA	NA	NA	NA	NA	NA	NA	NA
Diprotodontia	Macropodidae	Petrogale	herberti	Petrogale_herberti	4123.14	Cassia-Silva_&_Sales_2019	NA	NA	NA	NA	NA	NA	NA	NA	NA	NA	NA	NA	NA	NA	NA	NA	NA	NA	NA	NA	NA	NA	NA	NA	NA	NA	NA	NA	NA	NA	NA	NA	NA	NA	NA	NA	NA	NA	NA	NA	NA	NA	NA
Diprotodontia	Macropodidae	Petrogale	inornata	Petrogale_inornata	2262	Ashwell_2008	4200	Fisher_et_al._2001	5000	Wilson_&_Mittermeier_2015	31	Fisher_et_al._2001	NA	NA	1	Fisher_et_al._2001	1.7	Jones_et_al._2009	1122.23	Estimated_Pacifici_et_al._2013_maximum-lifespan	287	Fisher_et_al._2001	210	Fisher_et_al._2001	540	Fisher_et_al._2001	NA	NA	2547.7	Myhrvold_et_al._2015	NA	NA	NA	NA	NA	NA	NA	NA	NA	NA	NA	NA	NA	NA	NA	NA	NA	NA	MMFF
Diprotodontia	Macropodidae	Petrogale	inornata	Petrogale_inornata	4555.52	Jones_et_al._2009	4050	Wilson_&_Mittermeier_2015	5000	Weisbecker_et_al._2013	30.99	Soria_et_al._2021	NA	NA	1	Cassia-Silva_&_Sales_2019	1.7	Myhrvold_et_al._2015	NA	NA	210	Wilson_&_Mittermeier_2015	210	Jones_et_al._2009	548	Jones_et_al._2009	NA	NA	NA	NA	NA	NA	NA	NA	NA	NA	NA	NA	NA	NA	NA	NA	NA	NA	NA	NA	NA	NA	NA
Diprotodontia	Macropodidae	Petrogale	inornata	Petrogale_inornata	4600	Cassia-Silva_&_Sales_2019	NA	NA	NA	NA	31	Wilson_&_Mittermeier_2015	NA	NA	1	Myhrvold_et_al._2015	NA	NA	NA	NA	286.18	Myhrvold_et_al._2015	209.51	Myhrvold_et_al._2015	612.26	Myhrvold_et_al._2015	NA	NA	NA	NA	NA	NA	NA	NA	NA	NA	NA	NA	NA	NA	NA	NA	NA	NA	NA	NA	NA	NA	NA
Diprotodontia	Macropodidae	Petrogale	lateralis	Petrogale_lateralis	5283.94	Myhrvold_et_al._2015	4200	Fisher_et_al._2001	4900	Wilson_&_Mittermeier_2015	30	Myhrvold_et_al._2015	NA	NA	1	Fisher_et_al._2001	1.48	Myhrvold_et_al._2015	1653.6	Estimated_Pacifici_et_al._2013_age-at-last-reproduction	281.5	Myhrvold_et_al._2015	200.75	Myhrvold_et_al._2015	540	Myhrvold_et_al._2015	4380	Ferreira_et_al._2023	4380	Fisher_et_al._2001	NA	NA	NA	NA	734.9	Myhrvold_et_al._2015	NA	NA	NA	NA	NA	NA	65	Ferreira_et_al._2023	78	Ferreira_et_al._2023	NA	NA	MMFF
Diprotodontia	Macropodidae	Petrogale	lateralis	Petrogale_lateralis	4567.88	Jones_et_al._2009	3712	Ferreira_et_al._2023	5000	Weisbecker_et_al._2013	30	Wilson_&_Mittermeier_2015	NA	NA	1	Cassia-Silva_&_Sales_2019	NA	NA	NA	NA	187.5	Wilson_&_Mittermeier_2015	NA	NA	365	Ferreira_et_al._2023	NA	NA	5256	Myhrvold_et_al._2015	NA	NA	NA	NA	NA	NA	NA	NA	NA	NA	NA	NA	NA	NA	NA	NA	NA	NA	NA
Diprotodontia	Macropodidae	Petrogale	lateralis	Petrogale_lateralis	4625	Cassia-Silva_&_Sales_2019	3650	Wilson_&_Mittermeier_2015	NA	NA	NA	NA	NA	NA	1	Myhrvold_et_al._2015	NA	NA	NA	NA	NA	NA	NA	NA	NA	NA	NA	NA	NA	NA	NA	NA	NA	NA	NA	NA	NA	NA	NA	NA	NA	NA	NA	NA	NA	NA	NA	NA	NA
Diprotodontia	Macropodidae	Petrogale	mareeba	Petrogale_mareeba	3186	Ashwell_2008	3800	Weisbecker_et_al._2013	4500	Weisbecker_et_al._2013	NA	NA	NA	NA	NA	NA	NA	NA	NA	NA	165	Wilson_&_Mittermeier_2015	NA	NA	NA	NA	NA	NA	NA	NA	NA	NA	NA	NA	NA	NA	NA	NA	NA	NA	NA	NA	NA	NA	NA	NA	NA	NA	MMFF
Diprotodontia	Macropodidae	Petrogale	mareeba	Petrogale_mareeba	4150	Moura_et_al._2024	3600	Wilson_&_Mittermeier_2015	5000	Wilson_&_Mittermeier_2015	NA	NA	NA	NA	NA	NA	NA	NA	NA	NA	NA	NA	NA	NA	NA	NA	NA	NA	NA	NA	NA	NA	NA	NA	NA	NA	NA	NA	NA	NA	NA	NA	NA	NA	NA	NA	NA	NA	NA
Diprotodontia	Macropodidae	Petrogale	mareeba	Petrogale_mareeba	4123.14	Wilman_et_al._2014	NA	NA	NA	NA	NA	NA	NA	NA	NA	NA	NA	NA	NA	NA	NA	NA	NA	NA	NA	NA	NA	NA	NA	NA	NA	NA	NA	NA	NA	NA	NA	NA	NA	NA	NA	NA	NA	NA	NA	NA	NA	NA	NA
Diprotodontia	Macropodidae	Petrogale	penicillata	Petrogale_penicillata	6000	de_Magalhaes_&_Costa_2009	6300	Fisher_et_al._2001	7650	Wilson_&_Mittermeier_2015	31	Fisher_et_al._2001	NA	NA	1	Fisher_et_al._2001	1.48	Myhrvold_et_al._2015	1965.66	Pacifici_et_al._2013	290	Fisher_et_al._2001	205	Fisher_et_al._2001	540	Fisher_et_al._2001	5110	Ferreira_et_al._2023	5110	Fisher_et_al._2001	NA	NA	NA	NA	734.99	Jones_et_al._2009	NA	NA	NA	NA	NA	NA	83	Ferreira_et_al._2023	83	Ferreira_et_al._2023	1.3	Fisher_et_al._2001	MMFF
Diprotodontia	Macropodidae	Petrogale	penicillata	Petrogale_penicillata	7100	Wilman_et_al._2014	6200	Wilson_&_Mittermeier_2015	7900	Weisbecker_et_al._2013	32	Wilson_&_Mittermeier_2015	NA	NA	1	Jones_et_al._2009	NA	NA	NA	NA	290	Jones_et_al._2009	203	Jones_et_al._2009	556.8	Myhrvold_et_al._2015	NA	NA	5256	Jones_et_al._2009	NA	NA	NA	NA	NA	NA	NA	NA	NA	NA	NA	NA	NA	NA	NA	NA	NA	NA	MMFF
Diprotodontia	Macropodidae	Petrogale	penicillata	Petrogale_penicillata	6465.8	Myhrvold_et_al._2015	NA	NA	NA	NA	30	de_Magalhaes_&_Costa_2009	NA	NA	1	de_Magalhaes_&_Costa_2009	NA	NA	NA	NA	273	de_Magalhaes_&_Costa_2009	200	de_Magalhaes_&_Costa_2009	730	Ferreira_et_al._2023	NA	NA	5219.5	de_Magalhaes_&_Costa_2009	NA	NA	NA	NA	NA	NA	NA	NA	NA	NA	NA	NA	NA	NA	NA	NA	NA	NA	NA
Diprotodontia	Macropodidae	Petrogale	persephone	Petrogale_persephone	6200	Cassia-Silva_&_Sales_2019	5200	Fisher_et_al._2001	6950	Myhrvold_et_al._2015	32	Fisher_et_al._2001	NA	NA	1	Fisher_et_al._2001	1.46	Myhrvold_et_al._2015	1543.43	Estimated_Pacifici_et_al._2013_maximum-lifespan	330	Fisher_et_al._2001	209	Fisher_et_al._2001	683	Fisher_et_al._2001	NA	NA	3650	Myhrvold_et_al._2015	NA	NA	NA	NA	NA	NA	NA	NA	NA	NA	NA	NA	NA	NA	NA	NA	NA	NA	MMFF
Diprotodontia	Macropodidae	Petrogale	persephone	Petrogale_persephone	5585.63	Jones_et_al._2009	5500	Myhrvold_et_al._2015	7200	Weisbecker_et_al._2013	32	Jones_et_al._2009	NA	NA	1	Jones_et_al._2009	NA	NA	NA	NA	329	Jones_et_al._2009	209	Jones_et_al._2009	764.04	Myhrvold_et_al._2015	NA	NA	NA	NA	NA	NA	NA	NA	NA	NA	NA	NA	NA	NA	NA	NA	NA	NA	NA	NA	NA	NA	NA
Diprotodontia	Macropodidae	Petrogale	persephone	Petrogale_persephone	9600	Moura_et_al._2024	5800	Wilson_&_Mittermeier_2015	7250	Wilson_&_Mittermeier_2015	32	Wilson_&_Mittermeier_2015	NA	NA	1	Myhrvold_et_al._2015	NA	NA	NA	NA	345	Wilson_&_Mittermeier_2015	286.89	Myhrvold_et_al._2015	630	Jackson_2003	NA	NA	NA	NA	NA	NA	NA	NA	NA	NA	NA	NA	NA	NA	NA	NA	NA	NA	NA	NA	NA	NA	NA
Diprotodontia	Macropodidae	Petrogale	purpureicollis	Petrogale_purpureicollis	5283.94	Myhrvold_et_al._2015	4200	Wilson_&_Mittermeier_2015	5200	Wilson_&_Mittermeier_2015	30	Myhrvold_et_al._2015	NA	NA	1	Myhrvold_et_al._2015	1.48	Myhrvold_et_al._2015	1907.64	Estimated_Pacifici_et_al._2013_maximum-lifespan	281.5	Myhrvold_et_al._2015	200.75	Myhrvold_et_al._2015	540	Myhrvold_et_al._2015	NA	NA	5256	Myhrvold_et_al._2015	NA	NA	NA	NA	734.99	Myhrvold_et_al._2015	NA	NA	NA	NA	NA	NA	NA	NA	NA	NA	NA	NA	MMFF
Diprotodontia	Macropodidae	Petrogale	purpureicollis	Petrogale_purpureicollis	4500	Pacifici_et_al._2013	NA	NA	NA	NA	34	NA	NA	NA	1	Cassia-Silva_&_Sales_2019	NA	NA	NA	NA	310	Cassia-Silva_&_Sales_2019	NA	NA	540	Jackson_2003	NA	NA	NA	NA	NA	NA	NA	NA	NA	NA	NA	NA	NA	NA	NA	NA	NA	NA	NA	NA	NA	NA	NA
Diprotodontia	Macropodidae	Petrogale	purpureicollis	Petrogale_purpureicollis	5850	Cassia-Silva_&_Sales_2019	NA	NA	NA	NA	34	Wilson_&_Mittermeier_2015	NA	NA	1	Wilson_&_Mittermeier_2015	NA	NA	NA	NA	315	Wilson_&_Mittermeier_2015	NA	NA	NA	NA	NA	NA	NA	NA	NA	NA	NA	NA	NA	NA	NA	NA	NA	NA	NA	NA	NA	NA	NA	NA	NA	NA	NA
Diprotodontia	Macropodidae	Petrogale	rothschildi	Petrogale_rothschildi	4546.31	Jones_et_al._2009	4350	Wilson_&_Mittermeier_2015	5800	Wilson_&_Mittermeier_2015	NA	NA	NA	NA	1	Wilson_&_Mittermeier_2015	NA	NA	NA	NA	NA	NA	NA	NA	NA	NA	NA	NA	NA	NA	NA	NA	NA	NA	NA	NA	NA	NA	NA	NA	NA	NA	NA	NA	NA	NA	NA	NA	NA
Diprotodontia	Macropodidae	Petrogale	rothschildi	Petrogale_rothschildi	3400	Cassia-Silva_&_Sales_2019	NA	NA	NA	NA	NA	NA	NA	NA	NA	NA	NA	NA	NA	NA	NA	NA	NA	NA	NA	NA	NA	NA	NA	NA	NA	NA	NA	NA	NA	NA	NA	NA	NA	NA	NA	NA	NA	NA	NA	NA	NA	NA	NA
Diprotodontia	Macropodidae	Petrogale	rothschildi	Petrogale_rothschildi	5250	Jackson_2003	NA	NA	NA	NA	NA	NA	NA	NA	NA	NA	NA	NA	NA	NA	NA	NA	NA	NA	NA	NA	NA	NA	NA	NA	NA	NA	NA	NA	NA	NA	NA	NA	NA	NA	NA	NA	NA	NA	NA	NA	NA	NA	NA
Diprotodontia	Macropodidae	Petrogale	sharmani	Petrogale_sharmani	3700	Jackson_2003	5700	Wilson_&_Mittermeier_2015	4000	Wilson_&_Mittermeier_2015	NA	NA	NA	NA	1	Wilson_&_Mittermeier_2015	NA	NA	NA	NA	165	Wilson_&_Mittermeier_2015	NA	NA	NA	NA	NA	NA	NA	NA	NA	NA	NA	NA	NA	NA	NA	NA	NA	NA	NA	NA	NA	NA	NA	NA	NA	NA	MMFF
Diprotodontia	Macropodidae	Petrogale	sharmani	Petrogale_sharmani	4250	Moura_et_al._2024	NA	NA	NA	NA	NA	NA	NA	NA	NA	NA	NA	NA	NA	NA	NA	NA	NA	NA	NA	NA	NA	NA	NA	NA	NA	NA	NA	NA	NA	NA	NA	NA	NA	NA	NA	NA	NA	NA	NA	NA	NA	NA	NA
Diprotodontia	Macropodidae	Petrogale	sharmani	Petrogale_sharmani	4123.14	Wilman_et_al._2014	NA	NA	NA	NA	NA	NA	NA	NA	NA	NA	NA	NA	NA	NA	NA	NA	NA	NA	NA	NA	NA	NA	NA	NA	NA	NA	NA	NA	NA	NA	NA	NA	NA	NA	NA	NA	NA	NA	NA	NA	NA	NA	NA
Diprotodontia	Macropodidae	Petrogale	wilkinsi	Petrogale_wilkinsi	NA	NA	1900	Wilson_&_Mittermeier_2015	2250	Wilson_&_Mittermeier_2015	NA	NA	NA	NA	1	Wilson_&_Mittermeier_2015	NA	NA	NA	NA	NA	NA	NA	NA	NA	NA	NA	NA	NA	NA	NA	NA	NA	NA	NA	NA	NA	NA	NA	NA	NA	NA	NA	NA	NA	NA	NA	NA	NA
Diprotodontia	Macropodidae	Petrogale	wilkinsi	Petrogale_wilkinsi	NA	NA	NA	NA	NA	NA	NA	NA	NA	NA	NA	NA	NA	NA	NA	NA	NA	NA	NA	NA	NA	NA	NA	NA	NA	NA	NA	NA	NA	NA	NA	NA	NA	NA	NA	NA	NA	NA	NA	NA	NA	NA	NA	NA	NA
Diprotodontia	Macropodidae	Petrogale	wilkinsi	Petrogale_wilkinsi	NA	NA	NA	NA	NA	NA	NA	NA	NA	NA	NA	NA	NA	NA	NA	NA	NA	NA	NA	NA	NA	NA	NA	NA	NA	NA	NA	NA	NA	NA	NA	NA	NA	NA	NA	NA	NA	NA	NA	NA	NA	NA	NA	NA	NA
Diprotodontia	Macropodidae	Petrogale	xanthopus	Petrogale_xanthopus	6000	de_Magalhaes_&_Costa_2009	7000	Fisher_et_al._2001	NA	NA	32	Wilson_&_Mittermeier_2015	NA	NA	1	Fisher_et_al._2001	1.5	Myhrvold_et_al._2015	1781.54	Pacifici_et_al._2013	344	Fisher_et_al._2001	196	Fisher_et_al._2001	541	Fisher_et_al._2001	4380	Ferreira_et_al._2023	4380	Fisher_et_al._2001	0.46	Fisher_et_al._2001	1000	Fisher_et_al._2001	2,500.00	Fisher_et_al._2001	4000	Fisher_et_al._2001	NA	NA	NA	NA	36	Ferreira_et_al._2023	76	Ferreira_et_al._2023	1	Fisher_et_al._2001	FMM
Diprotodontia	Macropodidae	Petrogale	xanthopus	Petrogale_xanthopus	8500	Wilman_et_al._2014	7000	Weisbecker_et_al._2013	8000	Weisbecker_et_al._2013	33.16	Cassia-Silva_&_Sales_2019	NA	NA	1.02	Cassia-Silva_&_Sales_2019	NA	NA	NA	NA	342.02	Myhrvold_et_al._2015	196	Jones_et_al._2009	570	Ferreira_et_al._2023	NA	NA	5256	Myhrvold_et_al._2015	0.48	Jones_et_al._2009	1000	Fisher_et_al._2001	2,040.56	Myhrvold_et_al._2015	NA	NA	NA	NA	NA	NA	NA	NA	NA	NA	NA	NA	S
Diprotodontia	Macropodidae	Petrogale	xanthopus	Petrogale_xanthopus	12000	Wilson_&_Mittermeier_2015	NA	NA	NA	NA	32.08	Myhrvold_et_al._2015	NA	NA	1.1	de_Magalhaes_&_Costa_2009	NA	NA	NA	NA	420	Wilson_&_Mittermeier_2015	195.64	Myhrvold_et_al._2015	561.39	Myhrvold_et_al._2015	NA	NA	NA	NA	0.5	de_Magalhaes_&_Costa_2009	NA	NA	1,581.13	Jones_et_al._2009	NA	NA	NA	NA	NA	NA	NA	NA	NA	NA	NA	NA	MMFF
Diprotodontia	Macropodidae	Setonix	brachyurus	Setonix_brachyurus	3500	de_Magalhaes_&_Costa_2009	2550	Wilson_&_Mittermeier_2015	3450	Wilson_&_Mittermeier_2015	27	Fisher_et_al._2001	NA	NA	1	Fisher_et_al._2001	1.4	Jones_et_al._2009	1460	Pacifici_et_al._2013	310	Fisher_et_al._2001	365	Fisher_et_al._2001	390	Fisher_et_al._2001	3650	Ferreira_et_al._2023	4380	Fisher_et_al._2001	0.45	Fisher_et_al._2001	500	Fisher_et_al._2001	499.99	Jones_et_al._2009	NA	NA	NA	NA	NA	NA	82	Ferreira_et_al._2023	81	Ferreira_et_al._2023	2	Fisher_et_al._2001	MMFF
Diprotodontia	Macropodidae	Setonix	brachyurus	Setonix_brachyurus	3027.67	Jones_et_al._2009	2525	Ferreira_et_al._2023	3600	Weisbecker_et_al._2013	27.89	Jones_et_al._2009	NA	NA	1	Jones_et_al._2009	1.4	de_Magalhaes_&_Costa_2009	NA	NA	570	Fisher_et_al._2001	345	Jones_et_al._2009	480	Fisher_et_al._2001	NA	NA	5037	Myhrvold_et_al._2015	0.35	Fisher_et_al._2001	NA	NA	NA	NA	NA	NA	NA	NA	NA	NA	81	Ferreira_et_al._2023	77	Ferreira_et_al._2023	NA	NA	S_MMFF
Diprotodontia	Macropodidae	Setonix	brachyurus	Setonix_brachyurus	2479.34	Gonzalez-Voyer_et_al._2016	2750	Russell_1982	NA	NA	26	de_Magalhaes_&_Costa_2009	NA	NA	1	de_Magalhaes_&_Costa_2009	1.4	Myhrvold_et_al._2015	NA	NA	308.24	Cassia-Silva_&_Sales_2019	365	de_Magalhaes_&_Costa_2009	252	de_Magalhaes_&_Costa_2009	NA	NA	3650	Carey_&_Judge_2000	0.36	Jones_et_al._2009	NA	NA	NA	NA	NA	NA	NA	NA	NA	NA	43	Ferreira_et_al._2023	85	Ferreira_et_al._2023	NA	NA	S
Diprotodontia	Macropodidae	Thylogale	billardierii	Thylogale_billardierii	5000	de_Magalhaes_&_Costa_2009	3900	Fisher_et_al._2001	7958	Rose_et_al._1997	30.5	Wilson_&_Mittermeier_2015	NA	NA	1	Fisher_et_al._2001	1	Jones_et_al._2009	1308.13	Pacifici_et_al._2013	290	Fisher_et_al._2001	204	Fisher_et_al._2001	392	Fisher_et_al._2001	NA	NA	3650	Fisher_et_al._2001	0.4	Fisher_et_al._2001	1029	Fisher_et_al._2001	3,000.00	Russell_1982	3500	Fisher_et_al._2001	46.83	Rose_et_al._1997	NA	NA	NA	NA	NA	NA	1	Fisher_et_al._2001	NA
Diprotodontia	Macropodidae	Thylogale	billardierii	Thylogale_billardierii	5865.86	Jones_et_al._2009	5500	Russell_1982	7000	Weisbecker_et_al._2013	30.73	Jones_et_al._2009	NA	NA	1	Jones_et_al._2009	1	de_Magalhaes_&_Costa_2009	NA	NA	289	Jones_et_al._2009	285	Jones_et_al._2009	441	Jones_et_al._2009	NA	NA	3212	de_Magalhaes_&_Costa_2009	0.41	Myhrvold_et_al._2015	900	Fisher_et_al._2001	2,900.00	Fisher_et_al._2001	NA	NA	NA	NA	NA	NA	NA	NA	NA	NA	NA	NA	MMFF
Diprotodontia	Macropodidae	Thylogale	billardierii	Thylogale_billardierii	5432.93	Myhrvold_et_al._2015	6200	Wilson_&_Mittermeier_2015	7900	Wilson_&_Mittermeier_2015	29	de_Magalhaes_&_Costa_2009	NA	NA	1	de_Magalhaes_&_Costa_2009	1	Myhrvold_et_al._2015	NA	NA	202	de_Magalhaes_&_Costa_2009	204	de_Magalhaes_&_Costa_2009	435	de_Magalhaes_&_Costa_2009	NA	NA	NA	NA	0.42	de_Magalhaes_&_Costa_2009	1000	Russell_1982	1,727.45	Jones_et_al._2009	NA	NA	NA	NA	NA	NA	NA	NA	NA	NA	NA	NA	S_MMFF
Diprotodontia	Macropodidae	Thylogale	browni	Thylogale_browni	5478	Jones_et_al._2009	3338	Weisbecker_et_al._2013	6618	Weisbecker_et_al._2013	NA	NA	NA	NA	1.02	Jones_et_al._2009	NA	NA	1825	Soria_et_al._2021	NA	NA	NA	NA	NA	NA	NA	NA	NA	NA	NA	NA	NA	NA	NA	NA	NA	NA	NA	NA	NA	NA	NA	NA	NA	NA	NA	NA	S
Diprotodontia	Macropodidae	Thylogale	browni	Thylogale_browni	3620	Pacifici_et_al._2013	6250	Wilson_&_Mittermeier_2015	7950	Wilson_&_Mittermeier_2015	NA	NA	NA	NA	1.01	Myhrvold_et_al._2015	NA	NA	NA	NA	NA	NA	NA	NA	NA	NA	NA	NA	NA	NA	NA	NA	NA	NA	NA	NA	NA	NA	NA	NA	NA	NA	NA	NA	NA	NA	NA	NA	NA
Diprotodontia	Macropodidae	Thylogale	browni	Thylogale_browni	NA	NA	NA	NA	NA	NA	NA	NA	NA	NA	1	Wilson_&_Mittermeier_2015	NA	NA	NA	NA	NA	NA	NA	NA	NA	NA	NA	NA	NA	NA	NA	NA	NA	NA	NA	NA	NA	NA	NA	NA	NA	NA	NA	NA	NA	NA	NA	NA	NA
Diprotodontia	Macropodidae	Thylogale	brunii	Thylogale_brunii	4796	Myhrvold_et_al._2015	3620	Weisbecker_et_al._2013	NA	NA	29.89	Myhrvold_et_al._2015	NA	NA	1	Jones_et_al._2009	1	Myhrvold_et_al._2015	1825	Soria_et_al._2021	320	Myhrvold_et_al._2015	365	Myhrvold_et_al._2015	343.92	Myhrvold_et_al._2015	NA	NA	5511.5	Myhrvold_et_al._2015	0.43	Myhrvold_et_al._2015	NA	NA	2,024.40	Myhrvold_et_al._2015	NA	NA	NA	NA	NA	NA	NA	NA	NA	NA	NA	NA	S
Diprotodontia	Macropodidae	Thylogale	brunii	Thylogale_brunii	3620	Pacifici_et_al._2013	NA	NA	NA	NA	NA	NA	NA	NA	1	Myhrvold_et_al._2015	NA	NA	NA	NA	NA	NA	NA	NA	NA	NA	NA	NA	3431	de_Magalhaes_&_Costa_2009	NA	NA	NA	NA	NA	NA	NA	NA	NA	NA	NA	NA	NA	NA	NA	NA	NA	NA	NA
Diprotodontia	Macropodidae	Thylogale	brunii	Thylogale_brunii	NA	NA	NA	NA	NA	NA	NA	NA	NA	NA	1	Wilson_&_Mittermeier_2015	NA	NA	NA	NA	NA	NA	NA	NA	NA	NA	NA	NA	NA	NA	NA	NA	NA	NA	NA	NA	NA	NA	NA	NA	NA	NA	NA	NA	NA	NA	NA	NA	NA
Diprotodontia	Macropodidae	Thylogale	calabyi	Thylogale_calabyi	4326.13	Moura_et_al._2024	NA	NA	NA	NA	NA	NA	NA	NA	1	Wilson_&_Mittermeier_2015	NA	NA	NA	NA	NA	NA	NA	NA	NA	NA	NA	NA	NA	NA	NA	NA	NA	NA	NA	NA	NA	NA	NA	NA	NA	NA	NA	NA	NA	NA	NA	NA	NA
Diprotodontia	Macropodidae	Thylogale	calabyi	Thylogale_calabyi	NA	NA	NA	NA	NA	NA	NA	NA	NA	NA	NA	NA	NA	NA	NA	NA	NA	NA	NA	NA	NA	NA	NA	NA	NA	NA	NA	NA	NA	NA	NA	NA	NA	NA	NA	NA	NA	NA	NA	NA	NA	NA	NA	NA	NA
Diprotodontia	Macropodidae	Thylogale	calabyi	Thylogale_calabyi	NA	NA	NA	NA	NA	NA	NA	NA	NA	NA	NA	NA	NA	NA	NA	NA	NA	NA	NA	NA	NA	NA	NA	NA	NA	NA	NA	NA	NA	NA	NA	NA	NA	NA	NA	NA	NA	NA	NA	NA	NA	NA	NA	NA	NA
Diprotodontia	Macropodidae	Thylogale	stigmatica	Thylogale_stigmatica	4305.73	Myhrvold_et_al._2015	4100	Fisher_et_al._2001	5250	Wilson_&_Mittermeier_2015	29	Fisher_et_al._2001	NA	NA	1	Fisher_et_al._2001	1.55	Myhrvold_et_al._2015	1338.66	Pacifici_et_al._2013	255	Fisher_et_al._2001	185	Fisher_et_al._2001	341	Fisher_et_al._2001	NA	NA	3540.5	Myhrvold_et_al._2015	NA	NA	NA	NA	NA	NA	NA	NA	NA	NA	NA	NA	NA	NA	NA	NA	1.5	Fisher_et_al._2001	MFF
Diprotodontia	Macropodidae	Thylogale	stigmatica	Thylogale_stigmatica	4511.47	Jones_et_al._2009	3350	Wilson_&_Mittermeier_2015	5100	Weisbecker_et_al._2013	29	Wilson_&_Mittermeier_2015	NA	NA	1	Cassia-Silva_&_Sales_2019	1	Cassia-Silva_&_Sales_2019	NA	NA	250	Fisher_et_al._2001	185	Jones_et_al._2009	336	Fisher_et_al._2001	NA	NA	3650	Williams_et_al._2010	NA	NA	NA	NA	NA	NA	NA	NA	NA	NA	NA	NA	NA	NA	NA	NA	1	Jones_et_al._2009	S_MMFF
Diprotodontia	Macropodidae	Thylogale	stigmatica	Thylogale_stigmatica	4600	Todorov_et_al._2021	NA	NA	NA	NA	29	Myhrvold_et_al._2015	NA	NA	1	Myhrvold_et_al._2015	2	Williams_et_al._2010	NA	NA	252	de_Magalhaes_&_Costa_2009	182.5	Myhrvold_et_al._2015	338	de_Magalhaes_&_Costa_2009	NA	NA	NA	NA	NA	NA	NA	NA	NA	NA	NA	NA	NA	NA	NA	NA	NA	NA	NA	NA	NA	NA	NA
Diprotodontia	Macropodidae	Thylogale	thetis	Thylogale_thetis	4599.97	Myhrvold_et_al._2015	3800	Fisher_et_al._2001	5800	Wilson_&_Mittermeier_2015	30	Cassia-Silva_&_Sales_2019	NA	NA	1	Fisher_et_al._2001	1.56	Myhrvold_et_al._2015	1314.75	Estimated_Pacifici_et_al._2013_maximum-lifespan	210	Fisher_et_al._2001	182	Fisher_et_al._2001	510	Fisher_et_al._2001	NA	NA	3285	Fisher_et_al._2001	NA	NA	800	Fisher_et_al._2001	800	Jones_et_al._2009	2300	Fisher_et_al._2001	NA	NA	70	Russell_1982	30	Russell_1982	NA	NA	4.8	Fisher_et_al._2001	S
Diprotodontia	Macropodidae	Thylogale	thetis	Thylogale_thetis	5400	Wilman_et_al._2014	4000	Russell_1982	7000	Weisbecker_et_al._2013	NA	NA	NA	NA	1	Wilson_&_Mittermeier_2015	1	Cassia-Silva_&_Sales_2019	NA	NA	209	Jones_et_al._2009	182	Jones_et_al._2009	600	Fisher_et_al._2001	NA	NA	NA	NA	NA	NA	NA	NA	NA	NA	NA	NA	NA	NA	NA	NA	NA	NA	NA	NA	NA	NA	S_MMFF
Diprotodontia	Macropodidae	Thylogale	thetis	Thylogale_thetis	3694	Ashwell_2008	3050	Wilson_&_Mittermeier_2015	NA	NA	NA	NA	NA	NA	1	Myhrvold_et_al._2015	NA	NA	NA	NA	209.7	Myhrvold_et_al._2015	181.77	Myhrvold_et_al._2015	555	de_Magalhaes_&_Costa_2009	NA	NA	NA	NA	NA	NA	NA	NA	NA	NA	NA	NA	NA	NA	NA	NA	NA	NA	NA	NA	NA	NA	S
Diprotodontia	Macropodidae	Wallabia	bicolor	Wallabia_bicolor	14625	de_Magalhaes_&_Costa_2009	13000	Fisher_et_al._2001	32000	Rose_et_al._1997	35.5	Wilson_&_Mittermeier_2015	NA	NA	1	Fisher_et_al._2001	1.4	Jones_et_al._2009	1877.38	Pacifici_et_al._2013	450	Fisher_et_al._2001	256	Fisher_et_al._2001	450	Fisher_et_al._2001	NA	NA	4380	Fisher_et_al._2001	0.61	Fisher_et_al._2001	NA	NA	NA	NA	NA	NA	16.9	Rose_et_al._1997	NA	NA	NA	NA	NA	NA	1.1	Fisher_et_al._2001	S
Diprotodontia	Macropodidae	Wallabia	bicolor	Wallabia_bicolor	15000	Wilman_et_al._2014	12850	Wilson_&_Mittermeier_2015	17000	Weisbecker_et_al._2013	35.88	Jones_et_al._2009	NA	NA	1.04	Jones_et_al._2009	1.4	de_Magalhaes_&_Costa_2009	NA	NA	447.45	Cassia-Silva_&_Sales_2019	250	Jones_et_al._2009	274	Jones_et_al._2009	NA	NA	5475	Jones_et_al._2009	0.6	Jones_et_al._2009	NA	NA	NA	NA	NA	NA	NA	NA	NA	NA	NA	NA	NA	NA	1.1	Fisher_et_al._2001	S_MMFF
Diprotodontia	Macropodidae	Wallabia	bicolor	Wallabia_bicolor	14812.47	Myhrvold_et_al._2015	NA	NA	16400	Wilson_&_Mittermeier_2015	36	de_Magalhaes_&_Costa_2009	NA	NA	1	de_Magalhaes_&_Costa_2009	1.4	Myhrvold_et_al._2015	NA	NA	256	de_Magalhaes_&_Costa_2009	243	de_Magalhaes_&_Costa_2009	426	de_Magalhaes_&_Costa_2009	NA	NA	6132	Myhrvold_et_al._2015	0.61	Myhrvold_et_al._2015	NA	NA	NA	NA	NA	NA	NA	NA	NA	NA	NA	NA	NA	NA	NA	NA	S
Diprotodontia	Petauridae	Dactylopsila	kambuayai	Dactylopsila_kambuayai	225	Soria_et_al._2021	NA	NA	NA	NA	NA	NA	NA	NA	NA	NA	NA	NA	NA	NA	NA	NA	NA	NA	NA	NA	NA	NA	NA	NA	NA	NA	NA	NA	NA	NA	NA	NA	NA	NA	NA	NA	NA	NA	NA	NA	NA	NA	NA
Diprotodontia	Petauridae	Dactylopsila	kambuayai	Dactylopsila_kambuayai	NA	NA	NA	NA	NA	NA	NA	NA	NA	NA	NA	NA	NA	NA	NA	NA	NA	NA	NA	NA	NA	NA	NA	NA	NA	NA	NA	NA	NA	NA	NA	NA	NA	NA	NA	NA	NA	NA	NA	NA	NA	NA	NA	NA	NA
Diprotodontia	Petauridae	Dactylopsila	kambuayai	Dactylopsila_kambuayai	NA	NA	NA	NA	NA	NA	NA	NA	NA	NA	NA	NA	NA	NA	NA	NA	NA	NA	NA	NA	NA	NA	NA	NA	NA	NA	NA	NA	NA	NA	NA	NA	NA	NA	NA	NA	NA	NA	NA	NA	NA	NA	NA	NA	NA
Diprotodontia	Petauridae	Dactylopsila	megalura	Dactylopsila_megalura	400	Myhrvold_et_al._2015	NA	NA	NA	NA	NA	NA	NA	NA	1.52	Myhrvold_et_al._2015	1.1	Myhrvold_et_al._2015	NA	NA	NA	NA	365	Myhrvold_et_al._2015	NA	NA	NA	NA	3504	Myhrvold_et_al._2015	NA	NA	NA	NA	80	Myhrvold_et_al._2015	NA	NA	NA	NA	NA	NA	NA	NA	NA	NA	NA	NA	NA
Diprotodontia	Petauridae	Dactylopsila	megalura	Dactylopsila_megalura	319.27	Pacifici_et_al._2013	NA	NA	NA	NA	NA	NA	NA	NA	NA	NA	NA	NA	NA	NA	NA	NA	NA	NA	NA	NA	NA	NA	NA	NA	NA	NA	NA	NA	NA	NA	NA	NA	NA	NA	NA	NA	NA	NA	NA	NA	NA	NA	NA
Diprotodontia	Petauridae	Dactylopsila	megalura	Dactylopsila_megalura	277.74	Wilman_et_al._2014	NA	NA	NA	NA	NA	NA	NA	NA	NA	NA	NA	NA	NA	NA	NA	NA	NA	NA	NA	NA	NA	NA	NA	NA	NA	NA	NA	NA	NA	NA	NA	NA	NA	NA	NA	NA	NA	NA	NA	NA	NA	NA	NA
Diprotodontia	Petauridae	Dactylopsila	palpator	Dactylopsila_palpator	370	Todorov_et_al._2021	320	Fisher_et_al._2001	NA	NA	NA	NA	NA	NA	1	Fisher_et_al._2001	NA	NA	NA	NA	NA	NA	NA	NA	NA	NA	NA	NA	NA	NA	NA	NA	NA	NA	NA	NA	NA	NA	NA	NA	NA	NA	NA	NA	NA	NA	1	Fisher_et_al._2001	NA
Diprotodontia	Petauridae	Dactylopsila	palpator	Dactylopsila_palpator	398	Wilman_et_al._2014	NA	NA	550	Weisbecker_et_al._2013	NA	NA	NA	NA	1.02	Jones_et_al._2009	NA	NA	NA	NA	NA	NA	NA	NA	NA	NA	NA	NA	NA	NA	NA	NA	NA	NA	NA	NA	NA	NA	NA	NA	NA	NA	NA	NA	NA	NA	2.75	Jones_et_al._2009	NA
Diprotodontia	Petauridae	Dactylopsila	palpator	Dactylopsila_palpator	435	Wilson_&_Mittermeier_2015	NA	NA	NA	NA	NA	NA	NA	NA	1.01	Myhrvold_et_al._2015	NA	NA	NA	NA	NA	NA	NA	NA	NA	NA	NA	NA	NA	NA	NA	NA	NA	NA	NA	NA	NA	NA	NA	NA	NA	NA	NA	NA	NA	NA	NA	NA	NA
Diprotodontia	Petauridae	Dactylopsila	tatei	Dactylopsila_tatei	252	Jones_et_al._2009	NA	NA	252	Weisbecker_et_al._2013	NA	NA	NA	NA	1.52	Myhrvold_et_al._2015	1.1	Myhrvold_et_al._2015	NA	NA	NA	NA	365	Myhrvold_et_al._2015	NA	NA	NA	NA	3504	Myhrvold_et_al._2015	NA	NA	NA	NA	80	Myhrvold_et_al._2015	NA	NA	NA	NA	NA	NA	NA	NA	NA	NA	NA	NA	NA
Diprotodontia	Petauridae	Dactylopsila	tatei	Dactylopsila_tatei	359	Myhrvold_et_al._2015	NA	NA	NA	NA	NA	NA	NA	NA	NA	NA	NA	NA	NA	NA	NA	NA	NA	NA	NA	NA	NA	NA	NA	NA	NA	NA	NA	NA	NA	NA	NA	NA	NA	NA	NA	NA	NA	NA	NA	NA	NA	NA	NA
Diprotodontia	Petauridae	Dactylopsila	tatei	Dactylopsila_tatei	NA	NA	NA	NA	NA	NA	NA	NA	NA	NA	NA	NA	NA	NA	NA	NA	NA	NA	NA	NA	NA	NA	NA	NA	NA	NA	NA	NA	NA	NA	NA	NA	NA	NA	NA	NA	NA	NA	NA	NA	NA	NA	NA	NA	NA
Diprotodontia	Petauridae	Dactylopsila	trivirgata	Dactylopsila_trivirgata	318	de_Magalhaes_&_Costa_2009	423	Fisher_et_al._2001	486.5	Wilson_&_Mittermeier_2015	NA	NA	NA	NA	2	Fisher_et_al._2001	1.1	Myhrvold_et_al._2015	1440.04	Estimated_Pacifici_et_al._2013_maximum-lifespan	200	Todorov_et_al._2021	365	Fisher_et_al._2001	600	Williams_et_al._2010	NA	NA	3496.7	Jones_et_al._2009	NA	NA	NA	NA	80	Myhrvold_et_al._2015	NA	NA	NA	NA	NA	NA	NA	NA	NA	NA	1	Fisher_et_al._2001	S
Diprotodontia	Petauridae	Dactylopsila	trivirgata	Dactylopsila_trivirgata	406.7	Myhrvold_et_al._2015	423	Weisbecker_et_al._2013	423	Weisbecker_et_al._2013	NA	NA	NA	NA	1.5	Fisher_et_al._2001	1	Williams_et_al._2010	NA	NA	NA	NA	365	Jones_et_al._2009	NA	NA	NA	NA	3650	Williams_et_al._2010	NA	NA	NA	NA	NA	NA	NA	NA	NA	NA	NA	NA	NA	NA	NA	NA	NA	NA	MF
Diprotodontia	Petauridae	Dactylopsila	trivirgata	Dactylopsila_trivirgata	413.53	Wilman_et_al._2014	392.5	Wilson_&_Mittermeier_2015	460	Williams_et_al._2010	NA	NA	NA	NA	1.54	Jones_et_al._2009	1	Jackson_2003	NA	NA	NA	NA	365	Myhrvold_et_al._2015	NA	NA	NA	NA	3504	Myhrvold_et_al._2015	NA	NA	NA	NA	NA	NA	NA	NA	NA	NA	NA	NA	NA	NA	NA	NA	NA	NA	NA
Diprotodontia	Petauridae	Gymnobelideus	leadbeateri	Gymnobelideus_leadbeateri	113.91	Gonzalez-Voyer_et_al._2016	133	Fisher_et_al._2001	130	Rose_et_al._1997	17	Fisher_et_al._2001	NA	NA	1.6	Fisher_et_al._2001	2	Jones_et_al._2009	1587.57	Pacifici_et_al._2013	111	Fisher_et_al._2001	183	Fisher_et_al._2001	365	Fisher_et_al._2001	1825	Ferreira_et_al._2023	2920	Fisher_et_al._2001	NA	NA	NA	NA	34	Fisher_et_al._2001	NA	NA	0.13	Rose_et_al._1997	NA	NA	70	Ferreira_et_al._2023	80	Ferreira_et_al._2023	8	Fisher_et_al._2001	MF
Diprotodontia	Petauridae	Gymnobelideus	leadbeateri	Gymnobelideus_leadbeateri	135	Wilson_&_Mittermeier_2015	145	Ferreira_et_al._2023	133	Weisbecker_et_al._2013	18.43	Jones_et_al._2009	NA	NA	1.4	Fisher_et_al._2001	2	de_Magalhaes_&_Costa_2009	NA	NA	86.5	Wilson_&_Mittermeier_2015	183	Jones_et_al._2009	540	Fisher_et_al._2001	2920	Ferreira_et_al._2023	4015	Fisher_et_al._2001	NA	NA	NA	NA	42	Fisher_et_al._2001	NA	NA	NA	NA	NA	NA	70	Ferreira_et_al._2023	70	Ferreira_et_al._2023	12	Wilson_&_Mittermeier_2015	MMFF
Diprotodontia	Petauridae	Gymnobelideus	leadbeateri	Gymnobelideus_leadbeateri	166	McNab_2008	130	Russell_1982	NA	NA	16	Wilson_&_Mittermeier_2015	NA	NA	1.54	Jones_et_al._2009	2	Myhrvold_et_al._2015	NA	NA	119	Jones_et_al._2009	183	de_Magalhaes_&_Costa_2009	475	de_Magalhaes_&_Costa_2009	2160	Wilson_&_Mittermeier_2015	5146.5	Myhrvold_et_al._2015	NA	NA	NA	NA	37.78	Jones_et_al._2009	NA	NA	NA	NA	NA	NA	NA	NA	NA	NA	NA	NA	MMFF
Diprotodontia	Petauridae	Petaurus	abidi	Petaurus_abidi	278	Jones_et_al._2009	NA	NA	NA	NA	NA	NA	NA	NA	1.02	Jones_et_al._2009	NA	NA	NA	NA	NA	NA	NA	NA	NA	NA	NA	NA	NA	NA	NA	NA	NA	NA	NA	NA	NA	NA	NA	NA	NA	NA	NA	NA	NA	NA	NA	NA	NA
Diprotodontia	Petauridae	Petaurus	abidi	Petaurus_abidi	NA	NA	NA	NA	NA	NA	NA	NA	NA	NA	1.02	Soria_et_al._2021	NA	NA	NA	NA	NA	NA	NA	NA	NA	NA	NA	NA	NA	NA	NA	NA	NA	NA	NA	NA	NA	NA	NA	NA	NA	NA	NA	NA	NA	NA	NA	NA	NA
Diprotodontia	Petauridae	Petaurus	abidi	Petaurus_abidi	NA	NA	NA	NA	NA	NA	NA	NA	NA	NA	NA	NA	NA	NA	NA	NA	NA	NA	NA	NA	NA	NA	NA	NA	NA	NA	NA	NA	NA	NA	NA	NA	NA	NA	NA	NA	NA	NA	NA	NA	NA	NA	NA	NA	NA
Diprotodontia	Petauridae	Petaurus	ariel	Petaurus_ariel	NA	NA	NA	NA	NA	NA	NA	NA	NA	NA	NA	NA	NA	NA	NA	NA	NA	NA	NA	NA	NA	NA	NA	NA	NA	NA	NA	NA	NA	NA	NA	NA	NA	NA	NA	NA	NA	NA	NA	NA	NA	NA	NA	NA	NA
Diprotodontia	Petauridae	Petaurus	ariel	Petaurus_ariel	NA	NA	NA	NA	NA	NA	NA	NA	NA	NA	NA	NA	NA	NA	NA	NA	NA	NA	NA	NA	NA	NA	NA	NA	NA	NA	NA	NA	NA	NA	NA	NA	NA	NA	NA	NA	NA	NA	NA	NA	NA	NA	NA	NA	NA
Diprotodontia	Petauridae	Petaurus	ariel	Petaurus_ariel	NA	NA	NA	NA	NA	NA	NA	NA	NA	NA	NA	NA	NA	NA	NA	NA	NA	NA	NA	NA	NA	NA	NA	NA	NA	NA	NA	NA	NA	NA	NA	NA	NA	NA	NA	NA	NA	NA	NA	NA	NA	NA	NA	NA	NA
Diprotodontia	Petauridae	Petaurus	australis	Petaurus_australis	572.5	de_Magalhaes_&_Costa_2009	528	Fisher_et_al._2001	582	Weisbecker_et_al._2013	NA	NA	NA	NA	1	Fisher_et_al._2001	1	Jones_et_al._2009	2158.98	Pacifici_et_al._2013	145	Fisher_et_al._2001	439	Fisher_et_al._2001	720	Fisher_et_al._2001	2190	Ferreira_et_al._2023	4015	Smith_&_Lee_1984	NA	NA	NA	NA	285	Fisher_et_al._2001	NA	NA	NA	NA	NA	NA	NA	NA	NA	NA	1	Fisher_et_al._2001	MF
Diprotodontia	Petauridae	Petaurus	australis	Petaurus_australis	567.15	Jones_et_al._2009	450	Smith_&_Lee_1984	NA	NA	NA	NA	NA	NA	1.24	Jones_et_al._2009	1	de_Magalhaes_&_Costa_2009	NA	NA	148	Jones_et_al._2009	585	Jones_et_al._2009	730	Jones_et_al._2009	NA	NA	5840	Fisher_et_al._2001	NA	NA	NA	NA	NA	NA	NA	NA	NA	NA	NA	NA	NA	NA	NA	NA	4.2	Fisher_et_al._2001	NA
Diprotodontia	Petauridae	Petaurus	australis	Petaurus_australis	575	Myhrvold_et_al._2015	NA	NA	NA	NA	NA	NA	NA	NA	1	de_Magalhaes_&_Costa_2009	1	Myhrvold_et_al._2015	NA	NA	152	de_Magalhaes_&_Costa_2009	364	de_Magalhaes_&_Costa_2009	NA	NA	NA	NA	5475	de_Magalhaes_&_Costa_2009	NA	NA	NA	NA	NA	NA	NA	NA	NA	NA	NA	NA	NA	NA	NA	NA	2.6	Fisher_et_al._2001	NA
Diprotodontia	Petauridae	Petaurus	biacensis	Petaurus_biacensis	94	Wilson_&_Mittermeier_2015	NA	NA	NA	NA	16.34	Myhrvold_et_al._2015	NA	NA	1.45	Jones_et_al._2009	1.3	Myhrvold_et_al._2015	NA	NA	120.32	Myhrvold_et_al._2015	851	Myhrvold_et_al._2015	278.01	Myhrvold_et_al._2015	NA	NA	6497	Myhrvold_et_al._2015	0.19	Myhrvold_et_al._2015	NA	NA	33	Myhrvold_et_al._2015	NA	NA	NA	NA	NA	NA	NA	NA	NA	NA	NA	NA	NA
Diprotodontia	Petauridae	Petaurus	biacensis	Petaurus_biacensis	127	Myhrvold_et_al._2015	NA	NA	NA	NA	NA	NA	NA	NA	1.91	Myhrvold_et_al._2015	NA	NA	NA	NA	NA	NA	NA	NA	NA	NA	NA	NA	NA	NA	NA	NA	NA	NA	NA	NA	NA	NA	NA	NA	NA	NA	NA	NA	NA	NA	NA	NA	NA
Diprotodontia	Petauridae	Petaurus	biacensis	Petaurus_biacensis	119.65	Myhrvold_et_al._2015	NA	NA	NA	NA	NA	NA	NA	NA	1.5	Wilson_&_Mittermeier_2015	NA	NA	NA	NA	NA	NA	NA	NA	NA	NA	NA	NA	NA	NA	NA	NA	NA	NA	NA	NA	NA	NA	NA	NA	NA	NA	NA	NA	NA	NA	NA	NA	NA
Diprotodontia	Petauridae	Petaurus	breviceps	Petaurus_breviceps	104.97	Gonzalez-Voyer_et_al._2016	115	Fisher_et_al._2001	136.3	Rose_et_al._1997	16	Fisher_et_al._2001	NA	NA	1.82	Jones_et_al._2009	1.3	Jones_et_al._2009	1969.16	Pacifici_et_al._2013	115	Wilson_&_Mittermeier_2015	332	Fisher_et_al._2001	236	de_Magalhaes_&_Costa_2009	NA	NA	6497	de_Magalhaes_&_Costa_2009	0.18	Fisher_et_al._2001	20	Fisher_et_al._2001	75	Fisher_et_al._2001	NA	NA	0.14	Rose_et_al._1997	NA	NA	NA	NA	NA	NA	1	Fisher_et_al._2001	MF_MFF_MMFF
Diprotodontia	Petauridae	Petaurus	breviceps	Petaurus_breviceps	120.76	Jones_et_al._2009	130	Russell_1984	140	Weisbecker_et_al._2013	17	Fisher_et_al._2001	NA	NA	2.4	Fisher_et_al._2001	1.3	de_Magalhaes_&_Costa_2009	NA	NA	118.65	Gonzalez-Voyer_et_al._2016	290	Fisher_et_al._2001	450	Fisher_et_al._2001	NA	NA	4380	Smith_&_Lee_1984	0.19	de_Magalhaes_&_Costa_2009	30	Russell_1982	45	Fisher_et_al._2001	NA	NA	NA	NA	NA	NA	NA	NA	NA	NA	6	Jones_et_al._2009	MMFF
Diprotodontia	Petauridae	Petaurus	breviceps	Petaurus_breviceps	128.1	McNab_2008	97.5	Wilson_&_Mittermeier_2015	114	Wilson_&_Mittermeier_2015	16.68	Jones_et_al._2009	NA	NA	2	de_Magalhaes_&_Costa_2009	1.3	Myhrvold_et_al._2015	NA	NA	122	de_Magalhaes_&_Costa_2009	311	Jones_et_al._2009	403	Jones_et_al._2009	NA	NA	5110	Jones_et_al._2009	NA	NA	NA	NA	54	Fisher_et_al._2001	NA	NA	NA	NA	NA	NA	NA	NA	NA	NA	NA	NA	MMFF
Diprotodontia	Petauridae	Petaurus	gracilis	Petaurus_gracilis	310	Myhrvold_et_al._2015	343	Fisher_et_al._2001	418.5	Myhrvold_et_al._2015	20	Myhrvold_et_al._2015	NA	NA	1.75	Fisher_et_al._2001	1.28	Myhrvold_et_al._2015	1890.77	Estimated_Pacifici_et_al._2013_maximum-lifespan	122	Myhrvold_et_al._2015	182.86	Myhrvold_et_al._2015	456.6	Myhrvold_et_al._2015	NA	NA	5402	Myhrvold_et_al._2015	NA	NA	NA	NA	65	Myhrvold_et_al._2015	NA	NA	NA	NA	NA	NA	NA	NA	NA	NA	2	Fisher_et_al._2001	MF
Diprotodontia	Petauridae	Petaurus	gracilis	Petaurus_gracilis	360.63	Jones_et_al._2009	380	Myhrvold_et_al._2015	418.5	Wilson_&_Mittermeier_2015	NA	NA	NA	NA	1.75	Jones_et_al._2009	1	Jackson_2003	NA	NA	270	Wilson_&_Mittermeier_2015	NA	NA	365	Jackson_2003	NA	NA	NA	NA	NA	NA	NA	NA	NA	NA	NA	NA	NA	NA	NA	NA	NA	NA	NA	NA	NA	NA	MF
Diprotodontia	Petauridae	Petaurus	gracilis	Petaurus_gracilis	245	Myhrvold_et_al._2015	382	Wilson_&_Mittermeier_2015	NA	NA	NA	NA	NA	NA	1.6	Myhrvold_et_al._2015	NA	NA	NA	NA	NA	NA	NA	NA	NA	NA	NA	NA	NA	NA	NA	NA	NA	NA	NA	NA	NA	NA	NA	NA	NA	NA	NA	NA	NA	NA	NA	NA	NA
Diprotodontia	Petauridae	Petaurus	norfolcensis	Petaurus_norfolcensis	405	de_Magalhaes_&_Costa_2009	230	Fisher_et_al._2001	236.5	Wilson_&_Mittermeier_2015	20	de_Magalhaes_&_Costa_2009	NA	NA	1.8	Fisher_et_al._2001	1.56	Myhrvold_et_al._2015	NA	NA	120	Fisher_et_al._2001	183	Fisher_et_al._2001	NA	NA	NA	NA	5402	Myhrvold_et_al._2015	NA	NA	70	Fisher_et_al._2001	70	Jones_et_al._2009	NA	NA	NA	NA	NA	NA	NA	NA	NA	NA	5	Fisher_et_al._2001	MF
Diprotodontia	Petauridae	Petaurus	norfolcensis	Petaurus_norfolcensis	230	Jones_et_al._2009	220	Smith_&_Lee_1984	230	Weisbecker_et_al._2013	20	Myhrvold_et_al._2015	NA	NA	1.64	Jones_et_al._2009	1	Jackson_2003	NA	NA	120.48	Cassia-Silva_&_Sales_2019	183	Jones_et_al._2009	NA	NA	NA	NA	4380	Fisher_et_al._2001	NA	NA	NA	NA	65	Myhrvold_et_al._2015	NA	NA	NA	NA	NA	NA	NA	NA	NA	NA	NA	NA	MF_MMFF
Diprotodontia	Petauridae	Petaurus	norfolcensis	Petaurus_norfolcensis	272.5	Myhrvold_et_al._2015	236.5	Wilson_&_Mittermeier_2015	NA	NA	NA	NA	NA	NA	1.5	de_Magalhaes_&_Costa_2009	NA	NA	NA	NA	122	de_Magalhaes_&_Costa_2009	183	de_Magalhaes_&_Costa_2009	NA	NA	NA	NA	NA	NA	NA	NA	NA	NA	NA	NA	NA	NA	NA	NA	NA	NA	NA	NA	NA	NA	NA	NA	NA
Diprotodontia	Petauridae	Petaurus	notatus	Petaurus_notatus	NA	NA	NA	NA	NA	NA	NA	NA	NA	NA	NA	NA	NA	NA	NA	NA	NA	NA	NA	NA	NA	NA	NA	NA	NA	NA	NA	NA	NA	NA	NA	NA	NA	NA	NA	NA	NA	NA	NA	NA	NA	NA	NA	NA	NA
Diprotodontia	Petauridae	Petaurus	notatus	Petaurus_notatus	NA	NA	NA	NA	NA	NA	NA	NA	NA	NA	NA	NA	NA	NA	NA	NA	NA	NA	NA	NA	NA	NA	NA	NA	NA	NA	NA	NA	NA	NA	NA	NA	NA	NA	NA	NA	NA	NA	NA	NA	NA	NA	NA	NA	NA
Diprotodontia	Petauridae	Petaurus	notatus	Petaurus_notatus	NA	NA	NA	NA	NA	NA	NA	NA	NA	NA	NA	NA	NA	NA	NA	NA	NA	NA	NA	NA	NA	NA	NA	NA	NA	NA	NA	NA	NA	NA	NA	NA	NA	NA	NA	NA	NA	NA	NA	NA	NA	NA	NA	NA	NA
Diprotodontia	Petauridae	Petaurus	papuanus	Petaurus_papuanus	NA	NA	NA	NA	NA	NA	NA	NA	NA	NA	NA	NA	NA	NA	NA	NA	NA	NA	NA	NA	NA	NA	NA	NA	NA	NA	NA	NA	NA	NA	NA	NA	NA	NA	NA	NA	NA	NA	NA	NA	NA	NA	NA	NA	NA
Diprotodontia	Petauridae	Petaurus	papuanus	Petaurus_papuanus	NA	NA	NA	NA	NA	NA	NA	NA	NA	NA	NA	NA	NA	NA	NA	NA	NA	NA	NA	NA	NA	NA	NA	NA	NA	NA	NA	NA	NA	NA	NA	NA	NA	NA	NA	NA	NA	NA	NA	NA	NA	NA	NA	NA	NA
Diprotodontia	Petauridae	Petaurus	papuanus	Petaurus_papuanus	NA	NA	NA	NA	NA	NA	NA	NA	NA	NA	NA	NA	NA	NA	NA	NA	NA	NA	NA	NA	NA	NA	NA	NA	NA	NA	NA	NA	NA	NA	NA	NA	NA	NA	NA	NA	NA	NA	NA	NA	NA	NA	NA	NA	NA
Diprotodontia	Phalangeridae	Ailurops	furvus	Ailurops_furvus	10000	Wilson_&_Mittermeier_2015	NA	NA	NA	NA	NA	NA	NA	NA	1	Wilson_&_Mittermeier_2015	NA	NA	NA	NA	NA	NA	NA	NA	NA	NA	NA	NA	NA	NA	NA	NA	NA	NA	NA	NA	NA	NA	NA	NA	NA	NA	NA	NA	NA	NA	NA	NA	NA
Diprotodontia	Phalangeridae	Ailurops	furvus	Ailurops_furvus	NA	NA	NA	NA	NA	NA	NA	NA	NA	NA	NA	NA	NA	NA	NA	NA	NA	NA	NA	NA	NA	NA	NA	NA	NA	NA	NA	NA	NA	NA	NA	NA	NA	NA	NA	NA	NA	NA	NA	NA	NA	NA	NA	NA	NA
Diprotodontia	Phalangeridae	Ailurops	furvus	Ailurops_furvus	NA	NA	NA	NA	NA	NA	NA	NA	NA	NA	NA	NA	NA	NA	NA	NA	NA	NA	NA	NA	NA	NA	NA	NA	NA	NA	NA	NA	NA	NA	NA	NA	NA	NA	NA	NA	NA	NA	NA	NA	NA	NA	NA	NA	NA
Diprotodontia	Phalangeridae	Ailurops	melanotis	Ailurops_melanotis	7000	Myhrvold_et_al._2015	NA	NA	NA	NA	NA	NA	NA	NA	1.5	Myhrvold_et_al._2015	1.5	Myhrvold_et_al._2015	NA	NA	243.52	Myhrvold_et_al._2015	NA	NA	NA	NA	NA	NA	2157.15	Myhrvold_et_al._2015	NA	NA	NA	NA	NA	NA	NA	NA	NA	NA	NA	NA	NA	NA	NA	NA	NA	NA	MF
Diprotodontia	Phalangeridae	Ailurops	melanotis	Ailurops_melanotis	8500	Pacifici_et_al._2013	NA	NA	NA	NA	NA	NA	NA	NA	1	Wilson_&_Mittermeier_2015	NA	NA	NA	NA	NA	NA	NA	NA	NA	NA	NA	NA	NA	NA	NA	NA	NA	NA	NA	NA	NA	NA	NA	NA	NA	NA	NA	NA	NA	NA	NA	NA	NA
Diprotodontia	Phalangeridae	Ailurops	melanotis	Ailurops_melanotis	NA	NA	NA	NA	NA	NA	NA	NA	NA	NA	NA	NA	NA	NA	NA	NA	NA	NA	NA	NA	NA	NA	NA	NA	NA	NA	NA	NA	NA	NA	NA	NA	NA	NA	NA	NA	NA	NA	NA	NA	NA	NA	NA	NA	NA
Diprotodontia	Phalangeridae	Ailurops	ursinus	Ailurops_ursinus	10000	Jones_et_al._2009	NA	NA	NA	NA	NA	NA	NA	NA	1.5	Myhrvold_et_al._2015	1.5	Myhrvold_et_al._2015	NA	NA	240	Cassia-Silva_&_Sales_2019	NA	NA	NA	NA	NA	NA	2157.15	Myhrvold_et_al._2015	NA	NA	NA	NA	NA	NA	NA	NA	NA	NA	NA	NA	NA	NA	NA	NA	NA	NA	MF
Diprotodontia	Phalangeridae	Ailurops	ursinus	Ailurops_ursinus	7000	de_Magalhaes_&_Costa_2009	NA	NA	NA	NA	NA	NA	NA	NA	1	Wilson_&_Mittermeier_2015	NA	NA	NA	NA	243.52	Soria_et_al._2021	NA	NA	NA	NA	NA	NA	NA	NA	NA	NA	NA	NA	NA	NA	NA	NA	NA	NA	NA	NA	NA	NA	NA	NA	NA	NA	MF
Diprotodontia	Phalangeridae	Ailurops	ursinus	Ailurops_ursinus	6500	Wilson_&_Mittermeier_2015	NA	NA	NA	NA	NA	NA	NA	NA	NA	NA	NA	NA	NA	NA	NA	NA	NA	NA	NA	NA	NA	NA	NA	NA	NA	NA	NA	NA	NA	NA	NA	NA	NA	NA	NA	NA	NA	NA	NA	NA	NA	NA	NA
Diprotodontia	Phalangeridae	Phalanger	alexandrae	Phalanger_alexandrae	2500	Moura_et_al._2024	NA	NA	NA	NA	NA	NA	NA	NA	NA	NA	NA	NA	NA	NA	NA	NA	NA	NA	NA	NA	NA	NA	NA	NA	NA	NA	NA	NA	NA	NA	NA	NA	NA	NA	NA	NA	NA	NA	NA	NA	NA	NA	NA
Diprotodontia	Phalangeridae	Phalanger	alexandrae	Phalanger_alexandrae	1846.67	Wilman_et_al._2014	NA	NA	NA	NA	NA	NA	NA	NA	NA	NA	NA	NA	NA	NA	NA	NA	NA	NA	NA	NA	NA	NA	NA	NA	NA	NA	NA	NA	NA	NA	NA	NA	NA	NA	NA	NA	NA	NA	NA	NA	NA	NA	NA
Diprotodontia	Phalangeridae	Phalanger	alexandrae	Phalanger_alexandrae	3500	Wilson_&_Mittermeier_2015	NA	NA	NA	NA	NA	NA	NA	NA	NA	NA	NA	NA	NA	NA	NA	NA	NA	NA	NA	NA	NA	NA	NA	NA	NA	NA	NA	NA	NA	NA	NA	NA	NA	NA	NA	NA	NA	NA	NA	NA	NA	NA	NA
Diprotodontia	Phalangeridae	Phalanger	breviceps	Phalanger_breviceps	NA	NA	NA	NA	NA	NA	NA	NA	NA	NA	NA	NA	NA	NA	NA	NA	NA	NA	NA	NA	NA	NA	NA	NA	NA	NA	NA	NA	NA	NA	NA	NA	NA	NA	NA	NA	NA	NA	NA	NA	NA	NA	NA	NA	NA
Diprotodontia	Phalangeridae	Phalanger	breviceps	Phalanger_breviceps	NA	NA	NA	NA	NA	NA	NA	NA	NA	NA	NA	NA	NA	NA	NA	NA	NA	NA	NA	NA	NA	NA	NA	NA	NA	NA	NA	NA	NA	NA	NA	NA	NA	NA	NA	NA	NA	NA	NA	NA	NA	NA	NA	NA	NA
Diprotodontia	Phalangeridae	Phalanger	breviceps	Phalanger_breviceps	NA	NA	NA	NA	NA	NA	NA	NA	NA	NA	NA	NA	NA	NA	NA	NA	NA	NA	NA	NA	NA	NA	NA	NA	NA	NA	NA	NA	NA	NA	NA	NA	NA	NA	NA	NA	NA	NA	NA	NA	NA	NA	NA	NA	NA
Diprotodontia	Phalangeridae	Phalanger	carmelitae	Phalanger_carmelitae	1389.7	McNab_2008	1000	Fisher_et_al._2001	NA	NA	NA	NA	NA	NA	1	Fisher_et_al._2001	NA	NA	NA	NA	NA	NA	NA	NA	NA	NA	NA	NA	908.85	Myhrvold_et_al._2015	NA	NA	NA	NA	NA	NA	NA	NA	NA	NA	NA	NA	NA	NA	NA	NA	1	Fisher_et_al._2001	NA
Diprotodontia	Phalangeridae	Phalanger	carmelitae	Phalanger_carmelitae	2047.5	Wilman_et_al._2014	NA	NA	1000	Weisbecker_et_al._2013	NA	NA	NA	NA	1.01	Jones_et_al._2009	NA	NA	NA	NA	NA	NA	NA	NA	NA	NA	NA	NA	NA	NA	NA	NA	NA	NA	NA	NA	NA	NA	NA	NA	NA	NA	NA	NA	NA	NA	NA	NA	NA
Diprotodontia	Phalangeridae	Phalanger	carmelitae	Phalanger_carmelitae	2150	Wilson_&_Mittermeier_2015	NA	NA	NA	NA	NA	NA	NA	NA	1.01	Myhrvold_et_al._2015	NA	NA	NA	NA	NA	NA	NA	NA	NA	NA	NA	NA	NA	NA	NA	NA	NA	NA	NA	NA	NA	NA	NA	NA	NA	NA	NA	NA	NA	NA	NA	NA	NA
Diprotodontia	Phalangeridae	Phalanger	gymnotis	Phalanger_gymnotis	1565.5	McNab_2008	2400	Fisher_et_al._2001	3250	Wilson_&_Mittermeier_2015	13	Fisher_et_al._2001	NA	NA	1	Fisher_et_al._2001	NA	NA	NA	NA	270	Fisher_et_al._2001	182.5	Myhrvold_et_al._2015	NA	NA	NA	NA	4015	Fisher_et_al._2001	NA	NA	NA	NA	NA	NA	NA	NA	NA	NA	NA	NA	NA	NA	NA	NA	1	Fisher_et_al._2001	S
Diprotodontia	Phalangeridae	Phalanger	gymnotis	Phalanger_gymnotis	2597.89	Jones_et_al._2009	3250	Wilson_&_Mittermeier_2015	3000	Weisbecker_et_al._2013	13	Soria_et_al._2021	NA	NA	1.01	Cassia-Silva_&_Sales_2019	NA	NA	NA	NA	180	Wilson_&_Mittermeier_2015	NA	NA	NA	NA	NA	NA	4380	Jones_et_al._2009	NA	NA	NA	NA	NA	NA	NA	NA	NA	NA	NA	NA	NA	NA	NA	NA	NA	NA	NA
Diprotodontia	Phalangeridae	Phalanger	gymnotis	Phalanger_gymnotis	2400	de_Magalhaes_&_Costa_2009	NA	NA	NA	NA	13	de_Magalhaes_&_Costa_2009	NA	NA	1	de_Magalhaes_&_Costa_2009	NA	NA	NA	NA	270	de_Magalhaes_&_Costa_2009	NA	NA	NA	NA	NA	NA	6898.5	Myhrvold_et_al._2015	NA	NA	NA	NA	NA	NA	NA	NA	NA	NA	NA	NA	NA	NA	NA	NA	NA	NA	NA
Diprotodontia	Phalangeridae	Phalanger	intercastellanus	Phalanger_intercastellanus	1747.5	Jones_et_al._2009	1800	Wilson_&_Mittermeier_2015	1800	Wilson_&_Mittermeier_2015	13	Myhrvold_et_al._2015	NA	NA	2	Fisher_et_al._2001	NA	NA	NA	NA	NA	NA	NA	NA	NA	NA	NA	NA	1496.5	Myhrvold_et_al._2015	1	Myhrvold_et_al._2015	NA	NA	NA	NA	NA	NA	NA	NA	NA	NA	NA	NA	NA	NA	1	Fisher_et_al._2001	NA
Diprotodontia	Phalangeridae	Phalanger	intercastellanus	Phalanger_intercastellanus	1671.4	McNab_2008	NA	NA	NA	NA	NA	NA	NA	NA	2	Jackson_2003	NA	NA	NA	NA	NA	NA	NA	NA	NA	NA	NA	NA	NA	NA	NA	NA	NA	NA	NA	NA	NA	NA	NA	NA	NA	NA	NA	NA	NA	NA	NA	NA	NA
Diprotodontia	Phalangeridae	Phalanger	intercastellanus	Phalanger_intercastellanus	2100	Myhrvold_et_al._2015	NA	NA	NA	NA	NA	NA	NA	NA	2	Myhrvold_et_al._2015	NA	NA	NA	NA	NA	NA	NA	NA	NA	NA	NA	NA	NA	NA	NA	NA	NA	NA	NA	NA	NA	NA	NA	NA	NA	NA	NA	NA	NA	NA	NA	NA	NA
Diprotodontia	Phalangeridae	Phalanger	lullulae	Phalanger_lullulae	1918.75	Myhrvold_et_al._2015	1770	Weisbecker_et_al._2013	1495	Weisbecker_et_al._2013	13	Myhrvold_et_al._2015	NA	NA	1.75	Jones_et_al._2009	NA	NA	NA	NA	NA	NA	NA	NA	NA	NA	NA	NA	1496.5	Myhrvold_et_al._2015	1	Myhrvold_et_al._2015	NA	NA	NA	NA	NA	NA	NA	NA	NA	NA	NA	NA	NA	NA	1	Jones_et_al._2009	NA
Diprotodontia	Phalangeridae	Phalanger	lullulae	Phalanger_lullulae	1632.5	Jones_et_al._2009	NA	NA	NA	NA	NA	NA	NA	NA	1	Wilson_&_Mittermeier_2015	NA	NA	NA	NA	NA	NA	NA	NA	NA	NA	NA	NA	NA	NA	NA	NA	NA	NA	NA	NA	NA	NA	NA	NA	NA	NA	NA	NA	NA	NA	NA	NA	NA
Diprotodontia	Phalangeridae	Phalanger	lullulae	Phalanger_lullulae	1400	Ashwell_2008	NA	NA	NA	NA	NA	NA	NA	NA	2	Wilson_&_Mittermeier_2015	NA	NA	NA	NA	NA	NA	NA	NA	NA	NA	NA	NA	NA	NA	NA	NA	NA	NA	NA	NA	NA	NA	NA	NA	NA	NA	NA	NA	NA	NA	NA	NA	NA
Diprotodontia	Phalangeridae	Phalanger	matabiru	Phalanger_matabiru	2293.75	Myhrvold_et_al._2015	NA	NA	NA	NA	13	Myhrvold_et_al._2015	NA	NA	2	Myhrvold_et_al._2015	NA	NA	NA	NA	NA	NA	NA	NA	NA	NA	NA	NA	1496.5	Myhrvold_et_al._2015	1	Myhrvold_et_al._2015	NA	NA	NA	NA	NA	NA	NA	NA	NA	NA	NA	NA	NA	NA	NA	NA	NA
Diprotodontia	Phalangeridae	Phalanger	matabiru	Phalanger_matabiru	5000	Moura_et_al._2024	NA	NA	NA	NA	NA	NA	NA	NA	NA	NA	NA	NA	NA	NA	NA	NA	NA	NA	NA	NA	NA	NA	NA	NA	NA	NA	NA	NA	NA	NA	NA	NA	NA	NA	NA	NA	NA	NA	NA	NA	NA	NA	NA
Diprotodontia	Phalangeridae	Phalanger	matabiru	Phalanger_matabiru	1846.67	Wilman_et_al._2014	NA	NA	NA	NA	NA	NA	NA	NA	NA	NA	NA	NA	NA	NA	NA	NA	NA	NA	NA	NA	NA	NA	NA	NA	NA	NA	NA	NA	NA	NA	NA	NA	NA	NA	NA	NA	NA	NA	NA	NA	NA	NA	NA
Diprotodontia	Phalangeridae	Phalanger	matanim	Phalanger_matanim	1442.38	Jones_et_al._2009	NA	NA	NA	NA	NA	NA	NA	NA	1.02	Jones_et_al._2009	NA	NA	NA	NA	NA	NA	NA	NA	NA	NA	NA	NA	NA	NA	NA	NA	NA	NA	NA	NA	NA	NA	NA	NA	NA	NA	NA	NA	NA	NA	NA	NA	NA
Diprotodontia	Phalangeridae	Phalanger	matanim	Phalanger_matanim	1550	Moura_et_al._2024	NA	NA	NA	NA	NA	NA	NA	NA	1.02	Soria_et_al._2021	NA	NA	NA	NA	NA	NA	NA	NA	NA	NA	NA	NA	NA	NA	NA	NA	NA	NA	NA	NA	NA	NA	NA	NA	NA	NA	NA	NA	NA	NA	NA	NA	NA
Diprotodontia	Phalangeridae	Phalanger	matanim	Phalanger_matanim	1100	Wilson_&_Mittermeier_2015	NA	NA	NA	NA	NA	NA	NA	NA	NA	NA	NA	NA	NA	NA	NA	NA	NA	NA	NA	NA	NA	NA	NA	NA	NA	NA	NA	NA	NA	NA	NA	NA	NA	NA	NA	NA	NA	NA	NA	NA	NA	NA	NA
Diprotodontia	Phalangeridae	Phalanger	mimicus	Phalanger_mimicus	2293.75	Myhrvold_et_al._2015	2000	Weisbecker_et_al._2013	2000	Weisbecker_et_al._2013	13	Myhrvold_et_al._2015	NA	NA	2	Myhrvold_et_al._2015	NA	NA	NA	NA	NA	NA	NA	NA	NA	NA	NA	NA	1496.5	Myhrvold_et_al._2015	1	Myhrvold_et_al._2015	NA	NA	NA	NA	NA	NA	NA	NA	NA	NA	NA	NA	NA	NA	1	Wilson_&_Mittermeier_2015	S
Diprotodontia	Phalangeridae	Phalanger	mimicus	Phalanger_mimicus	1747.5	Pacifici_et_al._2013	NA	NA	NA	NA	NA	NA	NA	NA	1	Wilson_&_Mittermeier_2015	NA	NA	NA	NA	NA	NA	NA	NA	NA	NA	NA	NA	NA	NA	NA	NA	NA	NA	NA	NA	NA	NA	NA	NA	NA	NA	NA	NA	NA	NA	NA	NA	NA
Diprotodontia	Phalangeridae	Phalanger	mimicus	Phalanger_mimicus	1473	Ashwell_2008	NA	NA	NA	NA	NA	NA	NA	NA	2	Wilson_&_Mittermeier_2015	NA	NA	NA	NA	NA	NA	NA	NA	NA	NA	NA	NA	NA	NA	NA	NA	NA	NA	NA	NA	NA	NA	NA	NA	NA	NA	NA	NA	NA	NA	NA	NA	NA
Diprotodontia	Phalangeridae	Phalanger	orientalis	Phalanger_orientalis	2293.75	Myhrvold_et_al._2015	2500	Fisher_et_al._2001	NA	NA	13	Myhrvold_et_al._2015	NA	NA	2	Fisher_et_al._2001	NA	NA	NA	NA	NA	NA	NA	NA	NA	NA	NA	NA	1460	Fisher_et_al._2001	1	Myhrvold_et_al._2015	NA	NA	NA	NA	NA	NA	NA	NA	NA	NA	NA	NA	NA	NA	NA	NA	S
Diprotodontia	Phalangeridae	Phalanger	orientalis	Phalanger_orientalis	2487.5	Jones_et_al._2009	NA	NA	2500	Weisbecker_et_al._2013	NA	NA	NA	NA	2	Myhrvold_et_al._2015	NA	NA	NA	NA	NA	NA	NA	NA	NA	NA	NA	NA	1496.5	Myhrvold_et_al._2015	NA	NA	NA	NA	NA	NA	NA	NA	NA	NA	NA	NA	NA	NA	NA	NA	NA	NA	NA
Diprotodontia	Phalangeridae	Phalanger	orientalis	Phalanger_orientalis	2000	Todorov_et_al._2021	NA	NA	NA	NA	NA	NA	NA	NA	2	Wilson_&_Mittermeier_2015	NA	NA	NA	NA	NA	NA	NA	NA	NA	NA	NA	NA	NA	NA	NA	NA	NA	NA	NA	NA	NA	NA	NA	NA	NA	NA	NA	NA	NA	NA	NA	NA	NA
Diprotodontia	Phalangeridae	Phalanger	ornatus	Phalanger_ornatus	2293.75	Myhrvold_et_al._2015	NA	NA	1800	Weisbecker_et_al._2013	13	Myhrvold_et_al._2015	NA	NA	1	Wilson_&_Mittermeier_2015	NA	NA	NA	NA	NA	NA	NA	NA	NA	NA	NA	NA	1496.5	Myhrvold_et_al._2015	1	Myhrvold_et_al._2015	NA	NA	NA	NA	NA	NA	NA	NA	NA	NA	NA	NA	NA	NA	NA	NA	NA
Diprotodontia	Phalangeridae	Phalanger	ornatus	Phalanger_ornatus	1787.5	Jones_et_al._2009	NA	NA	NA	NA	NA	NA	NA	NA	NA	NA	NA	NA	NA	NA	NA	NA	NA	NA	NA	NA	NA	NA	NA	NA	NA	NA	NA	NA	NA	NA	NA	NA	NA	NA	NA	NA	NA	NA	NA	NA	NA	NA	NA
Diprotodontia	Phalangeridae	Phalanger	ornatus	Phalanger_ornatus	1448	Ashwell_2008	NA	NA	NA	NA	NA	NA	NA	NA	NA	NA	NA	NA	NA	NA	NA	NA	NA	NA	NA	NA	NA	NA	NA	NA	NA	NA	NA	NA	NA	NA	NA	NA	NA	NA	NA	NA	NA	NA	NA	NA	NA	NA	NA
Diprotodontia	Phalangeridae	Phalanger	pelengensis	Phalanger_pelengensis	1100	Wilson_&_Mittermeier_2015	NA	NA	NA	NA	NA	NA	NA	NA	1	Wilson_&_Mittermeier_2015	NA	NA	NA	NA	NA	NA	NA	NA	NA	NA	NA	NA	1241	Myhrvold_et_al._2015	NA	NA	NA	NA	NA	NA	NA	NA	NA	NA	NA	NA	NA	NA	NA	NA	NA	NA	NA
Diprotodontia	Phalangeridae	Phalanger	pelengensis	Phalanger_pelengensis	1000	Pacifici_et_al._2013	NA	NA	NA	NA	NA	NA	NA	NA	NA	NA	NA	NA	NA	NA	NA	NA	NA	NA	NA	NA	NA	NA	NA	NA	NA	NA	NA	NA	NA	NA	NA	NA	NA	NA	NA	NA	NA	NA	NA	NA	NA	NA	NA
Diprotodontia	Phalangeridae	Phalanger	pelengensis	Phalanger_pelengensis	991	Ashwell_2008	NA	NA	NA	NA	NA	NA	NA	NA	NA	NA	NA	NA	NA	NA	NA	NA	NA	NA	NA	NA	NA	NA	NA	NA	NA	NA	NA	NA	NA	NA	NA	NA	NA	NA	NA	NA	NA	NA	NA	NA	NA	NA	NA
Diprotodontia	Phalangeridae	Phalanger	rothschildi	Phalanger_rothschildi	1365	Jones_et_al._2009	NA	NA	NA	NA	NA	NA	NA	NA	1	Myhrvold_et_al._2015	NA	NA	NA	NA	NA	NA	NA	NA	NA	NA	NA	NA	1244.65	Myhrvold_et_al._2015	NA	NA	NA	NA	NA	NA	NA	NA	NA	NA	NA	NA	NA	NA	NA	NA	NA	NA	NA
Diprotodontia	Phalangeridae	Phalanger	rothschildi	Phalanger_rothschildi	1244	Ashwell_2008	NA	NA	NA	NA	NA	NA	NA	NA	1	Wilson_&_Mittermeier_2015	NA	NA	NA	NA	NA	NA	NA	NA	NA	NA	NA	NA	NA	NA	NA	NA	NA	NA	NA	NA	NA	NA	NA	NA	NA	NA	NA	NA	NA	NA	NA	NA	NA
Diprotodontia	Phalangeridae	Phalanger	rothschildi	Phalanger_rothschildi	1100	Wilson_&_Mittermeier_2015	NA	NA	NA	NA	NA	NA	NA	NA	NA	NA	NA	NA	NA	NA	NA	NA	NA	NA	NA	NA	NA	NA	NA	NA	NA	NA	NA	NA	NA	NA	NA	NA	NA	NA	NA	NA	NA	NA	NA	NA	NA	NA	NA
Diprotodontia	Phalangeridae	Phalanger	sericeus	Phalanger_sericeus	1353.2	McNab_2008	1967	Weisbecker_et_al._2013	2039	Weisbecker_et_al._2013	NA	NA	NA	NA	1.02	Jones_et_al._2009	NA	NA	NA	NA	NA	NA	NA	NA	NA	NA	NA	NA	NA	NA	NA	NA	NA	NA	NA	NA	NA	NA	NA	NA	NA	NA	NA	NA	NA	NA	NA	NA	NA
Diprotodontia	Phalangeridae	Phalanger	sericeus	Phalanger_sericeus	2003	Jones_et_al._2009	NA	NA	NA	NA	NA	NA	NA	NA	1.01	Myhrvold_et_al._2015	NA	NA	NA	NA	NA	NA	NA	NA	NA	NA	NA	NA	NA	NA	NA	NA	NA	NA	NA	NA	NA	NA	NA	NA	NA	NA	NA	NA	NA	NA	NA	NA	NA
Diprotodontia	Phalangeridae	Phalanger	sericeus	Phalanger_sericeus	1896	Ashwell_2008	NA	NA	NA	NA	NA	NA	NA	NA	1	Wilson_&_Mittermeier_2015	NA	NA	NA	NA	NA	NA	NA	NA	NA	NA	NA	NA	NA	NA	NA	NA	NA	NA	NA	NA	NA	NA	NA	NA	NA	NA	NA	NA	NA	NA	NA	NA	NA
Diprotodontia	Phalangeridae	Phalanger	vestitus	Phalanger_vestitus	1672	Ashwell_2008	1933	Weisbecker_et_al._2013	1767	Weisbecker_et_al._2013	NA	NA	NA	NA	1.01	Jones_et_al._2009	NA	NA	NA	NA	NA	NA	NA	NA	NA	NA	NA	NA	908.85	Myhrvold_et_al._2015	NA	NA	NA	NA	NA	NA	NA	NA	NA	NA	NA	NA	NA	NA	NA	NA	1	Jones_et_al._2009	S
Diprotodontia	Phalangeridae	Phalanger	vestitus	Phalanger_vestitus	1850	Jones_et_al._2009	NA	NA	NA	NA	NA	NA	NA	NA	1.01	Myhrvold_et_al._2015	NA	NA	NA	NA	NA	NA	NA	NA	NA	NA	NA	NA	NA	NA	NA	NA	NA	NA	NA	NA	NA	NA	NA	NA	NA	NA	NA	NA	NA	NA	NA	NA	NA
Diprotodontia	Phalangeridae	Phalanger	vestitus	Phalanger_vestitus	1900	Wilson_&_Mittermeier_2015	NA	NA	NA	NA	NA	NA	NA	NA	1	Wilson_&_Mittermeier_2015	NA	NA	NA	NA	NA	NA	NA	NA	NA	NA	NA	NA	NA	NA	NA	NA	NA	NA	NA	NA	NA	NA	NA	NA	NA	NA	NA	NA	NA	NA	NA	NA	NA
Diprotodontia	Phalangeridae	Spilocuscus	kraemeri	Spilocuscus_kraemeri	4155.23	Myhrvold_et_al._2015	NA	NA	NA	NA	12.9	Myhrvold_et_al._2015	NA	NA	1.02	Jones_et_al._2009	1.1	Myhrvold_et_al._2015	1956.9	Estimated_Pacifici_et_al._2013_maximum-lifespan	240.37	Myhrvold_et_al._2015	365	Myhrvold_et_al._2015	221.76	Myhrvold_et_al._2015	NA	NA	6205	Myhrvold_et_al._2015	NA	NA	NA	NA	1,700.00	Myhrvold_et_al._2015	NA	NA	NA	NA	NA	NA	NA	NA	NA	NA	NA	NA	NA
Diprotodontia	Phalangeridae	Spilocuscus	kraemeri	Spilocuscus_kraemeri	4250	Myhrvold_et_al._2015	NA	NA	NA	NA	NA	NA	NA	NA	1.26	Myhrvold_et_al._2015	NA	NA	NA	NA	NA	NA	NA	NA	NA	NA	NA	NA	NA	NA	NA	NA	NA	NA	NA	NA	NA	NA	NA	NA	NA	NA	NA	NA	NA	NA	NA	NA	NA
Diprotodontia	Phalangeridae	Spilocuscus	kraemeri	Spilocuscus_kraemeri	5753.64	Pacifici_et_al._2013	NA	NA	NA	NA	NA	NA	NA	NA	1	Wilson_&_Mittermeier_2015	NA	NA	NA	NA	NA	NA	NA	NA	NA	NA	NA	NA	NA	NA	NA	NA	NA	NA	NA	NA	NA	NA	NA	NA	NA	NA	NA	NA	NA	NA	NA	NA	NA
Diprotodontia	Phalangeridae	Spilocuscus	maculatus	Spilocuscus_maculatus	5106.75	Wilman_et_al._2014	3060	Fisher_et_al._2001	NA	NA	13	Fisher_et_al._2001	NA	NA	1	Fisher_et_al._2001	1.1	Myhrvold_et_al._2015	1656.11	Pacifici_et_al._2013	240	Fisher_et_al._2001	365	Fisher_et_al._2001	221.76	Myhrvold_et_al._2015	NA	NA	4015	Fisher_et_al._2001	NA	NA	NA	NA	1,700.00	Fisher_et_al._2001	NA	NA	NA	NA	NA	NA	NA	NA	NA	NA	1	Fisher_et_al._2001	S
Diprotodontia	Phalangeridae	Spilocuscus	maculatus	Spilocuscus_maculatus	4060.46	Jones_et_al._2009	NA	NA	4570	Weisbecker_et_al._2013	12.99	Jones_et_al._2009	NA	NA	1.26	Jones_et_al._2009	NA	NA	NA	NA	240.75	Cassia-Silva_&_Sales_2019	365	Jones_et_al._2009	NA	NA	NA	NA	6205	Myhrvold_et_al._2015	NA	NA	NA	NA	NA	NA	NA	NA	NA	NA	NA	NA	NA	NA	NA	NA	NA	NA	NA
Diprotodontia	Phalangeridae	Spilocuscus	maculatus	Spilocuscus_maculatus	3500	de_Magalhaes_&_Costa_2009	NA	NA	NA	NA	13	de_Magalhaes_&_Costa_2009	NA	NA	2	de_Magalhaes_&_Costa_2009	NA	NA	NA	NA	240.75	Gonzalez-Voyer_et_al._2016	365	de_Magalhaes_&_Costa_2009	NA	NA	NA	NA	NA	NA	NA	NA	NA	NA	NA	NA	NA	NA	NA	NA	NA	NA	NA	NA	NA	NA	NA	NA	NA
Diprotodontia	Phalangeridae	Spilocuscus	nudicaudatus	Spilocuscus_nudicaudatus	3600	Wilson_&_Mittermeier_2015	NA	NA	NA	NA	NA	NA	NA	NA	1	Wilson_&_Mittermeier_2015	NA	NA	NA	NA	NA	NA	NA	NA	NA	NA	NA	NA	NA	NA	NA	NA	NA	NA	NA	NA	NA	NA	NA	NA	NA	NA	NA	NA	NA	NA	NA	NA	NA
Diprotodontia	Phalangeridae	Spilocuscus	nudicaudatus	Spilocuscus_nudicaudatus	NA	NA	NA	NA	NA	NA	NA	NA	NA	NA	3	Wilson_&_Mittermeier_2015	NA	NA	NA	NA	NA	NA	NA	NA	NA	NA	NA	NA	NA	NA	NA	NA	NA	NA	NA	NA	NA	NA	NA	NA	NA	NA	NA	NA	NA	NA	NA	NA	NA
Diprotodontia	Phalangeridae	Spilocuscus	nudicaudatus	Spilocuscus_nudicaudatus	NA	NA	NA	NA	NA	NA	NA	NA	NA	NA	NA	NA	NA	NA	NA	NA	NA	NA	NA	NA	NA	NA	NA	NA	NA	NA	NA	NA	NA	NA	NA	NA	NA	NA	NA	NA	NA	NA	NA	NA	NA	NA	NA	NA	NA
Diprotodontia	Phalangeridae	Spilocuscus	papuanus	Spilocuscus_papuanus	4155.23	Myhrvold_et_al._2015	NA	NA	NA	NA	12.99	Myhrvold_et_al._2015	NA	NA	1.63	Myhrvold_et_al._2015	1.1	Myhrvold_et_al._2015	1956.9	Estimated_Pacifici_et_al._2013_maximum-lifespan	240.37	Myhrvold_et_al._2015	365	Myhrvold_et_al._2015	221.76	Myhrvold_et_al._2015	NA	NA	6205	Myhrvold_et_al._2015	NA	NA	NA	NA	1,700.00	Myhrvold_et_al._2015	NA	NA	NA	NA	NA	NA	NA	NA	NA	NA	NA	NA	NA
Diprotodontia	Phalangeridae	Spilocuscus	papuanus	Spilocuscus_papuanus	5535.39	Wilman_et_al._2014	NA	NA	NA	NA	NA	NA	NA	NA	1	Wilson_&_Mittermeier_2015	NA	NA	NA	NA	NA	NA	NA	NA	NA	NA	NA	NA	NA	NA	NA	NA	NA	NA	NA	NA	NA	NA	NA	NA	NA	NA	NA	NA	NA	NA	NA	NA	NA
Diprotodontia	Phalangeridae	Spilocuscus	papuanus	Spilocuscus_papuanus	2600	Wilson_&_Mittermeier_2015	NA	NA	NA	NA	NA	NA	NA	NA	NA	NA	NA	NA	NA	NA	NA	NA	NA	NA	NA	NA	NA	NA	NA	NA	NA	NA	NA	NA	NA	NA	NA	NA	NA	NA	NA	NA	NA	NA	NA	NA	NA	NA	NA
Diprotodontia	Phalangeridae	Spilocuscus	rufoniger	Spilocuscus_rufoniger	6500	Todorov_et_al._2021	6500	Weisbecker_et_al._2013	5500	Weisbecker_et_al._2013	NA	NA	NA	NA	1.02	Jones_et_al._2009	NA	NA	1825	Soria_et_al._2021	NA	NA	NA	NA	NA	NA	NA	NA	NA	NA	NA	NA	NA	NA	NA	NA	NA	NA	NA	NA	NA	NA	NA	NA	NA	NA	NA	NA	S
Diprotodontia	Phalangeridae	Spilocuscus	rufoniger	Spilocuscus_rufoniger	6000	Jones_et_al._2009	NA	NA	NA	NA	NA	NA	NA	NA	1.02	Myhrvold_et_al._2015	NA	NA	NA	NA	NA	NA	NA	NA	NA	NA	NA	NA	NA	NA	NA	NA	NA	NA	NA	NA	NA	NA	NA	NA	NA	NA	NA	NA	NA	NA	NA	NA	NA
Diprotodontia	Phalangeridae	Spilocuscus	rufoniger	Spilocuscus_rufoniger	6181	Ashwell_2008	NA	NA	NA	NA	NA	NA	NA	NA	1	Wilson_&_Mittermeier_2015	NA	NA	NA	NA	NA	NA	NA	NA	NA	NA	NA	NA	NA	NA	NA	NA	NA	NA	NA	NA	NA	NA	NA	NA	NA	NA	NA	NA	NA	NA	NA	NA	NA
Diprotodontia	Phalangeridae	Spilocuscus	wilsoni	Spilocuscus_wilsoni	3262.3	Moura_et_al._2024	NA	NA	NA	NA	NA	NA	NA	NA	1	Wilson_&_Mittermeier_2015	NA	NA	NA	NA	NA	NA	NA	NA	NA	NA	NA	NA	NA	NA	NA	NA	NA	NA	NA	NA	NA	NA	NA	NA	NA	NA	NA	NA	NA	NA	NA	NA	NA
Diprotodontia	Phalangeridae	Spilocuscus	wilsoni	Spilocuscus_wilsoni	1650	Wilson_&_Mittermeier_2015	NA	NA	NA	NA	NA	NA	NA	NA	NA	NA	NA	NA	NA	NA	NA	NA	NA	NA	NA	NA	NA	NA	NA	NA	NA	NA	NA	NA	NA	NA	NA	NA	NA	NA	NA	NA	NA	NA	NA	NA	NA	NA	NA
Diprotodontia	Phalangeridae	Spilocuscus	wilsoni	Spilocuscus_wilsoni	NA	NA	NA	NA	NA	NA	NA	NA	NA	NA	NA	NA	NA	NA	NA	NA	NA	NA	NA	NA	NA	NA	NA	NA	NA	NA	NA	NA	NA	NA	NA	NA	NA	NA	NA	NA	NA	NA	NA	NA	NA	NA	NA	NA	NA
Diprotodontia	Phalangeridae	Strigocuscus	celebensis	Strigocuscus_celebensis	1000	Pacifici_et_al._2013	NA	NA	NA	NA	NA	NA	NA	NA	1	Cassia-Silva_&_Sales_2019	1.5	Cassia-Silva_&_Sales_2019	NA	NA	NA	NA	NA	NA	NA	NA	NA	NA	1241	Myhrvold_et_al._2015	NA	NA	NA	NA	NA	NA	NA	NA	NA	NA	NA	NA	NA	NA	NA	NA	NA	NA	NA
Diprotodontia	Phalangeridae	Strigocuscus	celebensis	Strigocuscus_celebensis	500	Cassia-Silva_&_Sales_2019	NA	NA	NA	NA	NA	NA	NA	NA	NA	NA	NA	NA	NA	NA	NA	NA	NA	NA	NA	NA	NA	NA	NA	NA	NA	NA	NA	NA	NA	NA	NA	NA	NA	NA	NA	NA	NA	NA	NA	NA	NA	NA	NA
Diprotodontia	Phalangeridae	Strigocuscus	celebensis	Strigocuscus_celebensis	NA	NA	NA	NA	NA	NA	NA	NA	NA	NA	NA	NA	NA	NA	NA	NA	NA	NA	NA	NA	NA	NA	NA	NA	NA	NA	NA	NA	NA	NA	NA	NA	NA	NA	NA	NA	NA	NA	NA	NA	NA	NA	NA	NA	NA
Diprotodontia	Phalangeridae	Strigocuscus	sangirensis	Strigocuscus_sangirensis	1000	Wilson_&_Mittermeier_2015	NA	NA	NA	NA	NA	NA	NA	NA	NA	NA	NA	NA	NA	NA	NA	NA	NA	NA	NA	NA	NA	NA	NA	NA	NA	NA	NA	NA	NA	NA	NA	NA	NA	NA	NA	NA	NA	NA	NA	NA	NA	NA	NA
Diprotodontia	Phalangeridae	Strigocuscus	sangirensis	Strigocuscus_sangirensis	NA	NA	NA	NA	NA	NA	NA	NA	NA	NA	NA	NA	NA	NA	NA	NA	NA	NA	NA	NA	NA	NA	NA	NA	NA	NA	NA	NA	NA	NA	NA	NA	NA	NA	NA	NA	NA	NA	NA	NA	NA	NA	NA	NA	NA
Diprotodontia	Phalangeridae	Strigocuscus	sangirensis	Strigocuscus_sangirensis	NA	NA	NA	NA	NA	NA	NA	NA	NA	NA	NA	NA	NA	NA	NA	NA	NA	NA	NA	NA	NA	NA	NA	NA	NA	NA	NA	NA	NA	NA	NA	NA	NA	NA	NA	NA	NA	NA	NA	NA	NA	NA	NA	NA	NA
Diprotodontia	Phalangeridae	Trichosurus	caninus	Trichosurus_caninus	3500	Todorov_et_al._2021	2900	Fisher_et_al._2001	NA	NA	16	Fisher_et_al._2001	NA	NA	1	Fisher_et_al._2001	1	Jones_et_al._2009	2512.11	Pacifici_et_al._2013	255	Fisher_et_al._2001	361	Fisher_et_al._2001	730	Fisher_et_al._2001	2555	Ferreira_et_al._2023	6205	Fisher_et_al._2001	NA	NA	NA	NA	1,000.00	Fisher_et_al._2001	NA	NA	NA	NA	52	Russell_1982	85	Ferreira_et_al._2023	96	Ferreira_et_al._2023	1	Fisher_et_al._2001	MF
Diprotodontia	Phalangeridae	Trichosurus	caninus	Trichosurus_caninus	3115.06	Jones_et_al._2009	3000	Ferreira_et_al._2023	2900	Weisbecker_et_al._2013	16.2	Jones_et_al._2009	NA	NA	1	Jackson_2003	1	de_Magalhaes_&_Costa_2009	NA	NA	230	Fisher_et_al._2001	363	Jones_et_al._2009	1080	Fisher_et_al._2001	2555	Ferreira_et_al._2023	5475	Fisher_et_al._2001	NA	NA	NA	NA	757.06	Jones_et_al._2009	NA	NA	NA	NA	NA	NA	91	Ferreira_et_al._2023	97	Ferreira_et_al._2023	NA	NA	S
Diprotodontia	Phalangeridae	Trichosurus	caninus	Trichosurus_caninus	3150	de_Magalhaes_&_Costa_2009	2934	Ferreira_et_al._2023	NA	NA	16	de_Magalhaes_&_Costa_2009	NA	NA	1	de_Magalhaes_&_Costa_2009	1	Myhrvold_et_al._2015	NA	NA	241.95	Cassia-Silva_&_Sales_2019	365	de_Magalhaes_&_Costa_2009	1004	Jones_et_al._2009	2190	Ferreira_et_al._2023	6205	Wilson_&_Mittermeier_2015	NA	NA	NA	NA	1,000.00	Russell_1982	NA	NA	NA	NA	NA	NA	67	Ferreira_et_al._2023	92	Ferreira_et_al._2023	NA	NA	MF
Diprotodontia	Phalangeridae	Trichosurus	cunninghami	Trichosurus_cunninghami	3400	Pacifici_et_al._2013	NA	NA	NA	NA	16	Wilson_&_Mittermeier_2015	NA	NA	1	Wilson_&_Mittermeier_2015	NA	NA	2317.75	Estimated_Pacifici_et_al._2013_maximum-lifespan	255	Wilson_&_Mittermeier_2015	NA	NA	730	Wilson_&_Mittermeier_2015	NA	NA	6205	Wilson_&_Mittermeier_2015	NA	NA	NA	NA	NA	NA	NA	NA	NA	NA	NA	NA	NA	NA	NA	NA	NA	NA	MF
Diprotodontia	Phalangeridae	Trichosurus	cunninghami	Trichosurus_cunninghami	3270	Moura_et_al._2024	NA	NA	NA	NA	NA	NA	NA	NA	NA	NA	NA	NA	NA	NA	NA	NA	NA	NA	NA	NA	NA	NA	5475	Wilson_&_Mittermeier_2015	NA	NA	NA	NA	NA	NA	NA	NA	NA	NA	NA	NA	NA	NA	NA	NA	NA	NA	MF
Diprotodontia	Phalangeridae	Trichosurus	cunninghami	Trichosurus_cunninghami	3400	Wilson_&_Mittermeier_2015	NA	NA	NA	NA	NA	NA	NA	NA	NA	NA	NA	NA	NA	NA	NA	NA	NA	NA	NA	NA	NA	NA	NA	NA	NA	NA	NA	NA	NA	NA	NA	NA	NA	NA	NA	NA	NA	NA	NA	NA	NA	NA	NA
Diprotodontia	Phalangeridae	Trichosurus	vulpecula	Trichosurus_vulpecula	1982	McNab_2008	2300	Fisher_et_al._2001	3250	Myhrvold_et_al._2015	17.4	Gonzalez-Voyer_et_al._2016	NA	NA	1	Fisher_et_al._2001	1.5	Jones_et_al._2009	2008.23	Pacifici_et_al._2013	180	Fisher_et_al._2001	274	Fisher_et_al._2001	315	de_Magalhaes_&_Costa_2009	2190	Ferreira_et_al._2023	4745	Fisher_et_al._2001	0.2	Fisher_et_al._2001	220	Fisher_et_al._2001	1,300.00	Fisher_et_al._2001	2170	Fisher_et_al._2001	8.26	Rose_et_al._1997	82	Russell_1982	63	Ferreira_et_al._2023	68	Ferreira_et_al._2023	1	Fisher_et_al._2001	MFF
Diprotodontia	Phalangeridae	Trichosurus	vulpecula	Trichosurus_vulpecula	2685.39	Jones_et_al._2009	2500	Myhrvold_et_al._2015	2300	Weisbecker_et_al._2013	17.5	Fisher_et_al._2001	NA	NA	1	Jackson_2003	1.5	de_Magalhaes_&_Costa_2009	NA	NA	204	de_Magalhaes_&_Costa_2009	274	Jones_et_al._2009	450	Fisher_et_al._2001	NA	NA	5803.5	Myhrvold_et_al._2015	0.24	Myhrvold_et_al._2015	375	Russell_1982	760	Fisher_et_al._2001	730	Myhrvold_et_al._2015	NA	NA	NA	NA	NA	NA	NA	NA	1	Jones_et_al._2009	S
Diprotodontia	Phalangeridae	Trichosurus	vulpecula	Trichosurus_vulpecula	2395	de_Magalhaes_&_Costa_2009	2330	Russell_1982	3350	Rose_et_al._1997	17	de_Magalhaes_&_Costa_2009	NA	NA	1	de_Magalhaes_&_Costa_2009	1	Myhrvold_et_al._2015	NA	NA	191.59	Cassia-Silva_&_Sales_2019	274	de_Magalhaes_&_Costa_2009	365	Wilson_&_Mittermeier_2015	NA	NA	5365.5	Jones_et_al._2009	0.28	de_Magalhaes_&_Costa_2009	NA	NA	675.27	Jones_et_al._2009	NA	NA	NA	NA	NA	NA	NA	NA	NA	NA	NA	NA	S
Diprotodontia	Phalangeridae	Wyulda	squamicaudata	Wyulda_squamicaudata	1350	Todorov_et_al._2021	1675	Fisher_et_al._2001	NA	NA	NA	NA	NA	NA	1	Fisher_et_al._2001	1	Jones_et_al._2009	1153.4	Estimated_Pacifici_et_al._2013_maximum-lifespan	240	Fisher_et_al._2001	365	Fisher_et_al._2001	730	Fisher_et_al._2001	NA	NA	2190	Fisher_et_al._2001	NA	NA	NA	NA	NA	NA	1100	Fisher_et_al._2001	NA	NA	NA	NA	NA	NA	NA	NA	1	Fisher_et_al._2001	S
Diprotodontia	Phalangeridae	Wyulda	squamicaudata	Wyulda_squamicaudata	1799.21	Jones_et_al._2009	1700	Smith_&_Lee_1984	1675	Weisbecker_et_al._2013	NA	NA	NA	NA	1	Jackson_2003	1	de_Magalhaes_&_Costa_2009	NA	NA	240.97	Cassia-Silva_&_Sales_2019	365	Jones_et_al._2009	730	de_Magalhaes_&_Costa_2009	NA	NA	NA	NA	NA	NA	NA	NA	NA	NA	NA	NA	NA	NA	NA	NA	NA	NA	NA	NA	NA	NA	S
Diprotodontia	Phalangeridae	Wyulda	squamicaudata	Wyulda_squamicaudata	1675	Wilman_et_al._2014	NA	NA	NA	NA	NA	NA	NA	NA	1	de_Magalhaes_&_Costa_2009	1	Myhrvold_et_al._2015	NA	NA	243	de_Magalhaes_&_Costa_2009	365	de_Magalhaes_&_Costa_2009	834.72	Myhrvold_et_al._2015	NA	NA	NA	NA	NA	NA	NA	NA	NA	NA	NA	NA	NA	NA	NA	NA	NA	NA	NA	NA	NA	NA	NA
Diprotodontia	Phascolarctidae	Phascolarctos	cinereus	Phascolarctos_cinereus	4765	McNab_2008	5100	Fisher_et_al._2001	11100	Rose_et_al._1997	35	Fisher_et_al._2001	NA	NA	1	Fisher_et_al._2001	1	Jones_et_al._2009	2746.44	Pacifici_et_al._2013	365	Fisher_et_al._2001	383	Fisher_et_al._2001	730	Fisher_et_al._2001	NA	NA	6570	Fisher_et_al._2001	0.36	Jones_et_al._2009	750	Fisher_et_al._2001	1,240.00	Fisher_et_al._2001	NA	NA	14.96	Rose_et_al._1997	NA	NA	67	Ferreira_et_al._2023	83	Ferreira_et_al._2023	1	Fisher_et_al._2001	S
Diprotodontia	Phascolarctidae	Phascolarctos	cinereus	Phascolarctos_cinereus	6528.74	Jones_et_al._2009	6000	Ferreira_et_al._2023	6500	Weisbecker_et_al._2013	31	de_Magalhaes_&_Costa_2009	NA	NA	1.01	Jones_et_al._2009	1	de_Magalhaes_&_Costa_2009	NA	NA	342	de_Magalhaes_&_Costa_2009	374	Jones_et_al._2009	660	Fisher_et_al._2001	4745	Ferreira_et_al._2023	5292.5	Fisher_et_al._2001	0.36	de_Magalhaes_&_Costa_2009	700	Russell_1982	1,155.00	Jones_et_al._2009	NA	NA	NA	NA	NA	NA	90	Ferreira_et_al._2023	71	Ferreira_et_al._2023	1	Jones_et_al._2009	S
Diprotodontia	Phascolarctidae	Phascolarctos	cinereus	Phascolarctos_cinereus	10250	Wilman_et_al._2014	4500	Russell_1982	12000	Jackson_2003	34.29	Jones_et_al._2009	NA	NA	1	de_Magalhaes_&_Costa_2009	1	Myhrvold_et_al._2015	NA	NA	347.53	Cassia-Silva_&_Sales_2019	471	de_Magalhaes_&_Costa_2009	1060	Fisher_et_al._2001	3285	Ferreira_et_al._2023	8066.5	Myhrvold_et_al._2015	0.36	Myhrvold_et_al._2015	NA	NA	NA	NA	NA	NA	NA	NA	NA	NA	92	Ferreira_et_al._2023	87	Ferreira_et_al._2023	1	Wilson_&_Mittermeier_2015	S
Diprotodontia	Potoroidae	Aepyprymnus	rufescens	Aepyprymnus_rufescens	2251	Gonzalez-Voyer_et_al._2016	2500	Fisher_et_al._2001	2700	Weisbecker_et_al._2013	22	Fisher_et_al._2001	NA	NA	1	Fisher_et_al._2001	3	Jones_et_al._2009	1327.59	Pacifici_et_al._2013	164	Fisher_et_al._2001	115	Fisher_et_al._2001	313	Fisher_et_al._2001	NA	NA	2920	Fisher_et_al._2001	NA	NA	NA	NA	NA	NA	NA	NA	NA	NA	NA	NA	NA	NA	NA	NA	1.2	Fisher_et_al._2001	S
Diprotodontia	Potoroidae	Aepyprymnus	rufescens	Aepyprymnus_rufescens	2810	Jones_et_al._2009	2150	Wilson_&_Mittermeier_2015	2450	Wilson_&_Mittermeier_2015	23	Fisher_et_al._2001	NA	NA	1.03	Jones_et_al._2009	3	de_Magalhaes_&_Costa_2009	NA	NA	161	Fisher_et_al._2001	117	Jones_et_al._2009	255	Fisher_et_al._2001	NA	NA	4672	Myhrvold_et_al._2015	NA	NA	NA	NA	NA	NA	NA	NA	NA	NA	NA	NA	NA	NA	NA	NA	1.1	Fisher_et_al._2001	S
Diprotodontia	Potoroidae	Aepyprymnus	rufescens	Aepyprymnus_rufescens	3250	de_Magalhaes_&_Costa_2009	NA	NA	NA	NA	22.8	Jones_et_al._2009	NA	NA	1	Wilson_&_Mittermeier_2015	3	Myhrvold_et_al._2015	NA	NA	163	Jones_et_al._2009	115	de_Magalhaes_&_Costa_2009	333	de_Magalhaes_&_Costa_2009	NA	NA	NA	NA	NA	NA	NA	NA	NA	NA	NA	NA	NA	NA	NA	NA	NA	NA	NA	NA	NA	NA	S
Diprotodontia	Potoroidae	Bettongia	anhydra_�	Bettongia_anhydra_�	NA	NA	NA	NA	NA	NA	NA	NA	NA	NA	NA	NA	NA	NA	NA	NA	NA	NA	NA	NA	NA	NA	NA	NA	NA	NA	NA	NA	NA	NA	NA	NA	NA	NA	NA	NA	NA	NA	NA	NA	NA	NA	NA	NA	NA
Diprotodontia	Potoroidae	Bettongia	anhydra_�	Bettongia_anhydra_�	NA	NA	NA	NA	NA	NA	NA	NA	NA	NA	NA	NA	NA	NA	NA	NA	NA	NA	NA	NA	NA	NA	NA	NA	NA	NA	NA	NA	NA	NA	NA	NA	NA	NA	NA	NA	NA	NA	NA	NA	NA	NA	NA	NA	NA
Diprotodontia	Potoroidae	Bettongia	anhydra_�	Bettongia_anhydra_�	NA	NA	NA	NA	NA	NA	NA	NA	NA	NA	NA	NA	NA	NA	NA	NA	NA	NA	NA	NA	NA	NA	NA	NA	NA	NA	NA	NA	NA	NA	NA	NA	NA	NA	NA	NA	NA	NA	NA	NA	NA	NA	NA	NA	NA
Diprotodontia	Potoroidae	Bettongia	gaimardi	Bettongia_gaimardi	1385	McNab_2008	1660	Fisher_et_al._2001	1683.3	Rose_et_al._1997	21	Fisher_et_al._2001	NA	NA	1	Fisher_et_al._2001	2.05	Myhrvold_et_al._2015	1442.15	Pacifici_et_al._2013	155	Fisher_et_al._2001	107	Fisher_et_al._2001	315	Fisher_et_al._2001	NA	NA	2555	Fisher_et_al._2001	0.31	Fisher_et_al._2001	381	Fisher_et_al._2001	700	Fisher_et_al._2001	1500	Fisher_et_al._2001	5.74	Rose_et_al._1997	NA	NA	NA	NA	NA	NA	1	Fisher_et_al._2001	S
Diprotodontia	Potoroidae	Bettongia	gaimardi	Bettongia_gaimardi	1667.55	Jones_et_al._2009	1800	Russell_1984	1660	Weisbecker_et_al._2013	21.14	Jones_et_al._2009	NA	NA	1	Jones_et_al._2009	3	Wilson_&_Mittermeier_2015	NA	NA	121	Jones_et_al._2009	117	Jones_et_al._2009	272	Jones_et_al._2009	NA	NA	4307	Jones_et_al._2009	0.3	Jones_et_al._2009	NA	NA	516.43	Jones_et_al._2009	NA	NA	NA	NA	NA	NA	NA	NA	NA	NA	NA	NA	S
Diprotodontia	Potoroidae	Bettongia	gaimardi	Bettongia_gaimardi	1725	de_Magalhaes_&_Costa_2009	NA	NA	NA	NA	20	de_Magalhaes_&_Costa_2009	NA	NA	1	de_Magalhaes_&_Costa_2009	NA	NA	NA	NA	161	de_Magalhaes_&_Costa_2009	107	de_Magalhaes_&_Costa_2009	252	de_Magalhaes_&_Costa_2009	NA	NA	NA	NA	0.31	de_Magalhaes_&_Costa_2009	NA	NA	NA	NA	NA	NA	NA	NA	NA	NA	NA	NA	NA	NA	NA	NA	NA
Diprotodontia	Potoroidae	Bettongia	lesueur	Bettongia_lesueur	1500	Wilman_et_al._2014	1300	Fisher_et_al._2001	NA	NA	21	Fisher_et_al._2001	NA	NA	1	Fisher_et_al._2001	3	Jones_et_al._2009	1205.08	Pacifici_et_al._2013	165	Fisher_et_al._2001	117	Fisher_et_al._2001	150	Fisher_et_al._2001	NA	NA	3650	Fisher_et_al._2001	0.32	Fisher_et_al._2001	200	Fisher_et_al._2001	500	Fisher_et_al._2001	875	Fisher_et_al._2001	NA	NA	NA	NA	92	Ferreira_et_al._2023	95	Ferreira_et_al._2023	1.1	Fisher_et_al._2001	MFF
Diprotodontia	Potoroidae	Bettongia	lesueur	Bettongia_lesueur	1447.27	Jones_et_al._2009	1300	Ferreira_et_al._2023	1300	Weisbecker_et_al._2013	21.28	Jones_et_al._2009	NA	NA	1	Jones_et_al._2009	2	Wilson_&_Mittermeier_2015	NA	NA	164.53	Cassia-Silva_&_Sales_2019	120	Jones_et_al._2009	280	Fisher_et_al._2001	1460	Ferreira_et_al._2023	NA	NA	NA	NA	230	Fisher_et_al._2001	400	Fisher_et_al._2001	NA	NA	NA	NA	NA	NA	NA	NA	NA	NA	1.1	Fisher_et_al._2001	S
Diprotodontia	Potoroidae	Bettongia	lesueur	Bettongia_lesueur	1300	Todorov_et_al._2021	1100	Russell_1982	NA	NA	NA	NA	NA	NA	1	Ferreira_et_al._2023	NA	NA	NA	NA	NA	NA	NA	NA	225	Fisher_et_al._2001	NA	NA	NA	NA	NA	NA	NA	NA	303.31	Jones_et_al._2009	NA	NA	NA	NA	NA	NA	NA	NA	NA	NA	NA	NA	MFF
Diprotodontia	Potoroidae	Bettongia	penicillata	Bettongia_penicillata	1070	McNab_2008	1300	Fisher_et_al._2001	NA	NA	21	Fisher_et_al._2001	NA	NA	1	Fisher_et_al._2001	3	Jones_et_al._2009	1517.69	Pacifici_et_al._2013	150	Fisher_et_al._2001	102	Fisher_et_al._2001	170	Fisher_et_al._2001	3285	Ferreira_et_al._2023	2190	Fisher_et_al._2001	0.29	Fisher_et_al._2001	220	Fisher_et_al._2001	500	Fisher_et_al._2001	NA	NA	NA	NA	NA	NA	85	Ferreira_et_al._2023	96	Ferreira_et_al._2023	1.1	Fisher_et_al._2001	S
Diprotodontia	Potoroidae	Bettongia	penicillata	Bettongia_penicillata	1184.35	Jones_et_al._2009	NA	NA	1300	Weisbecker_et_al._2013	20.35	Jones_et_al._2009	NA	NA	1	Jones_et_al._2009	3	de_Magalhaes_&_Costa_2009	NA	NA	150	Soria_et_al._2021	102	Jones_et_al._2009	180	de_Magalhaes_&_Costa_2009	NA	NA	NA	NA	0.28	Jones_et_al._2009	300	Fisher_et_al._2001	256.9	Jones_et_al._2009	NA	NA	NA	NA	NA	NA	NA	NA	NA	NA	NA	NA	S
Diprotodontia	Potoroidae	Bettongia	penicillata	Bettongia_penicillata	1500	de_Magalhaes_&_Costa_2009	NA	NA	NA	NA	18	de_Magalhaes_&_Costa_2009	NA	NA	1	de_Magalhaes_&_Costa_2009	3	Myhrvold_et_al._2015	NA	NA	150	de_Magalhaes_&_Costa_2009	102	de_Magalhaes_&_Costa_2009	289	Jones_et_al._2009	NA	NA	NA	NA	0.29	de_Magalhaes_&_Costa_2009	NA	NA	378.45	Myhrvold_et_al._2015	NA	NA	NA	NA	NA	NA	NA	NA	NA	NA	NA	NA	S
Diprotodontia	Potoroidae	Bettongia	pusilla_�	Bettongia_pusilla_�	NA	NA	NA	NA	NA	NA	NA	NA	NA	NA	NA	NA	NA	NA	NA	NA	NA	NA	NA	NA	NA	NA	NA	NA	NA	NA	NA	NA	NA	NA	NA	NA	NA	NA	NA	NA	NA	NA	NA	NA	NA	NA	NA	NA	NA
Diprotodontia	Potoroidae	Bettongia	pusilla_�	Bettongia_pusilla_�	NA	NA	NA	NA	NA	NA	NA	NA	NA	NA	NA	NA	NA	NA	NA	NA	NA	NA	NA	NA	NA	NA	NA	NA	NA	NA	NA	NA	NA	NA	NA	NA	NA	NA	NA	NA	NA	NA	NA	NA	NA	NA	NA	NA	NA
Diprotodontia	Potoroidae	Bettongia	pusilla_�	Bettongia_pusilla_�	NA	NA	NA	NA	NA	NA	NA	NA	NA	NA	NA	NA	NA	NA	NA	NA	NA	NA	NA	NA	NA	NA	NA	NA	NA	NA	NA	NA	NA	NA	NA	NA	NA	NA	NA	NA	NA	NA	NA	NA	NA	NA	NA	NA	NA
Diprotodontia	Potoroidae	Bettongia	tropica	Bettongia_tropica	1184.35	Myhrvold_et_al._2015	1200	Fisher_et_al._2001	NA	NA	18	Fisher_et_al._2001	NA	NA	1	Fisher_et_al._2001	2.56	Myhrvold_et_al._2015	1008.7	Pacifici_et_al._2013	150	Fisher_et_al._2001	105	Fisher_et_al._2001	301	Fisher_et_al._2001	NA	NA	2555	Fisher_et_al._2001	0.29	Myhrvold_et_al._2015	200	Fisher_et_al._2001	200	Jones_et_al._2009	1100	Fisher_et_al._2001	NA	NA	NA	NA	NA	NA	NA	NA	1	Fisher_et_al._2001	MF
Diprotodontia	Potoroidae	Bettongia	tropica	Bettongia_tropica	1256.58	Jones_et_al._2009	NA	NA	1200	Weisbecker_et_al._2013	21	Fisher_et_al._2001	NA	NA	1	Jones_et_al._2009	3	Wilson_&_Mittermeier_2015	NA	NA	172.5	Wilson_&_Mittermeier_2015	100	Jones_et_al._2009	198.41	Myhrvold_et_al._2015	NA	NA	NA	NA	NA	NA	NA	NA	256.9	Myhrvold_et_al._2015	NA	NA	NA	NA	NA	NA	NA	NA	NA	NA	NA	NA	S
Diprotodontia	Potoroidae	Bettongia	tropica	Bettongia_tropica	1018	Myhrvold_et_al._2015	NA	NA	NA	NA	19.44	Jones_et_al._2009	NA	NA	1	Myhrvold_et_al._2015	NA	NA	NA	NA	NA	NA	101.8	Myhrvold_et_al._2015	361	Soria_et_al._2021	NA	NA	NA	NA	NA	NA	NA	NA	NA	NA	NA	NA	NA	NA	NA	NA	NA	NA	NA	NA	NA	NA	NA
Diprotodontia	Potoroidae	Caloprymnus	campestris	Caloprymnus_campestris	900	Wilman_et_al._2014	890	Fisher_et_al._2001	NA	NA	45.66	Myhrvold_et_al._2015	NA	NA	1	Fisher_et_al._2001	NA	NA	NA	NA	NA	NA	NA	NA	NA	NA	NA	NA	4745	Jones_et_al._2009	NA	NA	NA	NA	NA	NA	NA	NA	NA	NA	NA	NA	NA	NA	NA	NA	1	Fisher_et_al._2001	S
Diprotodontia	Potoroidae	Caloprymnus	campestris	Caloprymnus_campestris	927.57	Jones_et_al._2009	NA	NA	927.57	Jones_et_al._2009	NA	NA	NA	NA	1	Jones_et_al._2009	NA	NA	NA	NA	NA	NA	NA	NA	NA	NA	NA	NA	NA	NA	NA	NA	NA	NA	NA	NA	NA	NA	NA	NA	NA	NA	NA	NA	NA	NA	NA	NA	NA
Diprotodontia	Potoroidae	Caloprymnus	campestris	Caloprymnus_campestris	1060	Moura_et_al._2024	NA	NA	NA	NA	NA	NA	NA	NA	1	Myhrvold_et_al._2015	NA	NA	NA	NA	NA	NA	NA	NA	NA	NA	NA	NA	NA	NA	NA	NA	NA	NA	NA	NA	NA	NA	NA	NA	NA	NA	NA	NA	NA	NA	NA	NA	NA
Diprotodontia	Hypsiprymnodontidae	Hypsiprymnodon	moschatus	Hypsiprymnodon_moschatus	500	de_Magalhaes_&_Costa_2009	511	Fisher_et_al._2001	529	Williams_et_al._2010	19	Jackson_2003	NA	NA	2.1	Fisher_et_al._2001	1.1	Myhrvold_et_al._2015	894.25	Pacifici_et_al._2013	270	Fisher_et_al._2001	365	Fisher_et_al._2001	635	Fisher_et_al._2001	NA	NA	2190	Fisher_et_al._2001	NA	NA	145	NA	250	Fisher_et_al._2001	500	Fisher_et_al._2001	NA	NA	NA	NA	NA	NA	NA	NA	1	Fisher_et_al._2001	S
Diprotodontia	Hypsiprymnodontidae	Hypsiprymnodon	moschatus	Hypsiprymnodon_moschatus	534.25	Jones_et_al._2009	NA	NA	NA	NA	NA	NA	NA	NA	2.04	Jones_et_al._2009	1	Cassia-Silva_&_Sales_2019	NA	NA	268	Jones_et_al._2009	365	Jones_et_al._2009	365	Fisher_et_al._2001	NA	NA	2190	Myhrvold_et_al._2015	NA	NA	NA	NA	190.39	Jones_et_al._2009	NA	NA	NA	NA	NA	NA	NA	NA	NA	NA	NA	NA	S
Diprotodontia	Hypsiprymnodontidae	Hypsiprymnodon	moschatus	Hypsiprymnodon_moschatus	520	Cassia-Silva_&_Sales_2019	NA	NA	NA	NA	NA	NA	NA	NA	2	de_Magalhaes_&_Costa_2009	NA	NA	NA	NA	268.47	Myhrvold_et_al._2015	365	Myhrvold_et_al._2015	600	Wilson_&_Mittermeier_2015	NA	NA	1642.5	Wilson_&_Mittermeier_2015	NA	NA	NA	NA	300	Wilson_&_Mittermeier_2015	NA	NA	NA	NA	NA	NA	NA	NA	NA	NA	NA	NA	S
Diprotodontia	Potoroidae	Potorous	gilbertii	Potorous_gilbertii	1569.46	Jones_et_al._2009	NA	NA	1569.46	Jones_et_al._2009	33.55	Myhrvold_et_al._2015	NA	NA	1	Jones_et_al._2009	2	Myhrvold_et_al._2015	1864.7	Estimated_Pacifici_et_al._2013_maximum-lifespan	208.67	Cassia-Silva_&_Sales_2019	138.7	Myhrvold_et_al._2015	382.62	Myhrvold_et_al._2015	NA	NA	5493.25	Myhrvold_et_al._2015	0.32	Myhrvold_et_al._2015	NA	NA	160.73	Myhrvold_et_al._2015	NA	NA	NA	NA	NA	NA	NA	NA	NA	NA	5.5	Wilson_&_Mittermeier_2015	NA
Diprotodontia	Potoroidae	Potorous	gilbertii	Potorous_gilbertii	1087.33	Myhrvold_et_al._2015	NA	NA	NA	NA	NA	NA	NA	NA	1	Myhrvold_et_al._2015	2	Cassia-Silva_&_Sales_2019	NA	NA	167.33	Myhrvold_et_al._2015	NA	NA	270	Wilson_&_Mittermeier_2015	NA	NA	NA	NA	NA	NA	NA	NA	NA	NA	NA	NA	NA	NA	NA	NA	NA	NA	NA	NA	NA	NA	NA
Diprotodontia	Potoroidae	Potorous	gilbertii	Potorous_gilbertii	1045.5	Myhrvold_et_al._2015	NA	NA	NA	NA	NA	NA	NA	NA	1	Wilson_&_Mittermeier_2015	NA	NA	NA	NA	NA	NA	NA	NA	NA	NA	NA	NA	NA	NA	NA	NA	NA	NA	NA	NA	NA	NA	NA	NA	NA	NA	NA	NA	NA	NA	NA	NA	NA
Diprotodontia	Potoroidae	Potorous	longipes	Potorous_longipes	1742.53	Myhrvold_et_al._2015	1650	Fisher_et_al._2001	NA	NA	38	Fisher_et_al._2001	NA	NA	1	Fisher_et_al._2001	1.72	Myhrvold_et_al._2015	1995.47	Pacifici_et_al._2013	161	Fisher_et_al._2001	151	Fisher_et_al._2001	780	Fisher_et_al._2001	NA	NA	3650	Fisher_et_al._2001	NA	NA	290	Fisher_et_al._2001	890	Fisher_et_al._2001	1650	Fisher_et_al._2001	NA	NA	NA	NA	NA	NA	NA	NA	1	Fisher_et_al._2001	MF
Diprotodontia	Potoroidae	Potorous	longipes	Potorous_longipes	1835.06	Jones_et_al._2009	NA	NA	NA	NA	38	Wilson_&_Mittermeier_2015	NA	NA	1	Jones_et_al._2009	2.5	Wilson_&_Mittermeier_2015	NA	NA	NA	NA	151	Jones_et_al._2009	730	Fisher_et_al._2001	NA	NA	5584.5	Myhrvold_et_al._2015	NA	NA	NA	NA	508.03	Jones_et_al._2009	NA	NA	NA	NA	NA	NA	NA	NA	NA	NA	NA	NA	S_MF
Diprotodontia	Potoroidae	Potorous	longipes	Potorous_longipes	1900	Cassia-Silva_&_Sales_2019	NA	NA	NA	NA	NA	NA	NA	NA	1	Myhrvold_et_al._2015	NA	NA	NA	NA	NA	NA	150.75	Myhrvold_et_al._2015	NA	NA	NA	NA	NA	NA	NA	NA	NA	NA	699.01	Myhrvold_et_al._2015	NA	NA	NA	NA	NA	NA	NA	NA	NA	NA	NA	NA	NA
Diprotodontia	Potoroidae	Potorous	platyops_�	Potorous_platyops_�	800	Ashwell_2008	600	Weisbecker_et_al._2013	600	Weisbecker_et_al._2013	NA	NA	NA	NA	NA	NA	NA	NA	NA	NA	NA	NA	NA	NA	NA	NA	NA	NA	NA	NA	NA	NA	NA	NA	NA	NA	NA	NA	NA	NA	NA	NA	NA	NA	NA	NA	NA	NA	NA
Diprotodontia	Potoroidae	Potorous	platyops_�	Potorous_platyops_�	499.99	Jones_et_al._2009	NA	NA	NA	NA	NA	NA	NA	NA	NA	NA	NA	NA	NA	NA	NA	NA	NA	NA	NA	NA	NA	NA	NA	NA	NA	NA	NA	NA	NA	NA	NA	NA	NA	NA	NA	NA	NA	NA	NA	NA	NA	NA	NA
Diprotodontia	Potoroidae	Potorous	platyops_�	Potorous_platyops_�	800	Moura_et_al._2024	NA	NA	NA	NA	NA	NA	NA	NA	NA	NA	NA	NA	NA	NA	NA	NA	NA	NA	NA	NA	NA	NA	NA	NA	NA	NA	NA	NA	NA	NA	NA	NA	NA	NA	NA	NA	NA	NA	NA	NA	NA	NA	NA
Diprotodontia	Potoroidae	Potorous	tridactylus	Potorous_tridactylus	1120	McNab_2008	1020	Fisher_et_al._2001	1425	Rose_et_al._1997	38	Fisher_et_al._2001	NA	NA	1	Fisher_et_al._2001	2	Jones_et_al._2009	1685.95	Pacifici_et_al._2013	147	Fisher_et_al._2001	126	Fisher_et_al._2001	365	Fisher_et_al._2001	NA	NA	5292.5	de_Magalhaes_&_Costa_2009	0.33	Fisher_et_al._2001	184	Fisher_et_al._2001	500	Fisher_et_al._2001	890	Fisher_et_al._2001	5.6	Rose_et_al._1997	NA	NA	NA	NA	NA	NA	1	Fisher_et_al._2001	MFF
Diprotodontia	Potoroidae	Potorous	tridactylus	Potorous_tridactylus	1054.67	Jones_et_al._2009	1000	Russell_1982	1180	Weisbecker_et_al._2013	33.55	Jones_et_al._2009	NA	NA	1	Jones_et_al._2009	2	de_Magalhaes_&_Costa_2009	NA	NA	170	Fisher_et_al._2001	133	Jones_et_al._2009	399	Jones_et_al._2009	NA	NA	4380	Jones_et_al._2009	0.29	Fisher_et_al._2001	225	Fisher_et_al._2001	203.46	Jones_et_al._2009	NA	NA	NA	NA	NA	NA	NA	NA	NA	NA	NA	NA	S
Diprotodontia	Potoroidae	Potorous	tridactylus	Potorous_tridactylus	1430	de_Magalhaes_&_Costa_2009	NA	NA	NA	NA	30	de_Magalhaes_&_Costa_2009	NA	NA	1	de_Magalhaes_&_Costa_2009	3	Wilson_&_Mittermeier_2015	NA	NA	154	de_Magalhaes_&_Costa_2009	145	de_Magalhaes_&_Costa_2009	400	de_Magalhaes_&_Costa_2009	NA	NA	5493.25	Myhrvold_et_al._2015	0.31	Jones_et_al._2009	200	Russell_1982	160.73	Myhrvold_et_al._2015	NA	NA	NA	NA	NA	NA	NA	NA	NA	NA	NA	NA	S
Diprotodontia	Pseudocheiridae	Hemibelideus	lemuroides	Hemibelideus_lemuroides	1040	de_Magalhaes_&_Costa_2009	925	Fisher_et_al._2001	935	Myhrvold_et_al._2015	NA	NA	NA	NA	1	Fisher_et_al._2001	1.05	Myhrvold_et_al._2015	1634.65	Estimated_Pacifici_et_al._2013_maximum-lifespan	121.76	Myhrvold_et_al._2015	365	Fisher_et_al._2001	730.5	Myhrvold_et_al._2015	NA	NA	1971	de_Magalhaes_&_Costa_2009	NA	NA	NA	NA	NA	NA	NA	NA	NA	NA	NA	NA	NA	NA	NA	NA	2.5	Fisher_et_al._2001	MMFF
Diprotodontia	Pseudocheiridae	Hemibelideus	lemuroides	Hemibelideus_lemuroides	952.5	Wilman_et_al._2014	945	Myhrvold_et_al._2015	980	Weisbecker_et_al._2013	NA	NA	NA	NA	1	Jones_et_al._2009	1	Williams_et_al._2010	NA	NA	120	Cassia-Silva_&_Sales_2019	365	Jones_et_al._2009	480	Williams_et_al._2010	NA	NA	5475	Myhrvold_et_al._2015	NA	NA	NA	NA	NA	NA	NA	NA	NA	NA	NA	NA	NA	NA	NA	NA	1.37	Fisher_et_al._2001	NA
Diprotodontia	Pseudocheiridae	Hemibelideus	lemuroides	Hemibelideus_lemuroides	974.5	Todorov_et_al._2021	NA	NA	925	Williams_et_al._2010	NA	NA	NA	NA	1	de_Magalhaes_&_Costa_2009	NA	NA	NA	NA	NA	NA	365	de_Magalhaes_&_Costa_2009	NA	NA	NA	NA	1825	Williams_et_al._2010	NA	NA	NA	NA	NA	NA	NA	NA	NA	NA	NA	NA	NA	NA	NA	NA	2.5	Wilson_&_Mittermeier_2015	NA
Diprotodontia	Pseudocheiridae	Petauroides	volans	Petauroides_volans	1140	NA	1700	Fisher_et_al._2001	1248	Rose_et_al._1997	NA	NA	NA	NA	1	Fisher_et_al._2001	1	Jones_et_al._2009	2106.05	Pacifici_et_al._2013	270	Fisher_et_al._2001	521	Fisher_et_al._2001	639	de_Magalhaes_&_Costa_2009	2190	Ferreira_et_al._2023	5475	Fisher_et_al._2001	0.27	Fisher_et_al._2001	150	Fisher_et_al._2001	600	Fisher_et_al._2001	1000	Fisher_et_al._2001	1.58	Rose_et_al._1997	85	Russell_1982	82	Ferreira_et_al._2023	85	Ferreira_et_al._2023	1	Fisher_et_al._2001	S
Diprotodontia	Pseudocheiridae	Petauroides	volans	Petauroides_volans	1078.59	Gonzalez-Voyer_et_al._2016	1350	Ferreira_et_al._2023	1700	Weisbecker_et_al._2013	NA	NA	NA	NA	1	Jones_et_al._2009	1	de_Magalhaes_&_Costa_2009	NA	NA	176	de_Magalhaes_&_Costa_2009	365	Fisher_et_al._2001	730	Fisher_et_al._2001	NA	NA	5475	Smith_&_Lee_1984	0.27	Jones_et_al._2009	134	Fisher_et_al._2001	500	Fisher_et_al._2001	NA	NA	NA	NA	NA	NA	NA	NA	NA	NA	1.16	Fisher_et_al._2001	S
Diprotodontia	Pseudocheiridae	Petauroides	volans	Petauroides_volans	1350	de_Magalhaes_&_Costa_2009	1200	Russell_1982	NA	NA	NA	NA	NA	NA	1	de_Magalhaes_&_Costa_2009	1	Myhrvold_et_al._2015	NA	NA	228.41	Cassia-Silva_&_Sales_2019	443	Jones_et_al._2009	730	Wilson_&_Mittermeier_2015	NA	NA	NA	NA	0.27	de_Magalhaes_&_Costa_2009	NA	NA	273.86	Jones_et_al._2009	NA	NA	NA	NA	NA	NA	NA	NA	NA	NA	1	Jones_et_al._2009	S
Diprotodontia	Pseudocheiridae	Petropseudes	dahli	Petropseudes_dahli	1640	Todorov_et_al._2021	2000	Fisher_et_al._2001	NA	NA	23	Myhrvold_et_al._2015	NA	NA	1	Fisher_et_al._2001	2	Myhrvold_et_al._2015	360.81	Estimated_Pacifici_et_al._2013_maximum-lifespan	NA	NA	NA	NA	49	Myhrvold_et_al._2015	NA	NA	1124.2	Myhrvold_et_al._2015	NA	NA	NA	NA	NA	NA	NA	NA	NA	NA	NA	NA	NA	NA	NA	NA	2	Fisher_et_al._2001	MF
Diprotodontia	Pseudocheiridae	Petropseudes	dahli	Petropseudes_dahli	1877.03	Jones_et_al._2009	NA	NA	2000	Weisbecker_et_al._2013	NA	NA	NA	NA	1	Cassia-Silva_&_Sales_2019	2	Cassia-Silva_&_Sales_2019	NA	NA	NA	NA	NA	NA	NA	NA	NA	NA	NA	NA	NA	NA	NA	NA	NA	NA	NA	NA	NA	NA	NA	NA	NA	NA	NA	NA	5.5	Wilson_&_Mittermeier_2015	NA
Diprotodontia	Pseudocheiridae	Petropseudes	dahli	Petropseudes_dahli	2000	Moura_et_al._2024	NA	NA	NA	NA	NA	NA	NA	NA	1	Myhrvold_et_al._2015	NA	NA	NA	NA	NA	NA	NA	NA	NA	NA	NA	NA	NA	NA	NA	NA	NA	NA	NA	NA	NA	NA	NA	NA	NA	NA	NA	NA	NA	NA	NA	NA	NA
Diprotodontia	Pseudocheiridae	Pseudocheirus	occidentalis	Pseudocheirus_occidentalis	759	Ashwell_2008	1000	Fisher_et_al._2001	NA	NA	NA	NA	NA	NA	1.1	Fisher_et_al._2001	1.5	Soria_et_al._2021	848.1	Estimated_Pacifici_et_al._2013_maximum-lifespan	200	Fisher_et_al._2001	122	Fisher_et_al._2001	300	Fisher_et_al._2001	NA	NA	2190	Wilson_&_Mittermeier_2015	NA	NA	125	Fisher_et_al._2001	550	Fisher_et_al._2001	830	Fisher_et_al._2001	NA	NA	NA	NA	NA	NA	NA	NA	1	Fisher_et_al._2001	S
Diprotodontia	Pseudocheiridae	Pseudocheirus	occidentalis	Pseudocheirus_occidentalis	987.5	Moura_et_al._2024	NA	NA	1000	Weisbecker_et_al._2013	NA	NA	NA	NA	1.1	Fisher_et_al._2001	NA	NA	NA	NA	210	Fisher_et_al._2001	NA	NA	365	Wilson_&_Mittermeier_2015	NA	NA	NA	NA	NA	NA	125	Fisher_et_al._2001	NA	NA	NA	NA	NA	NA	NA	NA	NA	NA	NA	NA	NA	NA	NA
Diprotodontia	Pseudocheiridae	Pseudocheirus	occidentalis	Pseudocheirus_occidentalis	1000	Wilson_&_Mittermeier_2015	NA	NA	NA	NA	NA	NA	NA	NA	1.2	Fisher_et_al._2001	NA	NA	NA	NA	188.57	Soria_et_al._2021	NA	NA	NA	NA	NA	NA	NA	NA	NA	NA	NA	NA	NA	NA	NA	NA	NA	NA	NA	NA	NA	NA	NA	NA	NA	NA	NA
Diprotodontia	Pseudocheiridae	Pseudocheirus	peregrinus	Pseudocheirus_peregrinus	860.1	McNab_2008	900	Fisher_et_al._2001	1030	Rose_et_al._1997	14	Jackson_2003	NA	NA	1.94	Fisher_et_al._2001	1.5	Jones_et_al._2009	1217.09	Pacifici_et_al._2013	180	Fisher_et_al._2001	311.9	Fisher_et_al._2001	420	Fisher_et_al._2001	1460	Ferreira_et_al._2023	3686.5	Myhrvold_et_al._2015	0.3	Fisher_et_al._2001	80	Fisher_et_al._2001	400	Fisher_et_al._2001	850	Fisher_et_al._2001	4.2	Rose_et_al._1997	NA	NA	85	Ferreira_et_al._2023	52	Ferreira_et_al._2023	2	Fisher_et_al._2001	MF
Diprotodontia	Pseudocheiridae	Pseudocheirus	peregrinus	Pseudocheirus_peregrinus	850	de_Magalhaes_&_Costa_2009	750	Ferreira_et_al._2023	900	Weisbecker_et_al._2013	16	Jackson_2003	NA	NA	2.07	Fisher_et_al._2001	1.5	de_Magalhaes_&_Costa_2009	NA	NA	200	Fisher_et_al._2001	200	de_Magalhaes_&_Costa_2009	375	Fisher_et_al._2001	1460	Ferreira_et_al._2023	2190	Fisher_et_al._2001	0.29	Jones_et_al._2009	89	Fisher_et_al._2001	266.38	Jones_et_al._2009	NA	NA	NA	NA	NA	NA	72	Ferreira_et_al._2023	89	Ferreira_et_al._2023	2	Fisher_et_al._2001	MF_MFF
Diprotodontia	Pseudocheiridae	Pseudocheirus	peregrinus	Pseudocheirus_peregrinus	900	Wilman_et_al._2014	700	Russell_1984	NA	NA	NA	NA	NA	NA	1.86	Fisher_et_al._2001	2	Jackson_2003	NA	NA	197.14	Cassia-Silva_&_Sales_2019	252	Jones_et_al._2009	365	Jones_et_al._2009	1460	Ferreira_et_al._2023	2920	Jones_et_al._2009	0.3	de_Magalhaes_&_Costa_2009	85	Russell_1982	532	Fisher_et_al._2001	NA	NA	NA	NA	NA	NA	60	Ferreira_et_al._2023	75	Ferreira_et_al._2023	6	Jones_et_al._2009	NA
Diprotodontia	Pseudocheiridae	Pseudochirops	albertisii	Pseudochirops_albertisii	713	Ashwell_2008	756	Weisbecker_et_al._2013	813	Weisbecker_et_al._2013	NA	NA	NA	NA	1.02	Jones_et_al._2009	NA	NA	NA	NA	NA	NA	NA	NA	NA	NA	NA	NA	638.75	Myhrvold_et_al._2015	NA	NA	NA	NA	NA	NA	NA	NA	NA	NA	NA	NA	NA	NA	NA	NA	NA	NA	NA
Diprotodontia	Pseudocheiridae	Pseudochirops	albertisii	Pseudochirops_albertisii	784.85	Jones_et_al._2009	NA	NA	NA	NA	NA	NA	NA	NA	1.01	Myhrvold_et_al._2015	NA	NA	NA	NA	NA	NA	NA	NA	NA	NA	NA	NA	NA	NA	NA	NA	NA	NA	NA	NA	NA	NA	NA	NA	NA	NA	NA	NA	NA	NA	NA	NA	NA
Diprotodontia	Pseudocheiridae	Pseudochirops	albertisii	Pseudochirops_albertisii	757.5	Wilson_&_Mittermeier_2015	NA	NA	NA	NA	NA	NA	NA	NA	1	Wilson_&_Mittermeier_2015	NA	NA	NA	NA	NA	NA	NA	NA	NA	NA	NA	NA	NA	NA	NA	NA	NA	NA	NA	NA	NA	NA	NA	NA	NA	NA	NA	NA	NA	NA	NA	NA	NA
Diprotodontia	Pseudocheiridae	Pseudochirops	archeri	Pseudochirops_archeri	1118.96	Myhrvold_et_al._2015	1120	Fisher_et_al._2001	1064	Williams_et_al._2010	NA	NA	NA	NA	1	Fisher_et_al._2001	1.1	Myhrvold_et_al._2015	1399.3	Estimated_Pacifici_et_al._2013_maximum-lifespan	180	Todorov_et_al._2021	365	Fisher_et_al._2001	480	Williams_et_al._2010	NA	NA	3650	Williams_et_al._2010	NA	NA	NA	NA	NA	NA	NA	NA	NA	NA	NA	NA	NA	NA	NA	NA	1	Fisher_et_al._2001	S
Diprotodontia	Pseudocheiridae	Pseudochirops	archeri	Pseudochirops_archeri	1091.5	Wilman_et_al._2014	1119	Williams_et_al._2010	1070	Weisbecker_et_al._2013	NA	NA	NA	NA	1.07	Fisher_et_al._2001	1	Williams_et_al._2010	NA	NA	NA	NA	365	Jones_et_al._2009	NA	NA	NA	NA	NA	NA	NA	NA	NA	NA	NA	NA	NA	NA	NA	NA	NA	NA	NA	NA	NA	NA	1.06	Fisher_et_al._2001	S
Diprotodontia	Pseudocheiridae	Pseudochirops	archeri	Pseudochirops_archeri	1155.5	Todorov_et_al._2021	NA	NA	NA	NA	NA	NA	NA	NA	1.03	Jones_et_al._2009	NA	NA	NA	NA	NA	NA	365	Myhrvold_et_al._2015	NA	NA	NA	NA	NA	NA	NA	NA	NA	NA	NA	NA	NA	NA	NA	NA	NA	NA	NA	NA	NA	NA	1	Wilson_&_Mittermeier_2015	NA
Diprotodontia	Pseudocheiridae	Pseudochirops	corinnae	Pseudochirops_corinnae	943	Ashwell_2008	1190	Weisbecker_et_al._2013	1156	Weisbecker_et_al._2013	NA	NA	NA	NA	1.02	Jones_et_al._2009	NA	NA	NA	NA	NA	NA	NA	NA	NA	NA	NA	NA	NA	NA	NA	NA	NA	NA	NA	NA	NA	NA	NA	NA	NA	NA	NA	NA	NA	NA	NA	NA	NA
Diprotodontia	Pseudocheiridae	Pseudochirops	corinnae	Pseudochirops_corinnae	1123	Jones_et_al._2009	NA	NA	NA	NA	NA	NA	NA	NA	1.01	Myhrvold_et_al._2015	NA	NA	NA	NA	NA	NA	NA	NA	NA	NA	NA	NA	NA	NA	NA	NA	NA	NA	NA	NA	NA	NA	NA	NA	NA	NA	NA	NA	NA	NA	NA	NA	NA
Diprotodontia	Pseudocheiridae	Pseudochirops	corinnae	Pseudochirops_corinnae	1100	Wilson_&_Mittermeier_2015	NA	NA	NA	NA	NA	NA	NA	NA	1	Wilson_&_Mittermeier_2015	NA	NA	NA	NA	NA	NA	NA	NA	NA	NA	NA	NA	NA	NA	NA	NA	NA	NA	NA	NA	NA	NA	NA	NA	NA	NA	NA	NA	NA	NA	NA	NA	NA
Diprotodontia	Pseudocheiridae	Pseudochirops	coronatus	Pseudochirops_coronatus	1395.85	Jones_et_al._2009	NA	NA	1500	Weisbecker_et_al._2013	NA	NA	NA	NA	1.01	Myhrvold_et_al._2015	NA	NA	NA	NA	NA	NA	NA	NA	NA	NA	NA	NA	638.75	Myhrvold_et_al._2015	NA	NA	NA	NA	NA	NA	NA	NA	NA	NA	NA	NA	NA	NA	NA	NA	NA	NA	NA
Diprotodontia	Pseudocheiridae	Pseudochirops	coronatus	Pseudochirops_coronatus	1090.35	Myhrvold_et_al._2015	NA	NA	NA	NA	NA	NA	NA	NA	NA	NA	NA	NA	NA	NA	NA	NA	NA	NA	NA	NA	NA	NA	NA	NA	NA	NA	NA	NA	NA	NA	NA	NA	NA	NA	NA	NA	NA	NA	NA	NA	NA	NA	NA
Diprotodontia	Pseudocheiridae	Pseudochirops	coronatus	Pseudochirops_coronatus	1500	Ashwell_2008	NA	NA	NA	NA	NA	NA	NA	NA	NA	NA	NA	NA	NA	NA	NA	NA	NA	NA	NA	NA	NA	NA	NA	NA	NA	NA	NA	NA	NA	NA	NA	NA	NA	NA	NA	NA	NA	NA	NA	NA	NA	NA	NA
Diprotodontia	Pseudocheiridae	Pseudochirops	cupreus	Pseudochirops_cupreus	1724.5	Cassia-Silva_&_Sales_2019	1700	Fisher_et_al._2001	NA	NA	NA	NA	NA	NA	1	Fisher_et_al._2001	NA	NA	NA	NA	NA	NA	NA	NA	NA	NA	NA	NA	NA	NA	NA	NA	NA	NA	NA	NA	NA	NA	NA	NA	NA	NA	NA	NA	NA	NA	NA	NA	NA
Diprotodontia	Pseudocheiridae	Pseudochirops	cupreus	Pseudochirops_cupreus	1746.08	Jones_et_al._2009	NA	NA	1700	Weisbecker_et_al._2013	NA	NA	NA	NA	1.01	Jones_et_al._2009	NA	NA	NA	NA	NA	NA	NA	NA	NA	NA	NA	NA	NA	NA	NA	NA	NA	NA	NA	NA	NA	NA	NA	NA	NA	NA	NA	NA	NA	NA	NA	NA	NA
Diprotodontia	Pseudocheiridae	Pseudochirops	cupreus	Pseudochirops_cupreus	1700	Todorov_et_al._2021	NA	NA	NA	NA	NA	NA	NA	NA	1	Myhrvold_et_al._2015	NA	NA	NA	NA	NA	NA	NA	NA	NA	NA	NA	NA	NA	NA	NA	NA	NA	NA	NA	NA	NA	NA	NA	NA	NA	NA	NA	NA	NA	NA	NA	NA	NA
Diprotodontia	Pseudocheiridae	Pseudochirulus	canescens	Pseudochirulus_canescens	700	Myhrvold_et_al._2015	365	Weisbecker_et_al._2013	235	Weisbecker_et_al._2013	NA	NA	NA	NA	2.57	Jones_et_al._2009	1	Myhrvold_et_al._2015	2041.57	Estimated_Pacifici_et_al._2013_maximum-lifespan	155	Myhrvold_et_al._2015	365	Myhrvold_et_al._2015	639.18	Myhrvold_et_al._2015	NA	NA	5475	Myhrvold_et_al._2015	NA	NA	NA	NA	NA	NA	NA	NA	NA	NA	NA	NA	NA	NA	NA	NA	NA	NA	NA
Diprotodontia	Pseudocheiridae	Pseudochirulus	canescens	Pseudochirulus_canescens	300	Jones_et_al._2009	950	Myhrvold_et_al._2015	1140	Myhrvold_et_al._2015	NA	NA	NA	NA	2.29	Myhrvold_et_al._2015	NA	NA	NA	NA	NA	NA	NA	NA	NA	NA	NA	NA	NA	NA	NA	NA	NA	NA	NA	NA	NA	NA	NA	NA	NA	NA	NA	NA	NA	NA	NA	NA	NA
Diprotodontia	Pseudocheiridae	Pseudochirulus	canescens	Pseudochirulus_canescens	141	Ashwell_2008	NA	NA	NA	NA	NA	NA	NA	NA	2	Todorov_et_al._2021	NA	NA	NA	NA	NA	NA	NA	NA	NA	NA	NA	NA	NA	NA	NA	NA	NA	NA	NA	NA	NA	NA	NA	NA	NA	NA	NA	NA	NA	NA	NA	NA	NA
Diprotodontia	Pseudocheiridae	Pseudochirulus	caroli	Pseudochirulus_caroli	456.02	Moura_et_al._2024	440	Weisbecker_et_al._2013	NA	NA	NA	NA	NA	NA	NA	NA	NA	NA	NA	NA	NA	NA	NA	NA	NA	NA	NA	NA	NA	NA	NA	NA	NA	NA	NA	NA	NA	NA	NA	NA	NA	NA	NA	NA	NA	NA	NA	NA	NA
Diprotodontia	Pseudocheiridae	Pseudochirulus	caroli	Pseudochirulus_caroli	440	Todorov_et_al._2021	NA	NA	NA	NA	NA	NA	NA	NA	NA	NA	NA	NA	NA	NA	NA	NA	NA	NA	NA	NA	NA	NA	NA	NA	NA	NA	NA	NA	NA	NA	NA	NA	NA	NA	NA	NA	NA	NA	NA	NA	NA	NA	NA
Diprotodontia	Pseudocheiridae	Pseudochirulus	caroli	Pseudochirulus_caroli	NA	NA	NA	NA	NA	NA	NA	NA	NA	NA	NA	NA	NA	NA	NA	NA	NA	NA	NA	NA	NA	NA	NA	NA	NA	NA	NA	NA	NA	NA	NA	NA	NA	NA	NA	NA	NA	NA	NA	NA	NA	NA	NA	NA	NA
Diprotodontia	Pseudocheiridae	Pseudochirulus	cinereus	Pseudochirulus_cinereus	1000	Williams_et_al._2010	910	Fisher_et_al._2001	1140	Myhrvold_et_al._2015	NA	NA	NA	NA	2	Fisher_et_al._2001	1	Myhrvold_et_al._2015	1800.02	Estimated_Pacifici_et_al._2013_maximum-lifespan	155	Myhrvold_et_al._2015	365	Myhrvold_et_al._2015	639.18	Myhrvold_et_al._2015	NA	NA	5475	Myhrvold_et_al._2015	NA	NA	280	Fisher_et_al._2001	280	Jones_et_al._2009	NA	NA	NA	NA	NA	NA	NA	NA	NA	NA	1	Fisher_et_al._2001	S
Diprotodontia	Pseudocheiridae	Pseudochirulus	cinereus	Pseudochirulus_cinereus	977.48	Jones_et_al._2009	950	Myhrvold_et_al._2015	1092	Williams_et_al._2010	NA	NA	NA	NA	2	Myhrvold_et_al._2015	1	Williams_et_al._2010	NA	NA	NA	NA	NA	NA	480	Williams_et_al._2010	NA	NA	3650	Williams_et_al._2010	NA	NA	NA	NA	NA	NA	NA	NA	NA	NA	NA	NA	NA	NA	NA	NA	1.04	Fisher_et_al._2001	NA
Diprotodontia	Pseudocheiridae	Pseudochirulus	cinereus	Pseudochirulus_cinereus	1450	Moura_et_al._2024	908	Williams_et_al._2010	NA	NA	NA	NA	NA	NA	2	Wilson_&_Mittermeier_2015	1	Jackson_2003	NA	NA	NA	NA	NA	NA	NA	NA	NA	NA	NA	NA	NA	NA	NA	NA	NA	NA	NA	NA	NA	NA	NA	NA	NA	NA	NA	NA	NA	NA	NA
Diprotodontia	Pseudocheiridae	Pseudochirulus	forbesi	Pseudochirulus_forbesi	650	Todorov_et_al._2021	600	Fisher_et_al._2001	NA	NA	NA	NA	NA	NA	1	Fisher_et_al._2001	NA	NA	NA	NA	NA	NA	NA	NA	NA	NA	NA	NA	NA	NA	NA	NA	NA	NA	NA	NA	NA	NA	NA	NA	NA	NA	NA	NA	NA	NA	NA	NA	NA
Diprotodontia	Pseudocheiridae	Pseudochirulus	forbesi	Pseudochirulus_forbesi	523	Ashwell_2008	600	Weisbecker_et_al._2013	700	Weisbecker_et_al._2013	NA	NA	NA	NA	1.26	Jones_et_al._2009	NA	NA	NA	NA	NA	NA	NA	NA	NA	NA	NA	NA	NA	NA	NA	NA	NA	NA	NA	NA	NA	NA	NA	NA	NA	NA	NA	NA	NA	NA	NA	NA	NA
Diprotodontia	Pseudocheiridae	Pseudochirulus	forbesi	Pseudochirulus_forbesi	639.16	Jones_et_al._2009	NA	NA	NA	NA	NA	NA	NA	NA	NA	NA	NA	NA	NA	NA	NA	NA	NA	NA	NA	NA	NA	NA	NA	NA	NA	NA	NA	NA	NA	NA	NA	NA	NA	NA	NA	NA	NA	NA	NA	NA	NA	NA	NA
Diprotodontia	Pseudocheiridae	Pseudochirulus	herbertensis	Pseudochirulus_herbertensis	1110.5	Todorov_et_al._2021	1050	Fisher_et_al._2001	1170	Myhrvold_et_al._2015	13	Myhrvold_et_al._2015	NA	NA	2	Fisher_et_al._2001	1.05	Jones_et_al._2009	1189.37	Estimated_Pacifici_et_al._2013_maximum-lifespan	160	Fisher_et_al._2001	332	Fisher_et_al._2001	480	Fisher_et_al._2001	NA	NA	2190	Myhrvold_et_al._2015	0.18	Fisher_et_al._2001	115	Fisher_et_al._2001	200	Fisher_et_al._2001	NA	NA	NA	NA	NA	NA	NA	NA	NA	NA	1	Fisher_et_al._2001	S
Diprotodontia	Pseudocheiridae	Pseudochirulus	herbertensis	Pseudochirulus_herbertensis	1098.34	Jones_et_al._2009	1015	Myhrvold_et_al._2015	1180	Weisbecker_et_al._2013	NA	NA	NA	NA	1.89	Jones_et_al._2009	1.53	Myhrvold_et_al._2015	NA	NA	159.09	Cassia-Silva_&_Sales_2019	332	Jones_et_al._2009	487	Jones_et_al._2009	NA	NA	3650	Williams_et_al._2010	0.17	Jones_et_al._2009	NA	NA	117.5	Jones_et_al._2009	NA	NA	NA	NA	NA	NA	NA	NA	NA	NA	1	Fisher_et_al._2001	S
Diprotodontia	Pseudocheiridae	Pseudochirulus	herbertensis	Pseudochirulus_herbertensis	1113.5	Williams_et_al._2010	970	Smith_&_Lee_1984	1177	Williams_et_al._2010	NA	NA	NA	NA	1.5	Fisher_et_al._2001	1.1	Smith_&_Lee_1984	NA	NA	121.76	Myhrvold_et_al._2015	331.42	Myhrvold_et_al._2015	454.74	Myhrvold_et_al._2015	NA	NA	NA	NA	NA	NA	NA	NA	200	Smith_&_Lee_1984	NA	NA	NA	NA	NA	NA	NA	NA	NA	NA	1	Wilson_&_Mittermeier_2015	NA
Diprotodontia	Pseudocheiridae	Pseudochirulus	larvatus	Pseudochirulus_larvatus	649	Pacifici_et_al._2013	NA	NA	NA	NA	NA	NA	NA	NA	NA	NA	NA	NA	NA	NA	NA	NA	NA	NA	NA	NA	NA	NA	NA	NA	NA	NA	NA	NA	NA	NA	NA	NA	NA	NA	NA	NA	NA	NA	NA	NA	NA	NA	NA
Diprotodontia	Pseudocheiridae	Pseudochirulus	larvatus	Pseudochirulus_larvatus	948.8	Moura_et_al._2024	NA	NA	NA	NA	NA	NA	NA	NA	NA	NA	NA	NA	NA	NA	NA	NA	NA	NA	NA	NA	NA	NA	NA	NA	NA	NA	NA	NA	NA	NA	NA	NA	NA	NA	NA	NA	NA	NA	NA	NA	NA	NA	NA
Diprotodontia	Pseudocheiridae	Pseudochirulus	larvatus	Pseudochirulus_larvatus	448.3	Wilman_et_al._2014	NA	NA	NA	NA	NA	NA	NA	NA	NA	NA	NA	NA	NA	NA	NA	NA	NA	NA	NA	NA	NA	NA	NA	NA	NA	NA	NA	NA	NA	NA	NA	NA	NA	NA	NA	NA	NA	NA	NA	NA	NA	NA	NA
Diprotodontia	Pseudocheiridae	Pseudochirulus	mayeri	Pseudochirulus_mayeri	153.12	Myhrvold_et_al._2015	154.5	Weisbecker_et_al._2013	149	Weisbecker_et_al._2013	11	Myhrvold_et_al._2015	NA	NA	1.26	Jones_et_al._2009	NA	NA	788.58	Estimated_Pacifici_et_al._2013_maximum-lifespan	155	Myhrvold_et_al._2015	NA	NA	365.25	Myhrvold_et_al._2015	NA	NA	1825	Myhrvold_et_al._2015	NA	NA	NA	NA	NA	NA	NA	NA	NA	NA	NA	NA	NA	NA	NA	NA	NA	NA	S
Diprotodontia	Pseudocheiridae	Pseudochirulus	mayeri	Pseudochirulus_mayeri	151.75	Jones_et_al._2009	NA	NA	NA	NA	NA	NA	NA	NA	1	Todorov_et_al._2021	NA	NA	NA	NA	NA	NA	NA	NA	NA	NA	NA	NA	NA	NA	NA	NA	NA	NA	NA	NA	NA	NA	NA	NA	NA	NA	NA	NA	NA	NA	NA	NA	NA
Diprotodontia	Pseudocheiridae	Pseudochirulus	mayeri	Pseudochirulus_mayeri	154.5	Todorov_et_al._2021	NA	NA	NA	NA	NA	NA	NA	NA	1.26	Soria_et_al._2021	NA	NA	NA	NA	NA	NA	NA	NA	NA	NA	NA	NA	NA	NA	NA	NA	NA	NA	NA	NA	NA	NA	NA	NA	NA	NA	NA	NA	NA	NA	NA	NA	NA
Diprotodontia	Pseudocheiridae	Pseudochirulus	schlegeli	Pseudochirulus_schlegeli	255.44	Jones_et_al._2009	NA	NA	274	Weisbecker_et_al._2013	NA	NA	NA	NA	1.26	Myhrvold_et_al._2015	NA	NA	NA	NA	NA	NA	NA	NA	NA	NA	NA	NA	NA	NA	NA	NA	NA	NA	NA	NA	NA	NA	NA	NA	NA	NA	NA	NA	NA	NA	NA	NA	NA
Diprotodontia	Pseudocheiridae	Pseudochirulus	schlegeli	Pseudochirulus_schlegeli	447.3	Myhrvold_et_al._2015	NA	NA	NA	NA	NA	NA	NA	NA	NA	NA	NA	NA	NA	NA	NA	NA	NA	NA	NA	NA	NA	NA	NA	NA	NA	NA	NA	NA	NA	NA	NA	NA	NA	NA	NA	NA	NA	NA	NA	NA	NA	NA	NA
Diprotodontia	Pseudocheiridae	Pseudochirulus	schlegeli	Pseudochirulus_schlegeli	246	Ashwell_2008	NA	NA	NA	NA	NA	NA	NA	NA	NA	NA	NA	NA	NA	NA	NA	NA	NA	NA	NA	NA	NA	NA	NA	NA	NA	NA	NA	NA	NA	NA	NA	NA	NA	NA	NA	NA	NA	NA	NA	NA	NA	NA	NA
Diprotodontia	Tarsipedidae	Tarsipes	rostratus	Tarsipes_rostratus	9	de_Magalhaes_&_Costa_2009	9	Fisher_et_al._2001	8.9	Rose_et_al._1997	60	Fisher_et_al._2001	NA	NA	2.5	Fisher_et_al._2001	3	Jones_et_al._2009	341.28	Pacifici_et_al._2013	70	Fisher_et_al._2001	122	Fisher_et_al._2001	180	Fisher_et_al._2001	NA	NA	547.5	Fisher_et_al._2001	0.004	Fisher_et_al._2001	2	Fisher_et_al._2001	7	Fisher_et_al._2001	9	Fisher_et_al._2001	0.37	Rose_et_al._1997	NA	NA	NA	NA	NA	NA	1	Fisher_et_al._2001	S
Diprotodontia	Tarsipedidae	Tarsipes	rostratus	Tarsipes_rostratus	9.66	Jones_et_al._2009	11	Russell_1982	9	Weisbecker_et_al._2013	61.27	Jones_et_al._2009	NA	NA	2.8	Fisher_et_al._2001	3	de_Magalhaes_&_Costa_2009	NA	NA	85	Fisher_et_al._2001	122	Jones_et_al._2009	183	Jones_et_al._2009	NA	NA	730	Jones_et_al._2009	0.0043	Jones_et_al._2009	2.5	Russell_1982	4.5	Fisher_et_al._2001	NA	NA	0.36	Wilson_&_Mittermeier_2015	NA	NA	NA	NA	NA	NA	1	Jones_et_al._2009	S_MMFF
Diprotodontia	Tarsipedidae	Tarsipes	rostratus	Tarsipes_rostratus	10	McNab_2008	15	Smith_&_Lee_1984	8.5	Wilson_&_Mittermeier_2015	42	de_Magalhaes_&_Costa_2009	NA	NA	3	de_Magalhaes_&_Costa_2009	3	Myhrvold_et_al._2015	NA	NA	90	de_Magalhaes_&_Costa_2009	122	de_Magalhaes_&_Costa_2009	167	de_Magalhaes_&_Costa_2009	NA	NA	NA	NA	NA	NA	NA	NA	5	Fisher_et_al._2001	NA	NA	NA	NA	NA	NA	NA	NA	NA	NA	NA	NA	S
Diprotodontia	Vombatidae	Lasiorhinus	krefftii	Lasiorhinus_krefftii	29000	Wilman_et_al._2014	31000	Fisher_et_al._2001	31000	Wilson_&_Mittermeier_2015	20.87	Myhrvold_et_al._2015	NA	NA	1	Fisher_et_al._2001	1	Jones_et_al._2009	3276.27	Estimated_Pacifici_et_al._2013_maximum-lifespan	365	Fisher_et_al._2001	548	Fisher_et_al._2001	589.18	Myhrvold_et_al._2015	NA	NA	9855	Fisher_et_al._2001	0.5	Myhrvold_et_al._2015	NA	NA	3,816.50	Myhrvold_et_al._2015	NA	NA	NA	NA	NA	NA	NA	NA	NA	NA	1	Fisher_et_al._2001	MMFF
Diprotodontia	Vombatidae	Lasiorhinus	krefftii	Lasiorhinus_krefftii	31849.99	Jones_et_al._2009	31900	Wilson_&_Mittermeier_2015	NA	NA	NA	NA	NA	NA	1	Myhrvold_et_al._2015	1	Myhrvold_et_al._2015	NA	NA	363	Jones_et_al._2009	548	Jones_et_al._2009	NA	NA	NA	NA	10950	Jones_et_al._2009	NA	NA	NA	NA	NA	NA	NA	NA	NA	NA	NA	NA	NA	NA	NA	NA	1	Jones_et_al._2009	NA
Diprotodontia	Vombatidae	Lasiorhinus	krefftii	Lasiorhinus_krefftii	27348.2	Myhrvold_et_al._2015	NA	NA	NA	NA	NA	NA	NA	NA	1	Wilson_&_Mittermeier_2015	1	Wilson_&_Mittermeier_2015	NA	NA	326.07	Myhrvold_et_al._2015	548	Myhrvold_et_al._2015	NA	NA	NA	NA	11096	Myhrvold_et_al._2015	NA	NA	NA	NA	NA	NA	NA	NA	NA	NA	NA	NA	NA	NA	NA	NA	NA	NA	NA
Diprotodontia	Vombatidae	Lasiorhinus	latifrons	Lasiorhinus_latifrons	25000	McNab_2008	26000	Fisher_et_al._2001	31000	Rose_et_al._1997	21	Fisher_et_al._2001	NA	NA	1	Fisher_et_al._2001	1.1	Myhrvold_et_al._2015	3354.32	Pacifici_et_al._2013	365	Fisher_et_al._2001	365	Fisher_et_al._2001	1095	Fisher_et_al._2001	NA	NA	7300	Fisher_et_al._2001	0.5	Fisher_et_al._2001	2000	Fisher_et_al._2001	7,500.00	Fisher_et_al._2001	20000	Fisher_et_al._2001	16.14	Rose_et_al._1997	NA	NA	NA	NA	NA	NA	1	Fisher_et_al._2001	MMFF
Diprotodontia	Vombatidae	Lasiorhinus	latifrons	Lasiorhinus_latifrons	26163.8	Jones_et_al._2009	26000	Russell_1984	26000	Weisbecker_et_al._2013	20.74	Jones_et_al._2009	NA	NA	1	Jones_et_al._2009	NA	NA	NA	NA	270	Fisher_et_al._2001	365	Jones_et_al._2009	540	Fisher_et_al._2001	NA	NA	10913.5	Myhrvold_et_al._2015	0.49	Jones_et_al._2009	4000	Fisher_et_al._2001	4,000.00	Jones_et_al._2009	NA	NA	NA	NA	NA	NA	NA	NA	NA	NA	NA	NA	S
Diprotodontia	Vombatidae	Lasiorhinus	latifrons	Lasiorhinus_latifrons	22713.9	Gonzalez-Voyer_et_al._2016	25000	Russell_1982	NA	NA	21	de_Magalhaes_&_Costa_2009	NA	NA	1	de_Magalhaes_&_Costa_2009	NA	NA	NA	NA	326	Jones_et_al._2009	365	de_Magalhaes_&_Costa_2009	547	de_Magalhaes_&_Costa_2009	NA	NA	8942.5	Jones_et_al._2009	0.5	de_Magalhaes_&_Costa_2009	2400	Russell_1982	3,816.50	Myhrvold_et_al._2015	NA	NA	NA	NA	NA	NA	NA	NA	NA	NA	NA	NA	S
Diprotodontia	Vombatidae	Vombatus	ursinus	Vombatus_ursinus	25500	de_Magalhaes_&_Costa_2009	26000	Fisher_et_al._2001	21300	Rose_et_al._1997	30	Jones_et_al._2009	NA	NA	1	Fisher_et_al._2001	0.77	Myhrvold_et_al._2015	3542.01	Pacifici_et_al._2013	510	Fisher_et_al._2001	730	Fisher_et_al._2001	730	Fisher_et_al._2001	3650	Ferreira_et_al._2023	7300	Fisher_et_al._2001	0.5	Fisher_et_al._2001	5200	Fisher_et_al._2001	12,000.00	Fisher_et_al._2001	11000	Fisher_et_al._2001	27	Rose_et_al._1997	NA	NA	90	Ferreira_et_al._2023	97	Ferreira_et_al._2023	1	Fisher_et_al._2001	S
Diprotodontia	Vombatidae	Vombatus	ursinus	Vombatus_ursinus	26000	Jones_et_al._2009	28300	Ferreira_et_al._2023	26000	Weisbecker_et_al._2013	27	de_Magalhaes_&_Costa_2009	NA	NA	1	Jones_et_al._2009	NA	NA	NA	NA	450	Fisher_et_al._2001	730	Jones_et_al._2009	742.57	Myhrvold_et_al._2015	NA	NA	9490	Fisher_et_al._2001	0.49	Jones_et_al._2009	5700	Fisher_et_al._2001	8,650.00	Fisher_et_al._2001	NA	NA	NA	NA	NA	NA	NA	NA	NA	NA	1	Jones_et_al._2009	S
Diprotodontia	Vombatidae	Vombatus	ursinus	Vombatus_ursinus	NA	NA	NA	NA	NA	NA	NA	NA	NA	NA	1	de_Magalhaes_&_Costa_2009	NA	NA	NA	NA	350	de_Magalhaes_&_Costa_2009	730	de_Magalhaes_&_Costa_2009	730	de_Magalhaes_&_Costa_2009	NA	NA	10960.95	Myhrvold_et_al._2015	0.5	de_Magalhaes_&_Costa_2009	3200	Fisher_et_al._2001	5,700.00	Jones_et_al._2009	NA	NA	NA	NA	NA	NA	NA	NA	NA	NA	NA	NA	NA
Notoryctemorphia	Notoryctidae	Notoryctes	caurinus	Notoryctes_caurinus	34.2	McNab_2008	55	Weisbecker_et_al._2013	55	Weisbecker_et_al._2013	NA	NA	NA	NA	1.5	Myhrvold_et_al._2015	NA	NA	NA	NA	NA	NA	NA	NA	NA	NA	NA	NA	NA	NA	NA	NA	NA	NA	NA	NA	NA	NA	NA	NA	NA	NA	NA	NA	NA	NA	NA	NA	NA
Notoryctemorphia	Notoryctidae	Notoryctes	caurinus	Notoryctes_caurinus	34	Myhrvold_et_al._2015	NA	NA	NA	NA	NA	NA	NA	NA	2	Wilson_&_Mittermeier_2015	NA	NA	NA	NA	NA	NA	NA	NA	NA	NA	NA	NA	NA	NA	NA	NA	NA	NA	NA	NA	NA	NA	NA	NA	NA	NA	NA	NA	NA	NA	NA	NA	NA
Notoryctemorphia	Notoryctidae	Notoryctes	caurinus	Notoryctes_caurinus	40	Pacifici_et_al._2013	NA	NA	NA	NA	NA	NA	NA	NA	NA	NA	NA	NA	NA	NA	NA	NA	NA	NA	NA	NA	NA	NA	NA	NA	NA	NA	NA	NA	NA	NA	NA	NA	NA	NA	NA	NA	NA	NA	NA	NA	NA	NA	NA
Notoryctemorphia	Notoryctidae	Notoryctes	typhlops	Notoryctes_typhlops	53.25	de_Magalhaes_&_Costa_2009	55	Fisher_et_al._2001	NA	NA	NA	NA	6	Wilson_&_Mittermeier_2015	1	Fisher_et_al._2001	NA	NA	NA	NA	NA	NA	NA	NA	NA	NA	NA	NA	547.5	Jones_et_al._2009	NA	NA	NA	NA	NA	NA	NA	NA	NA	NA	NA	NA	NA	NA	NA	NA	1	Fisher_et_al._2001	S
Notoryctemorphia	Notoryctidae	Notoryctes	typhlops	Notoryctes_typhlops	55	Myhrvold_et_al._2015	NA	NA	NA	NA	NA	NA	NA	NA	1	Jones_et_al._2009	NA	NA	NA	NA	NA	NA	NA	NA	NA	NA	NA	NA	NA	NA	NA	NA	NA	NA	NA	NA	NA	NA	NA	NA	NA	NA	NA	NA	NA	NA	1	Jones_et_al._2009	NA
Notoryctemorphia	Notoryctidae	Notoryctes	typhlops	Notoryctes_typhlops	60	Moura_et_al._2024	NA	NA	NA	NA	NA	NA	NA	NA	2	Wilson_&_Mittermeier_2015	NA	NA	NA	NA	NA	NA	NA	NA	NA	NA	NA	NA	NA	NA	NA	NA	NA	NA	NA	NA	NA	NA	NA	NA	NA	NA	NA	NA	NA	NA	NA	NA	NA
Peramelemorphia	Chaeropodidae	Chaeropus	ecaudatus_�	Chaeropus_ecaudatus_�	209.75	Myhrvold_et_al._2015	200	Weisbecker_et_al._2013	200	Weisbecker_et_al._2013	12	Myhrvold_et_al._2015	NA	NA	1.41	Jones_et_al._2009	NA	NA	NA	NA	NA	NA	NA	NA	NA	NA	NA	NA	NA	NA	0.5	Myhrvold_et_al._2015	NA	NA	NA	NA	NA	NA	NA	NA	NA	NA	NA	NA	NA	NA	NA	NA	S
Peramelemorphia	Chaeropodidae	Chaeropus	ecaudatus_�	Chaeropus_ecaudatus_�	200	Fisher_et_al._2001	NA	NA	NA	NA	NA	NA	NA	NA	2	Todorov_et_al._2021	NA	NA	NA	NA	NA	NA	NA	NA	NA	NA	NA	NA	NA	NA	NA	NA	NA	NA	NA	NA	NA	NA	NA	NA	NA	NA	NA	NA	NA	NA	NA	NA	NA
Peramelemorphia	Chaeropodidae	Chaeropus	ecaudatus_�	Chaeropus_ecaudatus_�	NA	NA	NA	NA	NA	NA	NA	NA	NA	NA	2	Fisher_et_al._2001	NA	NA	NA	NA	NA	NA	NA	NA	NA	NA	NA	NA	NA	NA	NA	NA	NA	NA	NA	NA	NA	NA	NA	NA	NA	NA	NA	NA	NA	NA	NA	NA	NA
Peramelemorphia	Chaeropodidae	Chaeropus	yirratji_�	Chaeropus_yirratji_�	NA	NA	NA	NA	NA	NA	NA	NA	NA	NA	NA	NA	NA	NA	NA	NA	NA	NA	NA	NA	NA	NA	NA	NA	NA	NA	NA	NA	NA	NA	NA	NA	NA	NA	NA	NA	NA	NA	NA	NA	NA	NA	NA	NA	NA
Peramelemorphia	Chaeropodidae	Chaeropus	yirratji_�	Chaeropus_yirratji_�	NA	NA	NA	NA	NA	NA	NA	NA	NA	NA	NA	NA	NA	NA	NA	NA	NA	NA	NA	NA	NA	NA	NA	NA	NA	NA	NA	NA	NA	NA	NA	NA	NA	NA	NA	NA	NA	NA	NA	NA	NA	NA	NA	NA	NA
Peramelemorphia	Chaeropodidae	Chaeropus	yirratji_�	Chaeropus_yirratji_�	NA	NA	NA	NA	NA	NA	NA	NA	NA	NA	NA	NA	NA	NA	NA	NA	NA	NA	NA	NA	NA	NA	NA	NA	NA	NA	NA	NA	NA	NA	NA	NA	NA	NA	NA	NA	NA	NA	NA	NA	NA	NA	NA	NA	NA
Peramelemorphia	Peramelidae	Isoodon	auratus	Isoodon_auratus	428	McNab_2008	485	Fisher_et_al._2001	NA	NA	12	Jones_et_al._2009	NA	NA	2.6	Fisher_et_al._2001	2.2	Myhrvold_et_al._2015	808.45	Estimated_Pacifici_et_al._2013_maximum-lifespan	59.99	Myhrvold_et_al._2015	99.28	Myhrvold_et_al._2015	171.1	Myhrvold_et_al._2015	NA	NA	2368.85	Myhrvold_et_al._2015	0.35	Myhrvold_et_al._2015	NA	NA	152.94	Myhrvold_et_al._2015	NA	NA	NA	NA	NA	NA	NA	NA	NA	NA	1	Fisher_et_al._2001	S
Peramelemorphia	Peramelidae	Isoodon	auratus	Isoodon_auratus	425	Jones_et_al._2009	NA	NA	NA	NA	12.5	Myhrvold_et_al._2015	NA	NA	2.6	Jones_et_al._2009	NA	NA	NA	NA	60	Wilson_&_Mittermeier_2015	NA	NA	195	Wilson_&_Mittermeier_2015	NA	NA	NA	NA	NA	NA	NA	NA	NA	NA	NA	NA	NA	NA	NA	NA	NA	NA	NA	NA	1	Jones_et_al._2009	S
Peramelemorphia	Peramelidae	Isoodon	auratus	Isoodon_auratus	485	de_Magalhaes_&_Costa_2009	NA	NA	NA	NA	NA	NA	NA	NA	2.6	Myhrvold_et_al._2015	NA	NA	NA	NA	NA	NA	NA	NA	NA	NA	NA	NA	NA	NA	NA	NA	NA	NA	NA	NA	NA	NA	NA	NA	NA	NA	NA	NA	NA	NA	1	Wilson_&_Mittermeier_2015	NA
Peramelemorphia	Peramelidae	Isoodon	fusciventer	Isoodon_fusciventer	NA	NA	NA	NA	NA	NA	NA	NA	NA	NA	NA	NA	NA	NA	NA	NA	NA	NA	NA	NA	NA	NA	NA	NA	NA	NA	NA	NA	NA	NA	NA	NA	NA	NA	NA	NA	NA	NA	NA	NA	NA	NA	NA	NA	NA
Peramelemorphia	Peramelidae	Isoodon	fusciventer	Isoodon_fusciventer	NA	NA	NA	NA	NA	NA	NA	NA	NA	NA	NA	NA	NA	NA	NA	NA	NA	NA	NA	NA	NA	NA	NA	NA	NA	NA	NA	NA	NA	NA	NA	NA	NA	NA	NA	NA	NA	NA	NA	NA	NA	NA	NA	NA	NA
Peramelemorphia	Peramelidae	Isoodon	fusciventer	Isoodon_fusciventer	NA	NA	NA	NA	NA	NA	NA	NA	NA	NA	NA	NA	NA	NA	NA	NA	NA	NA	NA	NA	NA	NA	NA	NA	NA	NA	NA	NA	NA	NA	NA	NA	NA	NA	NA	NA	NA	NA	NA	NA	NA	NA	NA	NA	NA
Peramelemorphia	Peramelidae	Isoodon	macrourus	Isoodon_macrourus	1163.89	Gonzalez-Voyer_et_al._2016	1100	Fisher_et_al._2001	1950	Rose_et_al._1997	12.5	Fisher_et_al._2001	NA	NA	2.9	Fisher_et_al._2001	2.66	Jones_et_al._2009	623.75	Pacifici_et_al._2013	60	Fisher_et_al._2001	121.7	Fisher_et_al._2001	105	Fisher_et_al._2001	NA	NA	766.5	Fisher_et_al._2001	0.18	Fisher_et_al._2001	70	Fisher_et_al._2001	150	Fisher_et_al._2001	734	Fisher_et_al._2001	5.39	Rose_et_al._1997	NA	NA	12.5	Wilson_&_Mittermeier_2015	NA	NA	1	Fisher_et_al._2001	S
Peramelemorphia	Peramelidae	Isoodon	macrourus	Isoodon_macrourus	1505.77	Jones_et_al._2009	1130	Russell_1982	2100	Weisbecker_et_al._2013	12.51	Fisher_et_al._2001	NA	NA	4	de_Magalhaes_&_Costa_2009	2.7	de_Magalhaes_&_Costa_2009	NA	NA	61.49	Myhrvold_et_al._2015	60.5	Jones_et_al._2009	170	Fisher_et_al._2001	NA	NA	1095	Jones_et_al._2009	0.17	Jones_et_al._2009	120	Russell_1982	125	Myhrvold_et_al._2015	NA	NA	NA	NA	NA	NA	NA	NA	NA	NA	1	Fisher_et_al._2001	S
Peramelemorphia	Peramelidae	Isoodon	macrourus	Isoodon_macrourus	1600	de_Magalhaes_&_Costa_2009	NA	NA	NA	NA	12	de_Magalhaes_&_Costa_2009	NA	NA	3.6	Fisher_et_al._2001	2.66	Soria_et_al._2021	NA	NA	63	Jones_et_al._2009	58	de_Magalhaes_&_Costa_2009	241	Fisher_et_al._2001	NA	NA	2482	Myhrvold_et_al._2015	0.19	de_Magalhaes_&_Costa_2009	NA	NA	190	Russell_1982	NA	NA	NA	NA	NA	NA	NA	NA	NA	NA	1	Jones_et_al._2009	S
Peramelemorphia	Peramelidae	Isoodon	obesulus	Isoodon_obesulus	757.88	Gonzalez-Voyer_et_al._2016	700	Fisher_et_al._2001	1115	Rose_et_al._1997	15	Jones_et_al._2009	NA	NA	2.8	Fisher_et_al._2001	2.2	Jones_et_al._2009	683.31	Pacifici_et_al._2013	65	Fisher_et_al._2001	140	Fisher_et_al._2001	210	Fisher_et_al._2001	NA	NA	1277.5	Fisher_et_al._2001	0.35	Fisher_et_al._2001	NA	NA	125	Fisher_et_al._2001	560	Fisher_et_al._2001	4.4	Rose_et_al._1997	NA	NA	10	Wilson_&_Mittermeier_2015	NA	NA	1	Fisher_et_al._2001	S
Peramelemorphia	Peramelidae	Isoodon	obesulus	Isoodon_obesulus	824.76	Jones_et_al._2009	NA	NA	850	Weisbecker_et_al._2013	14	Wilson_&_Mittermeier_2015	NA	NA	2.33	Fisher_et_al._2001	2.2	Soria_et_al._2021	NA	NA	62	de_Magalhaes_&_Costa_2009	115	Jones_et_al._2009	135	Wilson_&_Mittermeier_2015	NA	NA	1368.75	Fisher_et_al._2001	NA	NA	NA	NA	180.89	Jones_et_al._2009	NA	NA	NA	NA	NA	NA	NA	NA	NA	NA	NA	NA	S
Peramelemorphia	Peramelidae	Isoodon	obesulus	Isoodon_obesulus	700	de_Magalhaes_&_Costa_2009	NA	NA	NA	NA	NA	NA	NA	NA	3.05	Fisher_et_al._2001	NA	NA	NA	NA	59.99	Gonzalez-Voyer_et_al._2016	127.29	Soria_et_al._2021	135	Wilson_&_Mittermeier_2015	NA	NA	NA	NA	NA	NA	NA	NA	NA	NA	NA	NA	NA	NA	NA	NA	NA	NA	NA	NA	1	Wilson_&_Mittermeier_2015	S
Peramelemorphia	Peramelidae	Isoodon	peninsulae	Isoodon_peninsulae	NA	NA	NA	NA	NA	NA	NA	NA	NA	NA	NA	NA	NA	NA	NA	NA	NA	NA	NA	NA	NA	NA	NA	NA	NA	NA	NA	NA	NA	NA	NA	NA	NA	NA	NA	NA	NA	NA	NA	NA	NA	NA	NA	NA	NA
Peramelemorphia	Peramelidae	Isoodon	peninsulae	Isoodon_peninsulae	NA	NA	NA	NA	NA	NA	NA	NA	NA	NA	NA	NA	NA	NA	NA	NA	NA	NA	NA	NA	NA	NA	NA	NA	NA	NA	NA	NA	NA	NA	NA	NA	NA	NA	NA	NA	NA	NA	NA	NA	NA	NA	NA	NA	NA
Peramelemorphia	Peramelidae	Isoodon	peninsulae	Isoodon_peninsulae	NA	NA	NA	NA	NA	NA	NA	NA	NA	NA	NA	NA	NA	NA	NA	NA	NA	NA	NA	NA	NA	NA	NA	NA	NA	NA	NA	NA	NA	NA	NA	NA	NA	NA	NA	NA	NA	NA	NA	NA	NA	NA	NA	NA	NA
Peramelemorphia	Peramelidae	Perameles	bougainville	Perameles_bougainville	226	Myhrvold_et_al._2015	226	Fisher_et_al._2001	226	Weisbecker_et_al._2013	12	Jones_et_al._2009	NA	NA	1.8	Fisher_et_al._2001	4	Myhrvold_et_al._2015	726.01	Pacifici_et_al._2013	62	Myhrvold_et_al._2015	60.59	Myhrvold_et_al._2015	120	Fisher_et_al._2001	1460	Ferreira_et_al._2023	2117	Myhrvold_et_al._2015	0.25	Myhrvold_et_al._2015	NA	NA	100	Fisher_et_al._2001	170	Fisher_et_al._2001	NA	NA	NA	NA	65	Ferreira_et_al._2023	70	Ferreira_et_al._2023	1.03	Fisher_et_al._2001	S
Peramelemorphia	Peramelidae	Perameles	bougainville	Perameles_bougainville	230.8	Jones_et_al._2009	NA	NA	NA	NA	12	Myhrvold_et_al._2015	NA	NA	2	Jones_et_al._2009	NA	NA	NA	NA	NA	NA	NA	NA	365	Ferreira_et_al._2023	NA	NA	NA	NA	NA	NA	NA	NA	NA	NA	NA	NA	NA	NA	NA	NA	65	Ferreira_et_al._2023	70	Ferreira_et_al._2023	NA	NA	S
Peramelemorphia	Peramelidae	Perameles	bougainville	Perameles_bougainville	215	Todorov_et_al._2021	NA	NA	NA	NA	NA	NA	NA	NA	1.8	Myhrvold_et_al._2015	NA	NA	NA	NA	NA	NA	NA	NA	NA	NA	NA	NA	NA	NA	NA	NA	NA	NA	NA	NA	NA	NA	NA	NA	NA	NA	16.7	Wilson_&_Mittermeier_2015	NA	NA	NA	NA	NA
Peramelemorphia	Peramelidae	Perameles	eremiana_�	Perameles_eremiana_�	499.99	Jones_et_al._2009	NA	NA	NA	NA	NA	NA	NA	NA	2	Fisher_et_al._2001	NA	NA	NA	NA	NA	NA	NA	NA	NA	NA	NA	NA	NA	NA	NA	NA	NA	NA	NA	NA	NA	NA	NA	NA	NA	NA	NA	NA	NA	NA	NA	NA	NA
Peramelemorphia	Peramelidae	Perameles	eremiana_�	Perameles_eremiana_�	NA	NA	NA	NA	NA	NA	NA	NA	NA	NA	2	Jones_et_al._2009	NA	NA	NA	NA	NA	NA	NA	NA	NA	NA	NA	NA	NA	NA	NA	NA	NA	NA	NA	NA	NA	NA	NA	NA	NA	NA	NA	NA	NA	NA	NA	NA	NA
Peramelemorphia	Peramelidae	Perameles	eremiana_�	Perameles_eremiana_�	NA	NA	NA	NA	NA	NA	NA	NA	NA	NA	2	Myhrvold_et_al._2015	NA	NA	NA	NA	NA	NA	NA	NA	NA	NA	NA	NA	NA	NA	NA	NA	NA	NA	NA	NA	NA	NA	NA	NA	NA	NA	NA	NA	NA	NA	NA	NA	NA
Peramelemorphia	Peramelidae	Perameles	fasciata_�	Perameles_fasciata_�	NA	NA	NA	NA	NA	NA	NA	NA	NA	NA	NA	NA	NA	NA	NA	NA	NA	NA	NA	NA	NA	NA	NA	NA	NA	NA	NA	NA	NA	NA	NA	NA	NA	NA	NA	NA	NA	NA	NA	NA	NA	NA	NA	NA	NA
Peramelemorphia	Peramelidae	Perameles	fasciata_�	Perameles_fasciata_�	NA	NA	NA	NA	NA	NA	NA	NA	NA	NA	NA	NA	NA	NA	NA	NA	NA	NA	NA	NA	NA	NA	NA	NA	NA	NA	NA	NA	NA	NA	NA	NA	NA	NA	NA	NA	NA	NA	NA	NA	NA	NA	NA	NA	NA
Peramelemorphia	Peramelidae	Perameles	fasciata_�	Perameles_fasciata_�	NA	NA	NA	NA	NA	NA	NA	NA	NA	NA	NA	NA	NA	NA	NA	NA	NA	NA	NA	NA	NA	NA	NA	NA	NA	NA	NA	NA	NA	NA	NA	NA	NA	NA	NA	NA	NA	NA	NA	NA	NA	NA	NA	NA	NA
Peramelemorphia	Peramelidae	Perameles	gunnii	Perameles_gunnii	837.3	McNab_2008	750	Fisher_et_al._2001	750	Weisbecker_et_al._2013	12.4	Gonzalez-Voyer_et_al._2016	NA	NA	2	de_Magalhaes_&_Costa_2009	3.8	Jones_et_al._2009	706.16	Pacifici_et_al._2013	57	Fisher_et_al._2001	60	Fisher_et_al._2001	90	Fisher_et_al._2001	730	Ferreira_et_al._2023	1095	Fisher_et_al._2001	0.22	Jones_et_al._2009	81	Fisher_et_al._2001	220	Fisher_et_al._2001	510	Fisher_et_al._2001	NA	NA	61	Russell_1982	57	Ferreira_et_al._2023	75	Ferreira_et_al._2023	1	Fisher_et_al._2001	S
Peramelemorphia	Peramelidae	Perameles	gunnii	Perameles_gunnii	952.73	Gonzalez-Voyer_et_al._2016	816	Russell_1982	NA	NA	12	Fisher_et_al._2001	NA	NA	2.31	Jones_et_al._2009	3.8	de_Magalhaes_&_Costa_2009	NA	NA	60	Fisher_et_al._2001	96	Fisher_et_al._2001	109	Fisher_et_al._2001	NA	NA	2226.5	Myhrvold_et_al._2015	0.25	de_Magalhaes_&_Costa_2009	82.5	Fisher_et_al._2001	190	Fisher_et_al._2001	NA	NA	NA	NA	NA	NA	12.5	Wilson_&_Mittermeier_2015	NA	NA	1	Jones_et_al._2009	S
Peramelemorphia	Peramelidae	Perameles	gunnii	Perameles_gunnii	766	de_Magalhaes_&_Costa_2009	NA	NA	NA	NA	12.5	Jones_et_al._2009	NA	NA	2.8	Fisher_et_al._2001	NA	NA	NA	NA	59.99	Gonzalez-Voyer_et_al._2016	65	Jones_et_al._2009	105	Fisher_et_al._2001	NA	NA	2007.5	Jones_et_al._2009	0.24	Myhrvold_et_al._2015	NA	NA	125.19	Jones_et_al._2009	NA	NA	NA	NA	NA	NA	NA	NA	NA	NA	1	Wilson_&_Mittermeier_2015	S
Peramelemorphia	Peramelidae	Perameles	myosuros_�	Perameles_myosuros_�	NA	NA	NA	NA	NA	NA	NA	NA	NA	NA	NA	NA	NA	NA	NA	NA	NA	NA	NA	NA	NA	NA	NA	NA	NA	NA	NA	NA	NA	NA	NA	NA	NA	NA	NA	NA	NA	NA	NA	NA	NA	NA	NA	NA	NA
Peramelemorphia	Peramelidae	Perameles	myosuros_�	Perameles_myosuros_�	NA	NA	NA	NA	NA	NA	NA	NA	NA	NA	NA	NA	NA	NA	NA	NA	NA	NA	NA	NA	NA	NA	NA	NA	NA	NA	NA	NA	NA	NA	NA	NA	NA	NA	NA	NA	NA	NA	NA	NA	NA	NA	NA	NA	NA
Peramelemorphia	Peramelidae	Perameles	myosuros_�	Perameles_myosuros_�	NA	NA	NA	NA	NA	NA	NA	NA	NA	NA	NA	NA	NA	NA	NA	NA	NA	NA	NA	NA	NA	NA	NA	NA	NA	NA	NA	NA	NA	NA	NA	NA	NA	NA	NA	NA	NA	NA	NA	NA	NA	NA	NA	NA	NA
Peramelemorphia	Peramelidae	Perameles	nasuta	Perameles_nasuta	996.63	Gonzalez-Voyer_et_al._2016	859	Fisher_et_al._2001	1000	Rose_et_al._1997	12.5	Fisher_et_al._2001	NA	NA	3	Fisher_et_al._2001	2.92	Myhrvold_et_al._2015	679.14	Pacifici_et_al._2013	60	Fisher_et_al._2001	53	Fisher_et_al._2001	150	Fisher_et_al._2001	NA	NA	2044	Myhrvold_et_al._2015	0.25	Fisher_et_al._2001	75	Fisher_et_al._2001	150	Fisher_et_al._2001	450	Fisher_et_al._2001	4	Rose_et_al._1997	NA	NA	NA	NA	NA	NA	1	Fisher_et_al._2001	S
Peramelemorphia	Peramelidae	Perameles	nasuta	Perameles_nasuta	720.26	Jones_et_al._2009	888	Russell_1984	1061	Weisbecker_et_al._2013	12.24	Jones_et_al._2009	NA	NA	2.44	Fisher_et_al._2001	NA	NA	NA	NA	63	Fisher_et_al._2001	53	Myhrvold_et_al._2015	120	Fisher_et_al._2001	NA	NA	2555	Williams_et_al._2010	0.24	Fisher_et_al._2001	70	Russell_1982	106.06	Jones_et_al._2009	NA	NA	NA	NA	NA	NA	NA	NA	NA	NA	NA	NA	S
Peramelemorphia	Peramelidae	Perameles	nasuta	Perameles_nasuta	645	Myhrvold_et_al._2015	NA	NA	1090	Williams_et_al._2010	12	de_Magalhaes_&_Costa_2009	NA	NA	2.7	de_Magalhaes_&_Costa_2009	NA	NA	NA	NA	67	Jones_et_al._2009	NA	NA	135	de_Magalhaes_&_Costa_2009	NA	NA	NA	NA	NA	NA	NA	NA	128	Myhrvold_et_al._2015	NA	NA	NA	NA	NA	NA	NA	NA	NA	NA	1	Wilson_&_Mittermeier_2015	S
Peramelemorphia	Peramelidae	Perameles	notina_�	Perameles_notina_�	NA	NA	NA	NA	NA	NA	NA	NA	NA	NA	NA	NA	NA	NA	NA	NA	NA	NA	NA	NA	NA	NA	NA	NA	NA	NA	NA	NA	NA	NA	NA	NA	NA	NA	NA	NA	NA	NA	NA	NA	NA	NA	NA	NA	NA
Peramelemorphia	Peramelidae	Perameles	notina_�	Perameles_notina_�	NA	NA	NA	NA	NA	NA	NA	NA	NA	NA	NA	NA	NA	NA	NA	NA	NA	NA	NA	NA	NA	NA	NA	NA	NA	NA	NA	NA	NA	NA	NA	NA	NA	NA	NA	NA	NA	NA	NA	NA	NA	NA	NA	NA	NA
Peramelemorphia	Peramelidae	Perameles	notina_�	Perameles_notina_�	NA	NA	NA	NA	NA	NA	NA	NA	NA	NA	NA	NA	NA	NA	NA	NA	NA	NA	NA	NA	NA	NA	NA	NA	NA	NA	NA	NA	NA	NA	NA	NA	NA	NA	NA	NA	NA	NA	NA	NA	NA	NA	NA	NA	NA
Peramelemorphia	Peramelidae	Perameles	pallescens	Perameles_pallescens	NA	NA	NA	NA	NA	NA	NA	NA	NA	NA	NA	NA	NA	NA	NA	NA	NA	NA	NA	NA	NA	NA	NA	NA	NA	NA	NA	NA	NA	NA	NA	NA	NA	NA	NA	NA	NA	NA	NA	NA	NA	NA	NA	NA	NA
Peramelemorphia	Peramelidae	Perameles	pallescens	Perameles_pallescens	NA	NA	NA	NA	NA	NA	NA	NA	NA	NA	NA	NA	NA	NA	NA	NA	NA	NA	NA	NA	NA	NA	NA	NA	NA	NA	NA	NA	NA	NA	NA	NA	NA	NA	NA	NA	NA	NA	NA	NA	NA	NA	NA	NA	NA
Peramelemorphia	Peramelidae	Perameles	pallescens	Perameles_pallescens	NA	NA	NA	NA	NA	NA	NA	NA	NA	NA	NA	NA	NA	NA	NA	NA	NA	NA	NA	NA	NA	NA	NA	NA	NA	NA	NA	NA	NA	NA	NA	NA	NA	NA	NA	NA	NA	NA	NA	NA	NA	NA	NA	NA	NA
Peramelemorphia	Peramelidae	Perameles	papillon_�	Perameles_papillon_�	NA	NA	NA	NA	NA	NA	NA	NA	NA	NA	NA	NA	NA	NA	NA	NA	NA	NA	NA	NA	NA	NA	NA	NA	NA	NA	NA	NA	NA	NA	NA	NA	NA	NA	NA	NA	NA	NA	NA	NA	NA	NA	NA	NA	NA
Peramelemorphia	Peramelidae	Perameles	papillon_�	Perameles_papillon_�	NA	NA	NA	NA	NA	NA	NA	NA	NA	NA	NA	NA	NA	NA	NA	NA	NA	NA	NA	NA	NA	NA	NA	NA	NA	NA	NA	NA	NA	NA	NA	NA	NA	NA	NA	NA	NA	NA	NA	NA	NA	NA	NA	NA	NA
Peramelemorphia	Peramelidae	Perameles	papillon_�	Perameles_papillon_�	NA	NA	NA	NA	NA	NA	NA	NA	NA	NA	NA	NA	NA	NA	NA	NA	NA	NA	NA	NA	NA	NA	NA	NA	NA	NA	NA	NA	NA	NA	NA	NA	NA	NA	NA	NA	NA	NA	NA	NA	NA	NA	NA	NA	NA
Peramelemorphia	Peroryctidae	Echymipera	clara	Echymipera_clara	1236.5	Todorov_et_al._2021	983	Weisbecker_et_al._2013	1490	Weisbecker_et_al._2013	NA	NA	NA	NA	2.2	Jones_et_al._2009	1.93	Myhrvold_et_al._2015	NA	NA	NA	NA	120	Jones_et_al._2009	NA	NA	NA	NA	NA	NA	NA	NA	NA	NA	NA	NA	NA	NA	NA	NA	NA	NA	NA	NA	NA	NA	1	Jones_et_al._2009	NA
Peramelemorphia	Peroryctidae	Echymipera	clara	Echymipera_clara	1204.61	Jones_et_al._2009	NA	NA	NA	NA	NA	NA	NA	NA	2.2	Cassia-Silva_&_Sales_2019	NA	NA	NA	NA	NA	NA	119.72	Myhrvold_et_al._2015	NA	NA	NA	NA	NA	NA	NA	NA	NA	NA	NA	NA	NA	NA	NA	NA	NA	NA	NA	NA	NA	NA	NA	NA	NA
Peramelemorphia	Peroryctidae	Echymipera	clara	Echymipera_clara	1207	Ashwell_2008	NA	NA	NA	NA	NA	NA	NA	NA	1.5	Wilson_&_Mittermeier_2015	NA	NA	NA	NA	NA	NA	NA	NA	NA	NA	NA	NA	NA	NA	NA	NA	NA	NA	NA	NA	NA	NA	NA	NA	NA	NA	NA	NA	NA	NA	NA	NA	NA
Peramelemorphia	Peroryctidae	Echymipera	davidi	Echymipera_davidi	817.05	Jones_et_al._2009	NA	NA	NA	NA	NA	NA	NA	NA	NA	NA	NA	NA	NA	NA	NA	NA	NA	NA	NA	NA	NA	NA	NA	NA	NA	NA	NA	NA	NA	NA	NA	NA	NA	NA	NA	NA	NA	NA	NA	NA	NA	NA	NA
Peramelemorphia	Peroryctidae	Echymipera	davidi	Echymipera_davidi	950	Wilson_&_Mittermeier_2015	NA	NA	NA	NA	NA	NA	NA	NA	NA	NA	NA	NA	NA	NA	NA	NA	NA	NA	NA	NA	NA	NA	NA	NA	NA	NA	NA	NA	NA	NA	NA	NA	NA	NA	NA	NA	NA	NA	NA	NA	NA	NA	NA
Peramelemorphia	Peroryctidae	Echymipera	davidi	Echymipera_davidi	NA	NA	NA	NA	NA	NA	NA	NA	NA	NA	NA	NA	NA	NA	NA	NA	NA	NA	NA	NA	NA	NA	NA	NA	NA	NA	NA	NA	NA	NA	NA	NA	NA	NA	NA	NA	NA	NA	NA	NA	NA	NA	NA	NA	NA
Peramelemorphia	Peroryctidae	Echymipera	echinista	Echymipera_echinista	1204.61	Jones_et_al._2009	NA	NA	NA	NA	NA	NA	NA	NA	NA	NA	NA	NA	NA	NA	NA	NA	NA	NA	NA	NA	NA	NA	NA	NA	NA	NA	NA	NA	NA	NA	NA	NA	NA	NA	NA	NA	NA	NA	NA	NA	NA	NA	NA
Peramelemorphia	Peroryctidae	Echymipera	echinista	Echymipera_echinista	1000	Wilman_et_al._2014	NA	NA	NA	NA	NA	NA	NA	NA	NA	NA	NA	NA	NA	NA	NA	NA	NA	NA	NA	NA	NA	NA	NA	NA	NA	NA	NA	NA	NA	NA	NA	NA	NA	NA	NA	NA	NA	NA	NA	NA	NA	NA	NA
Peramelemorphia	Peroryctidae	Echymipera	echinista	Echymipera_echinista	NA	NA	NA	NA	NA	NA	NA	NA	NA	NA	NA	NA	NA	NA	NA	NA	NA	NA	NA	NA	NA	NA	NA	NA	NA	NA	NA	NA	NA	NA	NA	NA	NA	NA	NA	NA	NA	NA	NA	NA	NA	NA	NA	NA	NA
Peramelemorphia	Peroryctidae	Echymipera	kalubu	Echymipera_kalubu	782.17	Wilman_et_al._2014	600	Weisbecker_et_al._2013	1300	Weisbecker_et_al._2013	13.03	Jones_et_al._2009	NA	NA	2.07	Jones_et_al._2009	1.93	Myhrvold_et_al._2015	NA	NA	12	Todorov_et_al._2021	120	Jones_et_al._2009	NA	NA	NA	NA	985.5	Myhrvold_et_al._2015	NA	NA	NA	NA	NA	NA	NA	NA	NA	NA	NA	NA	NA	NA	NA	NA	NA	NA	NA
Peramelemorphia	Peroryctidae	Echymipera	kalubu	Echymipera_kalubu	825.16	Jones_et_al._2009	685	Myhrvold_et_al._2015	1173	Myhrvold_et_al._2015	13	de_Magalhaes_&_Costa_2009	NA	NA	2.1	de_Magalhaes_&_Costa_2009	NA	NA	NA	NA	NA	NA	120	de_Magalhaes_&_Costa_2009	NA	NA	NA	NA	NA	NA	NA	NA	NA	NA	NA	NA	NA	NA	NA	NA	NA	NA	NA	NA	NA	NA	NA	NA	NA
Peramelemorphia	Peroryctidae	Echymipera	kalubu	Echymipera_kalubu	650	de_Magalhaes_&_Costa_2009	NA	NA	NA	NA	13.01	Myhrvold_et_al._2015	NA	NA	2.08	Myhrvold_et_al._2015	NA	NA	NA	NA	NA	NA	119.72	Myhrvold_et_al._2015	NA	NA	NA	NA	NA	NA	NA	NA	NA	NA	NA	NA	NA	NA	NA	NA	NA	NA	NA	NA	NA	NA	NA	NA	NA
Peramelemorphia	Peroryctidae	Echymipera	rufescens	Echymipera_rufescens	1276	McNab_2008	1400	Weisbecker_et_al._2013	2000	Weisbecker_et_al._2013	NA	NA	NA	NA	2.18	Jones_et_al._2009	1.5	Myhrvold_et_al._2015	402.82	Estimated_Pacifici_et_al._2013_maximum-lifespan	70	Todorov_et_al._2021	NA	NA	135	Wilson_&_Mittermeier_2015	NA	NA	1058.5	Jones_et_al._2009	NA	NA	NA	NA	NA	NA	NA	NA	NA	NA	NA	NA	NA	NA	NA	NA	NA	NA	S
Peramelemorphia	Peroryctidae	Echymipera	rufescens	Echymipera_rufescens	1051.48	Jones_et_al._2009	875	Myhrvold_et_al._2015	1462.5	Myhrvold_et_al._2015	NA	NA	NA	NA	2.2	de_Magalhaes_&_Costa_2009	NA	NA	NA	NA	70	Wilson_&_Mittermeier_2015	NA	NA	NA	NA	NA	NA	1131.5	Myhrvold_et_al._2015	NA	NA	NA	NA	NA	NA	NA	NA	NA	NA	NA	NA	NA	NA	NA	NA	NA	NA	NA
Peramelemorphia	Peroryctidae	Echymipera	rufescens	Echymipera_rufescens	1100	Wilman_et_al._2014	NA	NA	NA	NA	NA	NA	NA	NA	2.2	Myhrvold_et_al._2015	NA	NA	NA	NA	NA	NA	NA	NA	NA	NA	NA	NA	NA	NA	NA	NA	NA	NA	NA	NA	NA	NA	NA	NA	NA	NA	NA	NA	NA	NA	NA	NA	NA
Peramelemorphia	Peroryctidae	Microperoryctes	aplini	Microperoryctes_aplini	79.3	Moura_et_al._2024	NA	NA	NA	NA	NA	NA	NA	NA	NA	NA	NA	NA	NA	NA	NA	NA	NA	NA	NA	NA	NA	NA	NA	NA	NA	NA	NA	NA	NA	NA	NA	NA	NA	NA	NA	NA	NA	NA	NA	NA	NA	NA	NA
Peramelemorphia	Peroryctidae	Microperoryctes	aplini	Microperoryctes_aplini	NA	NA	NA	NA	NA	NA	NA	NA	NA	NA	NA	NA	NA	NA	NA	NA	NA	NA	NA	NA	NA	NA	NA	NA	NA	NA	NA	NA	NA	NA	NA	NA	NA	NA	NA	NA	NA	NA	NA	NA	NA	NA	NA	NA	NA
Peramelemorphia	Peroryctidae	Microperoryctes	aplini	Microperoryctes_aplini	NA	NA	NA	NA	NA	NA	NA	NA	NA	NA	NA	NA	NA	NA	NA	NA	NA	NA	NA	NA	NA	NA	NA	NA	NA	NA	NA	NA	NA	NA	NA	NA	NA	NA	NA	NA	NA	NA	NA	NA	NA	NA	NA	NA	NA
Peramelemorphia	Peroryctidae	Microperoryctes	longicauda	Microperoryctes_longicauda	538	Todorov_et_al._2021	600	Fisher_et_al._2001	NA	NA	NA	NA	NA	NA	1	Fisher_et_al._2001	NA	NA	NA	NA	NA	NA	NA	NA	NA	NA	NA	NA	NA	NA	NA	NA	NA	NA	NA	NA	NA	NA	NA	NA	NA	NA	NA	NA	NA	NA	1	Fisher_et_al._2001	NA
Peramelemorphia	Peroryctidae	Microperoryctes	longicauda	Microperoryctes_longicauda	479	Ashwell_2008	598	Weisbecker_et_al._2013	478	Weisbecker_et_al._2013	NA	NA	NA	NA	3.5	Cassia-Silva_&_Sales_2019	NA	NA	NA	NA	NA	NA	NA	NA	NA	NA	NA	NA	NA	NA	NA	NA	NA	NA	NA	NA	NA	NA	NA	NA	NA	NA	NA	NA	NA	NA	NA	NA	NA
Peramelemorphia	Peroryctidae	Microperoryctes	longicauda	Microperoryctes_longicauda	542.07	Jones_et_al._2009	NA	NA	NA	NA	NA	NA	NA	NA	3	Myhrvold_et_al._2015	NA	NA	NA	NA	NA	NA	NA	NA	NA	NA	NA	NA	NA	NA	NA	NA	NA	NA	NA	NA	NA	NA	NA	NA	NA	NA	NA	NA	NA	NA	NA	NA	NA
Peramelemorphia	Peroryctidae	Microperoryctes	murina	Microperoryctes_murina	229.57	Myhrvold_et_al._2015	NA	NA	NA	NA	NA	NA	NA	NA	NA	NA	NA	NA	NA	NA	NA	NA	NA	NA	NA	NA	NA	NA	NA	NA	NA	NA	NA	NA	NA	NA	NA	NA	NA	NA	NA	NA	NA	NA	NA	NA	NA	NA	NA
Peramelemorphia	Peroryctidae	Microperoryctes	murina	Microperoryctes_murina	817.52	Wilman_et_al._2014	NA	NA	NA	NA	NA	NA	NA	NA	NA	NA	NA	NA	NA	NA	NA	NA	NA	NA	NA	NA	NA	NA	NA	NA	NA	NA	NA	NA	NA	NA	NA	NA	NA	NA	NA	NA	NA	NA	NA	NA	NA	NA	NA
Peramelemorphia	Peroryctidae	Microperoryctes	murina	Microperoryctes_murina	NA	NA	NA	NA	NA	NA	NA	NA	NA	NA	NA	NA	NA	NA	NA	NA	NA	NA	NA	NA	NA	NA	NA	NA	NA	NA	NA	NA	NA	NA	NA	NA	NA	NA	NA	NA	NA	NA	NA	NA	NA	NA	NA	NA	NA
Peramelemorphia	Peroryctidae	Microperoryctes	ornata	Microperoryctes_ornata	NA	NA	NA	NA	NA	NA	NA	NA	NA	NA	NA	NA	NA	NA	NA	NA	NA	NA	NA	NA	NA	NA	NA	NA	NA	NA	NA	NA	NA	NA	NA	NA	NA	NA	NA	NA	NA	NA	NA	NA	NA	NA	NA	NA	NA
Peramelemorphia	Peroryctidae	Microperoryctes	ornata	Microperoryctes_ornata	NA	NA	NA	NA	NA	NA	NA	NA	NA	NA	NA	NA	NA	NA	NA	NA	NA	NA	NA	NA	NA	NA	NA	NA	NA	NA	NA	NA	NA	NA	NA	NA	NA	NA	NA	NA	NA	NA	NA	NA	NA	NA	NA	NA	NA
Peramelemorphia	Peroryctidae	Microperoryctes	ornata	Microperoryctes_ornata	NA	NA	NA	NA	NA	NA	NA	NA	NA	NA	NA	NA	NA	NA	NA	NA	NA	NA	NA	NA	NA	NA	NA	NA	NA	NA	NA	NA	NA	NA	NA	NA	NA	NA	NA	NA	NA	NA	NA	NA	NA	NA	NA	NA	NA
Peramelemorphia	Peroryctidae	Microperoryctes	papuanus	Microperoryctes_papuanus	158	Jones_et_al._2009	144	Fisher_et_al._2001	NA	NA	NA	NA	NA	NA	1	Fisher_et_al._2001	1	Jones_et_al._2009	NA	NA	NA	NA	NA	NA	NA	NA	NA	NA	NA	NA	NA	NA	NA	NA	NA	NA	NA	NA	NA	NA	NA	NA	NA	NA	NA	NA	1	Fisher_et_al._2001	NA
Peramelemorphia	Peroryctidae	Microperoryctes	papuanus	Microperoryctes_papuanus	164.5	Wilson_&_Mittermeier_2015	NA	NA	NA	NA	NA	NA	NA	NA	1	Wilson_&_Mittermeier_2015	1	Myhrvold_et_al._2015	NA	NA	NA	NA	NA	NA	NA	NA	NA	NA	NA	NA	NA	NA	NA	NA	NA	NA	NA	NA	NA	NA	NA	NA	NA	NA	NA	NA	1	Jones_et_al._2009	NA
Peramelemorphia	Peroryctidae	Microperoryctes	papuanus	Microperoryctes_papuanus	NA	NA	NA	NA	NA	NA	NA	NA	NA	NA	NA	NA	NA	NA	NA	NA	NA	NA	NA	NA	NA	NA	NA	NA	NA	NA	NA	NA	NA	NA	NA	NA	NA	NA	NA	NA	NA	NA	NA	NA	NA	NA	NA	NA	NA
Peramelemorphia	Peroryctidae	Peroryctes	broadbenti	Peroryctes_broadbenti	4800	Jones_et_al._2009	NA	NA	NA	NA	12	Jones_et_al._2009	NA	NA	1.76	Jones_et_al._2009	NA	NA	NA	NA	NA	NA	NA	NA	NA	NA	NA	NA	NA	NA	NA	NA	NA	NA	NA	NA	NA	NA	NA	NA	NA	NA	NA	NA	NA	NA	1	Jones_et_al._2009	NA
Peramelemorphia	Peroryctidae	Peroryctes	broadbenti	Peroryctes_broadbenti	4800	Moura_et_al._2024	NA	NA	NA	NA	12	Myhrvold_et_al._2015	NA	NA	1.76	Soria_et_al._2021	NA	NA	NA	NA	NA	NA	NA	NA	NA	NA	NA	NA	NA	NA	NA	NA	NA	NA	NA	NA	NA	NA	NA	NA	NA	NA	NA	NA	NA	NA	NA	NA	NA
Peramelemorphia	Peroryctidae	Peroryctes	broadbenti	Peroryctes_broadbenti	NA	NA	1170	Wilson_&_Mittermeier_2015	3900	Wilson_&_Mittermeier_2015	NA	NA	NA	NA	NA	NA	NA	NA	NA	NA	NA	NA	NA	NA	NA	NA	NA	NA	NA	NA	NA	NA	NA	NA	NA	NA	NA	NA	NA	NA	NA	NA	NA	NA	NA	NA	NA	NA	NA
Peramelemorphia	Peroryctidae	Peroryctes	raffrayana	Peroryctes_raffrayana	675	de_Magalhaes_&_Costa_2009	800	Weisbecker_et_al._2013	860	Weisbecker_et_al._2013	15	Myhrvold_et_al._2015	NA	NA	1.27	Jones_et_al._2009	NA	NA	450.51	Pacifici_et_al._2013	60	Myhrvold_et_al._2015	NA	NA	90	de_Magalhaes_&_Costa_2009	NA	NA	1204.5	Myhrvold_et_al._2015	NA	NA	NA	NA	NA	NA	NA	NA	NA	NA	NA	NA	NA	NA	NA	NA	1	Jones_et_al._2009	S
Peramelemorphia	Peroryctidae	Peroryctes	raffrayana	Peroryctes_raffrayana	905.63	Jones_et_al._2009	NA	NA	NA	NA	NA	NA	NA	NA	3	de_Magalhaes_&_Costa_2009	NA	NA	NA	NA	NA	NA	NA	NA	NA	NA	NA	NA	NA	NA	NA	NA	NA	NA	NA	NA	NA	NA	NA	NA	NA	NA	NA	NA	NA	NA	NA	NA	NA
Peramelemorphia	Peroryctidae	Peroryctes	raffrayana	Peroryctes_raffrayana	790.31	Myhrvold_et_al._2015	NA	NA	NA	NA	NA	NA	NA	NA	1.64	Myhrvold_et_al._2015	NA	NA	NA	NA	NA	NA	NA	NA	NA	NA	NA	NA	NA	NA	NA	NA	NA	NA	NA	NA	NA	NA	NA	NA	NA	NA	NA	NA	NA	NA	NA	NA	NA
Peramelemorphia	Peroryctidae	Rhynchomeles	prattorum	Rhynchomeles_prattorum	907	Ashwell_2008	NA	NA	NA	NA	NA	NA	NA	NA	NA	NA	NA	NA	NA	NA	NA	NA	NA	NA	NA	NA	NA	NA	NA	NA	NA	NA	NA	NA	NA	NA	NA	NA	NA	NA	NA	NA	NA	NA	NA	NA	NA	NA	NA
Peramelemorphia	Peroryctidae	Rhynchomeles	prattorum	Rhynchomeles_prattorum	790.2	Moura_et_al._2024	NA	NA	NA	NA	NA	NA	NA	NA	NA	NA	NA	NA	NA	NA	NA	NA	NA	NA	NA	NA	NA	NA	NA	NA	NA	NA	NA	NA	NA	NA	NA	NA	NA	NA	NA	NA	NA	NA	NA	NA	NA	NA	NA
Peramelemorphia	Peroryctidae	Rhynchomeles	prattorum	Rhynchomeles_prattorum	817.52	Wilman_et_al._2014	NA	NA	NA	NA	NA	NA	NA	NA	NA	NA	NA	NA	NA	NA	NA	NA	NA	NA	NA	NA	NA	NA	NA	NA	NA	NA	NA	NA	NA	NA	NA	NA	NA	NA	NA	NA	NA	NA	NA	NA	NA	NA	NA
Peramelemorphia	Thylacomyidae	Macrotis	lagotis	Macrotis_lagotis	1011	McNab_2008	1100	Fisher_et_al._2001	3100	Wilson_&_Mittermeier_2015	14	Fisher_et_al._2001	NA	NA	2	Fisher_et_al._2001	4	Jones_et_al._2009	1183.86	Pacifici_et_al._2013	110	de_Magalhaes_&_Costa_2009	175	Fisher_et_al._2001	150	Fisher_et_al._2001	912.5	Ferreira_et_al._2023	2628	Fisher_et_al._2001	NA	NA	NA	NA	NA	NA	NA	NA	NA	NA	NA	NA	25	Ferreira_et_al._2023	95	Ferreira_et_al._2023	2	Fisher_et_al._2001	MF
Peramelemorphia	Thylacomyidae	Macrotis	lagotis	Macrotis_lagotis	1229.58	Jones_et_al._2009	1000	Wilson_&_Mittermeier_2015	2500	Weisbecker_et_al._2013	14.6	Jones_et_al._2009	NA	NA	1.47	Fisher_et_al._2001	4	de_Magalhaes_&_Costa_2009	NA	NA	127	Fisher_et_al._2001	174.8	Myhrvold_et_al._2015	163.84	Myhrvold_et_al._2015	NA	NA	3650	Myhrvold_et_al._2015	NA	NA	NA	NA	NA	NA	NA	NA	NA	NA	NA	NA	NA	NA	NA	NA	1	Jones_et_al._2009	MF
Peramelemorphia	Thylacomyidae	Macrotis	lagotis	Macrotis_lagotis	1350	Wilman_et_al._2014	NA	NA	NA	NA	17	de_Magalhaes_&_Costa_2009	NA	NA	1.5	Jones_et_al._2009	4	Myhrvold_et_al._2015	NA	NA	93.7	Jones_et_al._2009	NA	NA	182.5	Ferreira_et_al._2023	NA	NA	NA	NA	NA	NA	NA	NA	NA	NA	NA	NA	NA	NA	NA	NA	NA	NA	NA	NA	NA	NA	NA
Peramelemorphia	Thylacomyidae	Macrotis	leucura	Macrotis_leucura	354	Wilman_et_al._2014	311	Fisher_et_al._2001	NA	NA	21	Myhrvold_et_al._2015	NA	NA	2	Fisher_et_al._2001	NA	NA	NA	NA	86.5	Myhrvold_et_al._2015	NA	NA	NA	NA	NA	NA	NA	NA	NA	NA	NA	NA	NA	NA	NA	NA	NA	NA	NA	NA	NA	NA	NA	NA	NA	NA	NA
Peramelemorphia	Thylacomyidae	Macrotis	leucura	Macrotis_leucura	364.17	Jones_et_al._2009	NA	NA	400	Weisbecker_et_al._2013	NA	NA	NA	NA	2	Jones_et_al._2009	NA	NA	NA	NA	NA	NA	NA	NA	NA	NA	NA	NA	NA	NA	NA	NA	NA	NA	NA	NA	NA	NA	NA	NA	NA	NA	NA	NA	NA	NA	NA	NA	NA
Peramelemorphia	Thylacomyidae	Macrotis	leucura	Macrotis_leucura	NA	NA	NA	NA	NA	NA	NA	NA	NA	NA	2	Myhrvold_et_al._2015	NA	NA	NA	NA	NA	NA	NA	NA	NA	NA	NA	NA	NA	NA	NA	NA	NA	NA	NA	NA	NA	NA	NA	NA	NA	NA	NA	NA	NA	NA	NA	NA	NA
[truncated: 25 more columns]
