# Supplementary material for: The Marsupial Database: A comprehensive dataset on the ecology and life history of American and Australasian marsupials
Source: Ecology. 2026 Mar 19;107(3):e70358. doi: 10.1002/ecy.70358 (PMC13002554; doi:10.1002/ecy.70358)
Supplement: Supplementary file 1 — Data S1. [file ECY-107-e70358-s001.zip › Data S1/trait_database_mean.csv]

Order	Family	Genus	Species	Genus_species	Adult_body_mass_g	Adult_female_body_mass_g	Adult_male_body_mass_g	Gestation_length_d	Number_of_neonates	Litter_size	Number_of_reproductive_events_y	Generation_length_d	Age_at_weaning_d	Inter-birth_interval_d	Age_at_first_reproduction_d	Age_at_last_reproduction_d	Maximum_lifespan_d	Mass_at_birth_g	Mass_at_pouch_vacation_g	Mass_at_weaning_g	Mass_at_maturity_g	Testicular_mass_g	Pouch-young_survival_%	Juvenile_survival_%	Adult_survival_%	Basal_metabolic_rate_mLO2h-1	Field_metabolic_rate_mlCO2g-1h-1	Population_density_ha-1
Microbiotheria	Microbiotheriidae	Dromiciops	bozinovici	Dromiciops_bozinovici	NA	NA	NA	NA	NA	NA	NA	NA	NA	NA	NA	NA	NA	NA	NA	NA	NA	NA	NA	NA	NA	NA	NA	NA
Microbiotheria	Microbiotheriidae	Dromiciops	gliroides	Dromiciops_gliroides	31.73333333	24	24	30	NA	3.166666667	1.05	576.7	180	364.9333333	365	NA	1178.95	NA	NA	NA	NA	NA	NA	NA	NA	31.84	NA	11.75
Microbiotheria	Microbiotheriidae	Dromiciops	mondaca	Dromiciops_mondaca	NA	NA	NA	NA	NA	NA	NA	NA	NA	NA	NA	NA	NA	NA	NA	NA	NA	NA	NA	NA	NA	NA	NA	NA
Paucituberculata	Caenolestidae	Caenolestes	caniventer	Caenolestes_caniventer	34.33333333	NA	NA	NA	NA	2	NA	NA	NA	365	NA	NA	NA	NA	NA	NA	NA	NA	NA	NA	NA	NA	NA	NA
Paucituberculata	Caenolestidae	Caenolestes	condorensis	Caenolestes_condorensis	47.10333333	NA	NA	NA	NA	NA	NA	NA	NA	365	NA	NA	NA	NA	NA	NA	NA	NA	NA	NA	NA	NA	NA	NA
Paucituberculata	Caenolestidae	Caenolestes	convelatus	Caenolestes_convelatus	38.02	NA	NA	NA	NA	NA	NA	NA	NA	365	NA	NA	NA	NA	NA	NA	NA	NA	NA	NA	NA	NA	NA	NA
Paucituberculata	Caenolestidae	Caenolestes	fuliginosus	Caenolestes_fuliginosus	30.14666667	35	37.5	38.05	NA	3.79	NA	NA	NA	365	NA	NA	NA	NA	NA	NA	NA	NA	NA	NA	NA	NA	NA	NA
Paucituberculata	Caenolestidae	Caenolestes	sangay	Caenolestes_sangay	41.5	NA	NA	NA	NA	NA	NA	NA	NA	NA	NA	NA	NA	NA	NA	NA	NA	NA	NA	NA	NA	NA	NA	NA
Paucituberculata	Caenolestidae	Lestoros	inca	Lestoros_inca	21.42333333	NA	NA	NA	NA	4	1	NA	NA	NA	NA	NA	NA	NA	NA	NA	NA	NA	NA	NA	NA	NA	NA	NA
Paucituberculata	Caenolestidae	Rhyncholestes	raphanurus	Rhyncholestes_raphanurus	21.14666667	21	26	NA	NA	6	NA	NA	NA	NA	NA	NA	NA	NA	NA	NA	NA	NA	NA	NA	NA	NA	NA	NA
Didelphimorphia	Didelphidae	Caluromys	derbianus	Caluromys_derbianus	351.24	308	328	22.5	NA	3.123333333	2	895.47	120	NA	234.93	NA	2944.333333	NA	NA	NA	NA	NA	NA	NA	NA	209.29	NA	6.76
Didelphimorphia	Didelphidae	Caluromys	lanatus	Caluromys_lanatus	361.7766667	NA	355.7	NA	NA	3.4	3	NA	NA	NA	NA	NA	2400.483333	NA	NA	NA	NA	NA	NA	NA	NA	NA	NA	0.13
Didelphimorphia	Didelphidae	Caluromys	philander	Caluromys_philander	275.24	187	219.5	22.99666667	NA	4.256666667	2.333333333	1043.78	116.6666667	166.5	296.5266667	NA	2776.026667	0.2	23	52.6	NA	NA	NA	NA	NA	NA	NA	0.853333333
Didelphimorphia	Didelphidae	Caluromysiops	irrupta	Caluromysiops_irrupta	317.4933333	NA	NA	13	NA	2	NA	NA	117.5	NA	NA	NA	2730.2	NA	NA	NA	NA	NA	NA	NA	NA	NA	NA	0.09
Didelphimorphia	Didelphidae	Chacodelphys	formosa	Chacodelphys_formosa	10	NA	NA	NA	NA	NA	NA	NA	NA	NA	NA	NA	NA	NA	NA	NA	NA	NA	NA	NA	NA	NA	NA	NA
Didelphimorphia	Didelphidae	Chironectes	minimus	Chironectes_minimus	873.4433333	950	NA	NA	NA	3.566666667	1.1	532.3	84.18	365.2666667	316.4233333	NA	1102.3	NA	70	70	NA	NA	NA	NA	NA	487.8466667	NA	1.34
Didelphimorphia	Didelphidae	Cryptonanus	agricolai	Cryptonanus_agricolai	14	NA	NA	NA	NA	NA	NA	NA	NA	NA	NA	NA	NA	NA	NA	NA	NA	NA	NA	NA	NA	NA	NA	NA
Didelphimorphia	Didelphidae	Cryptonanus	chacoensis	Cryptonanus_chacoensis	14.22666667	NA	NA	NA	12	7	NA	NA	NA	NA	NA	NA	NA	NA	NA	NA	NA	NA	NA	NA	NA	NA	NA	NA
Didelphimorphia	Didelphidae	Cryptonanus	guahybae	Cryptonanus_guahybae	18	NA	NA	NA	NA	NA	NA	NA	NA	NA	NA	NA	NA	NA	NA	NA	NA	NA	NA	NA	NA	NA	NA	NA
Didelphimorphia	Didelphidae	Cryptonanus	unduaviensis	Cryptonanus_unduaviensis	24.3	NA	NA	NA	NA	12	NA	NA	NA	NA	NA	NA	NA	NA	NA	NA	NA	NA	NA	NA	NA	NA	NA	NA
Didelphimorphia	Didelphidae	Didelphis	albiventris	Didelphis_albiventris	1052.823333	825	NA	12.33333333	18	5.766666667	1.25	419.55	117.1666667	263.435	229.2266667	NA	598.6	NA	NA	NA	207	NA	NA	NA	NA	NA	NA	2.55
Didelphimorphia	Didelphidae	Didelphis	aurita	Didelphis_aurita	1134.843333	1075	NA	14	NA	6.166666667	2.333333333	286.02	99.90333333	154.8966667	202.1666667	602.25	1843.25	0.18	NA	95.96	NA	NA	NA	78.5	70.5	NA	NA	0.416666667
Didelphimorphia	Didelphidae	Didelphis	imperfecta	Didelphis_imperfecta	765.1	NA	NA	NA	NA	4.9	NA	NA	NA	266.87	NA	NA	NA	NA	NA	NA	NA	NA	NA	NA	NA	NA	NA	NA
Didelphimorphia	Didelphidae	Didelphis	marsupialis	Didelphis_marsupialis	1316.72	1315	1710	13.83333333	NA	6	2	494.75	94.33333333	154.9633333	179.8333333	NA	991.5833333	0.16	NA	96	1400	NA	NA	NA	NA	611.135	NA	1.343333333
Didelphimorphia	Didelphidae	Didelphis	pernigra	Didelphis_pernigra	1550	NA	NA	12	NA	4.6	NA	NA	NA	266.87	NA	NA	NA	NA	NA	NA	NA	NA	NA	NA	NA	NA	NA	NA
Didelphimorphia	Didelphidae	Didelphis	virginiana	Didelphis_virginiana	3399.693333	1733.333333	2500	12.56333333	19	7.666666667	2.333333333	745.99	98	143.29	223.6666667	1825	2263	0.143333333	20	123.5	1560	3	NA	61	62	1028.583333	NA	0.183333333
Didelphimorphia	Didelphidae	Glironia	venusta	Glironia_venusta	134.6666667	NA	104	NA	NA	3.333333333	2	NA	NA	NA	NA	NA	608.3333333	NA	NA	NA	NA	NA	NA	NA	NA	NA	NA	NA
Didelphimorphia	Didelphidae	Gracilinanus	aceramarcae	Gracilinanus_aceramarcae	21.16666667	NA	NA	NA	NA	NA	NA	NA	NA	NA	NA	NA	NA	NA	NA	NA	NA	NA	NA	NA	NA	NA	NA	NA
Didelphimorphia	Didelphidae	Gracilinanus	agilis	Gracilinanus_agilis	21.67666667	15	38.2	20	NA	11.1	1.666666667	288.35	65	NA	182.5	547.5	547.5	0.25	NA	NA	NA	NA	NA	91	88	NA	NA	14.95
Didelphimorphia	Didelphidae	Gracilinanus	dryas	Gracilinanus_dryas	18.17666667	NA	NA	NA	NA	NA	NA	NA	NA	NA	NA	NA	NA	NA	NA	NA	NA	NA	NA	NA	NA	NA	NA	NA
Didelphimorphia	Didelphidae	Gracilinanus	emiliae	Gracilinanus_emiliae	10.53	NA	NA	NA	NA	NA	NA	NA	NA	NA	NA	NA	NA	NA	NA	NA	NA	NA	NA	NA	NA	NA	NA	NA
Didelphimorphia	Didelphidae	Gracilinanus	marica	Gracilinanus_marica	23.4	NA	NA	NA	NA	5.99	NA	NA	NA	NA	NA	NA	NA	NA	NA	NA	NA	NA	NA	NA	NA	NA	NA	NA
Didelphimorphia	Didelphidae	Gracilinanus	microtarsus	Gracilinanus_microtarsus	26.76666667	23.06666667	36.46666667	NA	NA	9.233333333	1	470.85	76.1	NA	365	NA	608.3333333	NA	NA	9	NA	NA	NA	NA	NA	19.25	NA	10.5
Didelphimorphia	Didelphidae	Gracilinanus	peruanus	Gracilinanus_peruanus	NA	NA	NA	NA	NA	NA	NA	NA	NA	NA	NA	NA	NA	NA	NA	NA	NA	NA	NA	NA	NA	NA	NA	NA
Didelphimorphia	Didelphidae	Hyladelphys	kalinowskii	Hyladelphys_kalinowskii	17.01666667	NA	NA	NA	NA	3.5	NA	NA	NA	NA	NA	NA	NA	NA	NA	NA	NA	NA	NA	NA	NA	NA	NA	NA
Didelphimorphia	Didelphidae	Lestodelphys	halli	Lestodelphys_halli	74.75666667	NA	NA	NA	NA	NA	NA	NA	NA	NA	NA	NA	1091.35	NA	NA	NA	NA	NA	NA	NA	NA	NA	NA	NA
Didelphimorphia	Didelphidae	Lutreolina	crassicaudata	Lutreolina_crassicaudata	514.0233333	490.4	661.75	14	NA	8.103333333	2	437.56	91.32	NA	189.82	NA	1064.583333	NA	NA	NA	NA	NA	NA	NA	NA	405.73	NA	NA
Didelphimorphia	Didelphidae	Lutreolina	massoia	Lutreolina_massoia	284	NA	NA	14	NA	8	2	NA	91.32	NA	196.64	NA	1095	NA	NA	NA	NA	NA	NA	NA	NA	NA	NA	NA
Didelphimorphia	Didelphidae	Marmosa	adleri	Marmosa_adleri	NA	NA	NA	NA	NA	NA	NA	NA	NA	NA	NA	NA	NA	NA	NA	NA	NA	NA	NA	NA	NA	NA	NA	NA
Didelphimorphia	Didelphidae	Marmosa	alstoni	Marmosa_alstoni	132.3	NA	NA	NA	NA	11	NA	NA	NA	NA	NA	NA	NA	NA	NA	NA	NA	NA	NA	NA	NA	NA	NA	NA
Didelphimorphia	Didelphidae	Marmosa	andersoni	Marmosa_andersoni	44.13333333	NA	NA	NA	NA	5	NA	NA	NA	NA	NA	NA	NA	NA	NA	NA	NA	NA	NA	NA	NA	NA	NA	NA
Didelphimorphia	Didelphidae	Marmosa	constantiae	Marmosa_constantiae	85.23	NA	NA	NA	NA	8.7	NA	NA	NA	NA	NA	NA	NA	NA	NA	NA	NA	NA	NA	NA	NA	NA	NA	NA
Didelphimorphia	Didelphidae	Marmosa	demerarae	Marmosa_demerarae	91.36	NA	142.8	NA	NA	8.763333333	NA	NA	NA	NA	NA	NA	850.45	NA	NA	NA	NA	NA	NA	NA	NA	NA	NA	0.515
Didelphimorphia	Didelphidae	Marmosa	germana	Marmosa_germana	NA	NA	NA	NA	NA	NA	NA	NA	NA	NA	NA	NA	NA	NA	NA	NA	NA	NA	NA	NA	NA	NA	NA	NA
Didelphimorphia	Didelphidae	Marmosa	isthmica	Marmosa_isthmica	84	66.5	97.5	NA	NA	10	1.5	NA	NA	NA	NA	NA	NA	NA	NA	NA	NA	NA	NA	NA	NA	NA	NA	1.255
Didelphimorphia	Didelphidae	Marmosa	jansae	Marmosa_jansae	NA	NA	NA	NA	NA	NA	NA	NA	NA	NA	NA	NA	NA	NA	NA	NA	NA	NA	NA	NA	NA	NA	NA	NA
Didelphimorphia	Didelphidae	Marmosa	lepida	Marmosa_lepida	17.66666667	NA	NA	NA	NA	5.663333333	NA	NA	NA	NA	NA	NA	NA	NA	NA	NA	NA	NA	NA	NA	NA	63.6	NA	NA
Didelphimorphia	Didelphidae	Marmosa	macrotarsus	Marmosa_macrotarsus	37	NA	NA	NA	NA	NA	NA	NA	NA	NA	NA	NA	NA	NA	NA	NA	NA	NA	NA	NA	NA	NA	NA	NA
Didelphimorphia	Didelphidae	Marmosa	mexicana	Marmosa_mexicana	49	40.5	63.5	14	NA	7.8	2	NA	154	NA	NA	NA	1306.7	0.31	NA	NA	NA	NA	NA	NA	NA	NA	NA	NA
Didelphimorphia	Didelphidae	Marmosa	murina	Marmosa_murina	44.14	45	45	13	NA	7.566666667	2.5	NA	62	NA	407	NA	NA	0.2	NA	NA	NA	NA	NA	NA	NA	NA	NA	0.555
Didelphimorphia	Didelphidae	Marmosa	nicaraguae	Marmosa_nicaraguae	NA	NA	NA	NA	NA	NA	NA	NA	NA	NA	NA	NA	NA	NA	NA	NA	NA	NA	NA	NA	NA	NA	NA	NA
Didelphimorphia	Didelphidae	Marmosa	paraguayana	Marmosa_paraguayana	127.715	102.6	142.8	14	NA	8.186666667	2	267.66	91.32	NA	181.32	474.5	1082.833333	NA	NA	NA	NA	NA	NA	47	100	NA	NA	1.053333333
Didelphimorphia	Didelphidae	Marmosa	parda	Marmosa_parda	NA	NA	NA	NA	NA	NA	NA	NA	NA	NA	NA	NA	NA	NA	NA	NA	NA	NA	NA	NA	NA	NA	NA	NA
Didelphimorphia	Didelphidae	Marmosa	perplexa	Marmosa_perplexa	NA	NA	NA	NA	NA	NA	NA	NA	NA	NA	NA	NA	NA	NA	NA	NA	NA	NA	NA	NA	NA	NA	NA	NA
Didelphimorphia	Didelphidae	Marmosa	phaea	Marmosa_phaea	77.01	NA	NA	NA	NA	NA	NA	730	NA	NA	NA	NA	NA	NA	NA	NA	NA	NA	NA	NA	NA	NA	NA	NA
Didelphimorphia	Didelphidae	Marmosa	rapposa	Marmosa_rapposa	NA	NA	NA	NA	NA	NA	NA	NA	NA	NA	NA	NA	NA	NA	NA	NA	NA	NA	NA	NA	NA	NA	NA	NA
Didelphimorphia	Didelphidae	Marmosa	robinsoni	Marmosa_robinsoni	79.535	48.66666667	67.25	13.77666667	NA	10.33333333	1.333333333	568.64	65.87666667	134	233.8533333	NA	1054.85	0.08	NA	10.5	40	NA	NA	NA	NA	97.57	NA	2.796666667
Didelphimorphia	Didelphidae	Marmosa	rubra	Marmosa_rubra	62.99	61	NA	NA	NA	9	NA	NA	NA	NA	NA	NA	NA	NA	NA	NA	NA	NA	NA	NA	NA	NA	NA	NA
Didelphimorphia	Didelphidae	Marmosa	rutteri	Marmosa_rutteri	NA	NA	NA	NA	NA	NA	NA	NA	NA	NA	NA	NA	NA	NA	NA	NA	NA	NA	NA	NA	NA	NA	NA	NA
Didelphimorphia	Didelphidae	Marmosa	simonsi	Marmosa_simonsi	36.5	NA	NA	NA	NA	NA	NA	NA	NA	NA	NA	NA	NA	NA	NA	NA	NA	NA	NA	NA	NA	NA	NA	NA
Didelphimorphia	Didelphidae	Marmosa	tyleriana	Marmosa_tyleriana	32.2	NA	NA	NA	NA	3	NA	NA	NA	NA	NA	NA	NA	NA	NA	NA	NA	NA	NA	NA	NA	NA	NA	NA
Didelphimorphia	Didelphidae	Marmosa	waterhousei	Marmosa_waterhousei	57.5	NA	NA	NA	NA	NA	NA	NA	NA	NA	NA	NA	NA	NA	NA	NA	NA	NA	NA	NA	NA	NA	NA	NA
Didelphimorphia	Didelphidae	Marmosa	xerophila	Marmosa_xerophila	46.1	40	60	14	NA	8.966666667	1.766666667	318.36	60	NA	277.3066667	NA	427.05	NA	NA	NA	NA	NA	NA	NA	NA	NA	NA	12.9
Didelphimorphia	Didelphidae	Marmosa	zeledoni	Marmosa_zeledoni	NA	NA	NA	NA	NA	NA	NA	NA	NA	NA	NA	NA	NA	NA	NA	NA	NA	NA	NA	NA	NA	NA	NA	NA
Didelphimorphia	Didelphidae	Marmosops	bishopi	Marmosops_bishopi	18	26.3	28.3	NA	NA	4.05	NA	NA	NA	NA	NA	NA	NA	NA	NA	NA	NA	NA	NA	NA	NA	NA	NA	NA
Didelphimorphia	Didelphidae	Marmosops	carri	Marmosops_carri	NA	NA	NA	NA	NA	NA	NA	NA	NA	NA	NA	NA	NA	NA	NA	NA	NA	NA	NA	NA	NA	NA	NA	NA
Didelphimorphia	Didelphidae	Marmosops	caucae	Marmosops_caucae	46.07	57.3	NA	NA	NA	NA	2	NA	NA	NA	NA	NA	NA	NA	NA	NA	NA	NA	NA	NA	NA	NA	NA	NA
Didelphimorphia	Didelphidae	Marmosops	chucha	Marmosops_chucha	NA	NA	NA	NA	NA	NA	NA	NA	NA	NA	NA	NA	NA	NA	NA	NA	NA	NA	NA	NA	NA	NA	NA	NA
Didelphimorphia	Didelphidae	Marmosops	creightoni	Marmosops_creightoni	NA	NA	NA	NA	NA	NA	NA	NA	NA	NA	NA	NA	NA	NA	NA	NA	NA	NA	NA	NA	NA	NA	NA	NA
Didelphimorphia	Didelphidae	Marmosops	fuscatus	Marmosops_fuscatus	52.515	NA	NA	NA	NA	5.823333333	1.333333333	391.37	NA	NA	182.805	NA	908.85	NA	NA	NA	NA	NA	NA	NA	NA	NA	NA	0.963333333
Didelphimorphia	Didelphidae	Marmosops	handleyi	Marmosops_handleyi	26.9	26.33333333	29.5	NA	NA	NA	1	NA	NA	NA	NA	NA	NA	NA	NA	NA	NA	NA	NA	NA	NA	NA	NA	NA
Didelphimorphia	Didelphidae	Marmosops	incanus	Marmosops_incanus	59.88	NA	NA	NA	NA	NA	1	296.54	NA	NA	181.25	574.5	NA	NA	NA	NA	NA	NA	NA	50	50	NA	NA	NA
Didelphimorphia	Didelphidae	Marmosops	invictus	Marmosops_invictus	29.19	NA	NA	NA	NA	NA	NA	NA	NA	NA	NA	NA	850.45	NA	NA	NA	NA	NA	NA	NA	NA	NA	NA	NA
Didelphimorphia	Didelphidae	Marmosops	juninensis	Marmosops_juninensis	27	NA	NA	NA	NA	4.05	NA	NA	NA	NA	NA	NA	NA	NA	NA	NA	NA	NA	NA	NA	NA	NA	NA	NA
Didelphimorphia	Didelphidae	Marmosops	magdalenae	Marmosops_magdalenae	NA	NA	NA	NA	NA	NA	NA	NA	NA	NA	NA	NA	NA	NA	NA	NA	NA	NA	NA	NA	NA	NA	NA	NA
Didelphimorphia	Didelphidae	Marmosops	marina	Marmosops_marina	NA	NA	NA	NA	NA	NA	NA	NA	NA	NA	NA	NA	NA	NA	NA	NA	NA	NA	NA	NA	NA	NA	NA	NA
Didelphimorphia	Didelphidae	Marmosops	noctivagus	Marmosops_noctivagus	45.25666667	NA	NA	NA	NA	NA	1	NA	NA	NA	NA	NA	NA	NA	NA	NA	NA	NA	NA	NA	NA	NA	NA	0.13
Didelphimorphia	Didelphidae	Marmosops	ocellatus	Marmosops_ocellatus	31.5	NA	NA	NA	NA	NA	NA	NA	NA	NA	NA	NA	NA	NA	NA	NA	NA	NA	NA	NA	NA	NA	NA	NA
Didelphimorphia	Didelphidae	Marmosops	ojastii	Marmosops_ojastii	NA	NA	NA	NA	NA	NA	NA	NA	NA	NA	NA	NA	NA	NA	NA	NA	NA	NA	NA	NA	NA	NA	NA	NA
Didelphimorphia	Didelphidae	Marmosops	pakaraimae	Marmosops_pakaraimae	NA	NA	NA	NA	NA	NA	NA	NA	NA	NA	NA	NA	NA	NA	NA	NA	NA	NA	NA	NA	NA	NA	NA	NA
Didelphimorphia	Didelphidae	Marmosops	parvidens	Marmosops_parvidens	22.33333333	NA	NA	NA	6.5	5.5	NA	NA	NA	NA	NA	NA	NA	NA	NA	NA	NA	NA	NA	NA	NA	NA	NA	0.14
Didelphimorphia	Didelphidae	Marmosops	paulensis	Marmosops_paulensis	38.89	NA	NA	NA	NA	NA	1	NA	NA	NA	NA	NA	365	NA	NA	NA	NA	NA	NA	NA	NA	NA	NA	NA
Didelphimorphia	Didelphidae	Marmosops	pinheiroi	Marmosops_pinheiroi	26	NA	NA	NA	NA	4.05	NA	NA	NA	NA	NA	NA	NA	NA	NA	NA	NA	NA	NA	NA	NA	NA	NA	NA
Didelphimorphia	Didelphidae	Marmosops	soinii	Marmosops_soinii	NA	NA	NA	NA	NA	NA	NA	NA	NA	NA	NA	NA	NA	NA	NA	NA	NA	NA	NA	NA	NA	NA	NA	NA
Didelphimorphia	Didelphidae	Marmosops	woodalli	Marmosops_woodalli	NA	NA	NA	NA	NA	NA	NA	NA	NA	NA	NA	NA	NA	NA	NA	NA	NA	NA	NA	NA	NA	NA	NA	NA
Didelphimorphia	Didelphidae	Metachirus	aritanai	Metachirus_aritanai	NA	NA	NA	NA	NA	NA	NA	NA	NA	NA	NA	NA	NA	NA	NA	NA	NA	NA	NA	NA	NA	NA	NA	NA
Didelphimorphia	Didelphidae	Metachirus	myosuros	Metachirus_myosuros	303.3333333	NA	NA	NA	NA	6.3	NA	NA	NA	NA	NA	NA	NA	NA	NA	NA	NA	NA	NA	NA	NA	NA	NA	1.045
Didelphimorphia	Didelphidae	Metachirus	nudicaudatus	Metachirus_nudicaudatus	379.9233333	325	385.4	21	NA	4.333333333	1.55	NA	125	365	300	NA	1216.666667	NA	NA	NA	NA	NA	NA	NA	NA	204.97	NA	0.63
Didelphimorphia	Didelphidae	Monodelphis	adusta	Monodelphis_adusta	35.52	NA	NA	NA	NA	NA	NA	NA	NA	NA	NA	NA	1496.5	NA	NA	NA	NA	NA	NA	NA	NA	NA	NA	NA
Didelphimorphia	Didelphidae	Monodelphis	americana	Monodelphis_americana	25.83333333	64.5	NA	NA	NA	4	NA	NA	NA	NA	NA	NA	NA	NA	NA	NA	NA	NA	NA	NA	NA	NA	NA	NA
Didelphimorphia	Didelphidae	Monodelphis	arlindoi	Monodelphis_arlindoi	NA	NA	71.5	NA	NA	NA	NA	NA	NA	NA	NA	NA	NA	NA	NA	NA	NA	NA	NA	NA	NA	NA	NA	NA
Didelphimorphia	Didelphidae	Monodelphis	brevicaudata	Monodelphis_brevicaudata	93.28	67.75	77	12.5	NA	7.25	1.5	540.62	NA	NA	180	NA	894.25	NA	NA	NA	NA	NA	NA	NA	NA	71.88	NA	0.633333333
Didelphimorphia	Didelphidae	Monodelphis	dimidiata	Monodelphis_dimidiata	53.28	NA	NA	NA	NA	13	1	365	55.84	334.58	365	NA	365	0.095	NA	NA	NA	NA	NA	NA	NA	NA	NA	2
Didelphimorphia	Didelphidae	Monodelphis	domestica	Monodelphis_domestica	88.48333333	NA	NA	14.18333333	11.95	7.5	3.333333333	717.04	58	52.75	170.8333333	NA	1952.75	0.096666667	NA	20.75	NA	0.28	NA	NA	NA	45.725	NA	4
Didelphimorphia	Didelphidae	Monodelphis	emiliae	Monodelphis_emiliae	56.165	NA	NA	NA	NA	NA	NA	NA	NA	NA	NA	NA	NA	NA	NA	NA	NA	NA	NA	NA	NA	NA	NA	NA
Didelphimorphia	Didelphidae	Monodelphis	gardneri	Monodelphis_gardneri	10.3	NA	NA	NA	NA	NA	NA	NA	NA	NA	NA	NA	NA	NA	NA	NA	NA	NA	NA	NA	NA	NA	NA	NA
Didelphimorphia	Didelphidae	Monodelphis	glirina	Monodelphis_glirina	72.94666667	62.5	97	14.78	NA	8.06	1.916666667	537.15	51.25	NA	177.56	NA	1423.5	NA	NA	20.65	NA	NA	NA	NA	NA	NA	NA	NA
Didelphimorphia	Didelphidae	Monodelphis	handleyi	Monodelphis_handleyi	55	NA	NA	NA	NA	NA	NA	NA	NA	NA	NA	NA	NA	NA	NA	NA	NA	NA	NA	NA	NA	NA	NA	NA
Didelphimorphia	Didelphidae	Monodelphis	iheringi	Monodelphis_iheringi	15	NA	NA	NA	NA	NA	NA	NA	NA	NA	NA	NA	NA	NA	NA	NA	NA	NA	NA	NA	NA	NA	NA	NA
Didelphimorphia	Didelphidae	Monodelphis	kunsi	Monodelphis_kunsi	20	NA	NA	NA	NA	NA	NA	NA	NA	NA	NA	NA	NA	NA	NA	NA	NA	NA	NA	NA	NA	NA	NA	NA
Didelphimorphia	Didelphidae	Monodelphis	osgoodi	Monodelphis_osgoodi	23.5	NA	NA	NA	NA	NA	NA	NA	NA	NA	NA	NA	NA	NA	NA	NA	NA	NA	NA	NA	NA	NA	NA	NA
Didelphimorphia	Didelphidae	Monodelphis	palliolata	Monodelphis_palliolata	69.62	47.5	77.5	NA	NA	7.5	1.5	NA	NA	NA	180	NA	NA	NA	NA	NA	NA	NA	NA	NA	NA	NA	NA	NA
Didelphimorphia	Didelphidae	Monodelphis	peruviana	Monodelphis_peruviana	27	NA	NA	NA	NA	NA	NA	NA	NA	NA	NA	NA	1496.5	NA	NA	NA	NA	NA	NA	NA	NA	NA	NA	NA
Didelphimorphia	Didelphidae	Monodelphis	pinocchio	Monodelphis_pinocchio	NA	NA	NA	NA	NA	NA	NA	NA	NA	NA	NA	NA	NA	NA	NA	NA	NA	NA	NA	NA	NA	NA	NA	NA
Didelphimorphia	Didelphidae	Monodelphis	reigi	Monodelphis_reigi	19	NA	NA	NA	NA	NA	NA	NA	NA	NA	NA	NA	NA	NA	NA	NA	NA	NA	NA	NA	NA	NA	NA	NA
Didelphimorphia	Didelphidae	Monodelphis	ronaldi	Monodelphis_ronaldi	70	NA	NA	NA	NA	NA	NA	NA	NA	NA	NA	NA	NA	NA	NA	NA	NA	NA	NA	NA	NA	NA	NA	NA
Didelphimorphia	Didelphidae	Monodelphis	saci	Monodelphis_saci	NA	NA	NA	NA	NA	NA	NA	NA	NA	NA	NA	NA	NA	NA	NA	NA	NA	NA	NA	NA	NA	NA	NA	NA
Didelphimorphia	Didelphidae	Monodelphis	sanctaerosae	Monodelphis_sanctaerosae	23	NA	NA	NA	NA	NA	NA	NA	NA	NA	NA	NA	NA	NA	NA	NA	NA	NA	NA	NA	NA	NA	NA	NA
Didelphimorphia	Didelphidae	Monodelphis	scalops	Monodelphis_scalops	48.34666667	NA	NA	NA	NA	NA	NA	NA	NA	NA	NA	NA	1496.5	NA	NA	NA	NA	NA	NA	NA	NA	NA	NA	NA
Didelphimorphia	Didelphidae	Monodelphis	touan	Monodelphis_touan	NA	53	82	NA	NA	NA	NA	NA	NA	NA	NA	NA	NA	NA	NA	NA	NA	NA	NA	NA	NA	NA	NA	NA
Didelphimorphia	Didelphidae	Monodelphis	unistriata	Monodelphis_unistriata	52.65	NA	NA	NA	NA	NA	NA	NA	NA	NA	NA	NA	NA	NA	NA	NA	NA	NA	NA	NA	NA	NA	NA	NA
Didelphimorphia	Didelphidae	Monodelphis	vossi	Monodelphis_vossi	NA	NA	NA	NA	NA	NA	NA	NA	NA	NA	NA	NA	NA	NA	NA	NA	NA	NA	NA	NA	NA	NA	NA	NA
Didelphimorphia	Didelphidae	Philander	andersoni	Philander_andersoni	325	NA	NA	NA	NA	3.546666667	3	416.7	76	NA	244	NA	839.5	NA	NA	62.5	NA	NA	NA	NA	NA	NA	NA	NA
Didelphimorphia	Didelphidae	Philander	canus	Philander_canus	309.4	NA	NA	NA	NA	NA	NA	NA	NA	NA	NA	NA	NA	NA	NA	NA	NA	NA	NA	NA	NA	NA	NA	NA
Didelphimorphia	Didelphidae	Philander	deltae	Philander_deltae	NA	NA	NA	NA	NA	NA	NA	NA	NA	NA	NA	NA	NA	NA	NA	NA	NA	NA	NA	NA	NA	NA	NA	NA
Didelphimorphia	Didelphidae	Philander	mcilhennyi	Philander_mcilhennyi	362.495	NA	NA	NA	NA	5	3	NA	NA	NA	NA	NA	NA	NA	NA	NA	NA	NA	NA	NA	NA	NA	NA	NA
Didelphimorphia	Didelphidae	Philander	melanurus	Philander_melanurus	NA	NA	NA	NA	NA	NA	NA	NA	NA	NA	NA	NA	NA	NA	NA	NA	NA	NA	NA	NA	NA	NA	NA	NA
Didelphimorphia	Didelphidae	Philander	nigratus	Philander_nigratus	NA	NA	NA	NA	NA	NA	NA	NA	NA	NA	NA	NA	NA	NA	NA	NA	NA	NA	NA	NA	NA	NA	NA	NA
Didelphimorphia	Didelphidae	Philander	opossum	Philander_opossum	468.6033333	450	415.5	NA	NA	4.4	2.666666667	590.87	80.885	98	211.11	NA	1359.625	0.2	NA	78.33333333	NA	1.5	NA	NA	NA	337.875	NA	0.406666667
Didelphimorphia	Didelphidae	Philander	pebas	Philander_pebas	NA	NA	NA	NA	NA	NA	NA	NA	NA	NA	NA	NA	NA	NA	NA	NA	NA	NA	NA	NA	NA	NA	NA	NA
Didelphimorphia	Didelphidae	Philander	quica	Philander_quica	450	387.5	625	13.33333333	NA	5.083333333	2.5	NA	75	122	206.335	730	NA	0.2	NA	NA	NA	NA	NA	65	75	NA	NA	1.91
Didelphimorphia	Didelphidae	Philander	vossi	Philander_vossi	NA	NA	NA	NA	NA	NA	NA	NA	NA	NA	176	NA	NA	NA	NA	NA	NA	NA	NA	NA	NA	NA	NA	NA
Didelphimorphia	Didelphidae	Thylamys	bruchi	Thylamys_bruchi	24.6	NA	NA	NA	NA	NA	NA	NA	NA	NA	NA	NA	NA	NA	NA	NA	NA	NA	NA	NA	NA	NA	NA	NA
Didelphimorphia	Didelphidae	Thylamys	citellus	Thylamys_citellus	NA	NA	NA	NA	NA	NA	NA	NA	NA	NA	NA	NA	NA	NA	NA	NA	NA	NA	NA	NA	NA	NA	NA	NA
Didelphimorphia	Didelphidae	Thylamys	elegans	Thylamys_elegans	27.96666667	NA	25	NA	17	10.86666667	1.666666667	NA	NA	NA	NA	NA	576.7	NA	NA	NA	NA	NA	NA	NA	NA	42.78	NA	5.543333333
Didelphimorphia	Didelphidae	Thylamys	karimii	Thylamys_karimii	29.14333333	NA	NA	NA	NA	NA	NA	NA	NA	NA	NA	NA	NA	NA	NA	NA	NA	NA	NA	NA	NA	NA	NA	NA
Didelphimorphia	Didelphidae	Thylamys	macrurus	Thylamys_macrurus	42.75333333	41	42.13333333	NA	NA	NA	1	730	NA	NA	NA	NA	NA	NA	NA	NA	NA	NA	NA	NA	NA	NA	NA	NA
Didelphimorphia	Didelphidae	Thylamys	pallidior	Thylamys_pallidior	15.34	NA	NA	NA	NA	7.333333333	2	NA	NA	NA	NA	NA	547.5	NA	NA	NA	NA	NA	NA	NA	NA	NA	NA	NA
Didelphimorphia	Didelphidae	Thylamys	pusillus	Thylamys_pusillus	26.515	NA	NA	NA	NA	14.5	NA	NA	NA	NA	NA	NA	NA	NA	NA	NA	NA	NA	NA	NA	NA	NA	NA	NA
Didelphimorphia	Didelphidae	Thylamys	sponsorius	Thylamys_sponsorius	43.44	NA	NA	NA	NA	NA	NA	NA	NA	NA	NA	NA	NA	NA	NA	NA	NA	NA	NA	NA	NA	NA	NA	NA
Didelphimorphia	Didelphidae	Thylamys	tatei	Thylamys_tatei	28.9	NA	NA	NA	NA	NA	2	NA	NA	NA	NA	NA	NA	NA	NA	NA	NA	NA	NA	NA	NA	NA	NA	NA
Didelphimorphia	Didelphidae	Thylamys	velutinus	Thylamys_velutinus	22.495	NA	NA	NA	NA	NA	NA	NA	NA	NA	NA	NA	NA	NA	NA	NA	NA	NA	NA	NA	NA	NA	NA	0.48
Didelphimorphia	Didelphidae	Thylamys	venustus	Thylamys_venustus	28.9	NA	NA	NA	NA	NA	2	NA	NA	NA	NA	NA	NA	NA	NA	NA	NA	NA	NA	NA	NA	NA	NA	NA
Didelphimorphia	Didelphidae	Tlacuatzin	balsasensis	Tlacuatzin_balsasensis	NA	NA	NA	NA	NA	NA	NA	NA	NA	NA	NA	NA	NA	NA	NA	NA	NA	NA	NA	NA	NA	NA	NA	NA
Didelphimorphia	Didelphidae	Tlacuatzin	canescens	Tlacuatzin_canescens	48.865	40	NA	14	NA	10.39666667	NA	NA	NA	NA	196.64	NA	912.5	NA	NA	20	NA	NA	NA	NA	NA	NA	NA	3.266666667
Didelphimorphia	Didelphidae	Tlacuatzin	gaumeri	Tlacuatzin_gaumeri	NA	NA	NA	NA	NA	NA	NA	NA	NA	NA	NA	NA	NA	NA	NA	NA	NA	NA	NA	NA	NA	NA	NA	NA
Didelphimorphia	Didelphidae	Tlacuatzin	insularis	Tlacuatzin_insularis	NA	NA	NA	NA	NA	NA	NA	NA	NA	NA	NA	NA	NA	NA	NA	NA	NA	NA	NA	NA	NA	NA	NA	NA
Didelphimorphia	Didelphidae	Tlacuatzin	sinaloae	Tlacuatzin_sinaloae	NA	NA	NA	NA	NA	NA	NA	NA	NA	NA	NA	NA	NA	NA	NA	NA	NA	NA	NA	NA	NA	NA	NA	NA
Dasyuromorphia	Dasyuridae	Antechinomys	laniger	Antechinomys_laniger	23.75666667	20	30	11.87	NA	5.5	1.666666667	654.85	94.06666667	182.9533333	348.3533333	NA	1192.333333	NA	NA	12.6	NA	NA	NA	NA	NA	24.51	NA	NA
Dasyuromorphia	Dasyuridae	Antechinomys	longicaudatus	Antechinomys_longicaudatus	21	NA	78.2	14.73666667	NA	4.286666667	2	NA	NA	NA	NA	NA	1825	NA	NA	NA	NA	NA	NA	NA	NA	NA	NA	NA
Dasyuromorphia	Dasyuridae	Antechinus	adustus	Antechinus_adustus	35.5	27.66666667	33.33333333	28	NA	6	1	417.62	130	NA	287.09	NA	730	NA	NA	NA	NA	NA	NA	NA	NA	NA	NA	NA
Dasyuromorphia	Dasyuridae	Antechinus	agilis	Antechinus_agilis	22.13	21.03333333	30	27.19333333	NA	8.39	1	797.98	90	365	337.3966667	730	1352.325	0.01	NA	11.5	NA	NA	NA	NA	NA	NA	NA	8.126666667
Dasyuromorphia	Dasyuridae	Antechinus	argentus	Antechinus_argentus	NA	20.5	33.5	NA	NA	NA	NA	NA	NA	NA	NA	NA	NA	NA	NA	NA	NA	NA	NA	NA	NA	NA	NA	NA
Dasyuromorphia	Dasyuridae	Antechinus	arktos	Antechinus_arktos	NA	46.3	89.85	NA	NA	NA	NA	NA	NA	NA	NA	NA	NA	NA	NA	NA	NA	NA	NA	NA	NA	NA	NA	NA
Dasyuromorphia	Dasyuridae	Antechinus	bellus	Antechinus_bellus	38.29	32	59	30	NA	11.26666667	1	622.12	96	365	335.7333333	NA	803	NA	NA	NA	NA	NA	NA	NA	NA	NA	NA	1.6
Dasyuromorphia	Dasyuridae	Antechinus	flavipes	Antechinus_flavipes	42.78333333	32.66666667	61.71666667	26.75	NA	7.98	1	663.38	90.73333333	365	349.93	730	1326.166667	NA	NA	NA	NA	0.2	NA	NA	NA	45.16666667	NA	6.896666667
Dasyuromorphia	Dasyuridae	Antechinus	godmani	Antechinus_godmani	71.08	57.66666667	95.83333333	30	NA	5.526666667	1	448.47	116.6133333	365	321.4666667	NA	730	NA	NA	NA	NA	NA	NA	NA	NA	NA	NA	53
Dasyuromorphia	Dasyuridae	Antechinus	leo	Antechinus_leo	66.03	51	94.83333333	31	NA	8.93	1	533.43	84.6	365	328.1333333	NA	730	NA	NA	26	NA	NA	NA	NA	NA	NA	NA	1.62
Dasyuromorphia	Dasyuridae	Antechinus	mimetes	Antechinus_mimetes	55.53	55.6	93.8	28.84666667	NA	8.38	1	544.47	96.66666667	365	341.6666667	730	890.6	NA	5.2	11.915	NA	0.2	NA	NA	NA	63.27	5.97	11.17333333
Dasyuromorphia	Dasyuridae	Antechinus	minimus	Antechinus_minimus	54.85333333	47.16666667	71.66666667	29.09	NA	7.196666667	1	505.5	103.0333333	365	346.6033333	NA	730	0.035	NA	NA	NA	NA	NA	NA	NA	NA	NA	10.45
Dasyuromorphia	Dasyuridae	Antechinus	mysticus	Antechinus_mysticus	NA	27.3	87.5	30	NA	NA	NA	NA	NA	NA	NA	NA	NA	NA	NA	NA	NA	NA	NA	NA	NA	NA	NA	NA
Dasyuromorphia	Dasyuridae	Antechinus	stuartii	Antechinus_stuartii	31.13333333	22.16666667	35.5	28.38333333	NA	7.1	1	716.37	90.73333333	365	299.9	730	1266.55	0.013333333	2.2	14.9	20	0.35	NA	NA	NA	34.99333333	4.99	2.866666667
Dasyuromorphia	Dasyuridae	Antechinus	subtropicus	Antechinus_subtropicus	36.86666667	23.275	41.5	25.5	NA	7.2	1	446	90	NA	330	NA	730	NA	NA	NA	NA	NA	NA	NA	NA	NA	NA	NA
Dasyuromorphia	Dasyuridae	Antechinus	swainsonii	Antechinus_swainsonii	NA	NA	NA	NA	NA	NA	NA	NA	NA	NA	NA	NA	NA	NA	NA	NA	NA	NA	NA	NA	NA	NA	NA	NA
Dasyuromorphia	Dasyuridae	Antechinus	vandycki	Antechinus_vandycki	NA	NA	NA	NA	NA	NA	NA	NA	NA	NA	NA	NA	NA	NA	NA	NA	NA	NA	NA	NA	NA	NA	NA	NA
Dasyuromorphia	Dasyuridae	Dasycercus	archeri	Dasycercus_archeri_�	NA	NA	NA	NA	NA	NA	NA	NA	98	NA	NA	NA	NA	NA	NA	NA	NA	NA	NA	NA	NA	NA	NA	9.745
Dasyuromorphia	Dasyuridae	Dasycercus	blythi	Dasycercus_blythi	83.8	75	92.5	38.5	NA	6	1	NA	105	NA	315	NA	NA	NA	NA	NA	NA	NA	NA	NA	NA	NA	NA	NA
Dasyuromorphia	Dasyuridae	Dasycercus	hillieri	Dasycercus_hillieri	101.1133333	89.16666667	109.1666667	35.25	NA	5.166666667	1	985.77	112	365	323.1866667	NA	2628	NA	5.5	20.81666667	145.3333333	NA	NA	NA	NA	46.48666667	NA	NA
Dasyuromorphia	Dasyuridae	Dasycercus	cristicauda	Dasycercus_cristicauda_�	NA	NA	NA	NA	NA	NA	NA	NA	NA	NA	NA	NA	NA	NA	NA	NA	NA	NA	NA	NA	NA	NA	NA	NA
Dasyuromorphia	Dasyuridae	Dasycercus	marlowi	Dasycercus_marlowi_�	NA	NA	NA	NA	NA	NA	NA	NA	NA	NA	NA	NA	NA	NA	NA	NA	NA	NA	NA	NA	NA	NA	NA	NA
Dasyuromorphia	Dasyuridae	Dasycercus	woolleyae	Dasycercus_woolleyae_�	NA	NA	NA	NA	NA	NA	NA	NA	NA	NA	NA	NA	NA	NA	NA	NA	NA	NA	NA	NA	NA	NA	NA	NA
Dasyuromorphia	Dasyuridae	Dasykaluta	rosamondae	Dasykaluta_rosamondae	29.89	26.66666667	35.93333333	49.89666667	NA	6.753333333	1	612.16	112.5	365	304.7966667	NA	1095	NA	1.8	6.02	NA	0.13	NA	NA	NA	NA	NA	1.9
Dasyuromorphia	Dasyuridae	Dasyuroides	byrnei	Dasyuroides_byrnei	106.8333333	97.5	118.0333333	33.49666667	NA	5.146666667	2	1049.08	112.6666667	174.6666667	269.3333333	NA	2676.666667	0.023333333	6	45	NA	0.54	NA	NA	NA	80.28333333	NA	NA
Dasyuromorphia	Dasyuridae	Dasyurus	albopunctatus	Dasyurus_albopunctatus	622.4933333	510	634	19.29	5	5.595	1	NA	78.85	NA	NA	NA	1383.35	NA	NA	193.91	NA	NA	NA	NA	NA	NA	NA	NA
Dasyuromorphia	Dasyuridae	Dasyurus	geoffroii	Dasyurus_geoffroii	1116.873333	930.6666667	1356.666667	16.83	NA	5.736666667	1	910.8	158.3333333	365	353.3333333	NA	2051.3	0.01	53.5	139.945	NA	NA	NA	NA	NA	536.9166667	NA	0.02
Dasyuromorphia	Dasyuridae	Dasyurus	hallucatus	Dasyurus_hallucatus	526.64	441.6666667	716	23.25	NA	6.633333333	1	731.39	125	365	323.3	NA	1387	NA	NA	100	350	1.35	NA	NA	NA	288	NA	0.19
Dasyuromorphia	Dasyuridae	Dasyurus	maculatus	Dasyurus_maculatus	2555.05	2049.333333	4666.666667	21	NA	4.323333333	1	917.42	197.3333333	365	345	1095	2044	NA	NA	682	2000	NA	NA	NA	NA	579.3266667	NA	0.035
Dasyuromorphia	Dasyuridae	Dasyurus	spartacus	Dasyurus_spartacus	861.7566667	682	1000	19.12	NA	3.89	1.5	NA	97.675	NA	NA	NA	1095	NA	NA	NA	NA	NA	NA	NA	NA	NA	NA	NA
Dasyuromorphia	Dasyuridae	Dasyurus	viverrinus	Dasyurus_viverrinus	1033.83	793.3333333	1400	20.5	30	5.35	1	1010.09	156	365	343.3333333	NA	1974.65	0.016666667	23	468.0766667	NA	3.4	NA	NA	NA	407.74	1.675	0.19
Dasyuromorphia	Dasyuridae	Murexia	aspera	Murexia_aspera	NA	NA	NA	NA	NA	NA	NA	NA	NA	NA	NA	NA	NA	NA	NA	NA	NA	NA	NA	NA	NA	NA	NA	NA
Dasyuromorphia	Dasyuridae	Murexia	habbema	Murexia_habbema	45.30333333	28.975	39.45	NA	NA	3.65	NA	NA	91.32	NA	NA	NA	NA	NA	NA	NA	NA	NA	NA	NA	NA	NA	NA	NA
Dasyuromorphia	Dasyuridae	Murexia	longicaudata	Murexia_longicaudata	333.54	58.75	99.75	19.5	NA	3.6	NA	NA	106.54	NA	256.87	NA	NA	NA	NA	NA	NA	NA	NA	NA	NA	NA	NA	NA
Dasyuromorphia	Dasyuridae	Murexia	maxima	Murexia_maxima	NA	NA	NA	NA	NA	NA	NA	NA	NA	NA	NA	NA	NA	NA	NA	NA	NA	NA	NA	NA	NA	NA	NA	NA
Dasyuromorphia	Dasyuridae	Murexia	melanurus	Murexia_melanurus	39.17333333	31.16666667	47.425	22	NA	3.58	1	NA	103.8466667	NA	354.9066667	NA	NA	NA	NA	17	NA	NA	NA	NA	NA	NA	NA	1.5
Dasyuromorphia	Dasyuridae	Murexia	murex	Murexia_murex	NA	NA	NA	NA	NA	NA	NA	NA	NA	NA	NA	NA	NA	NA	NA	NA	NA	NA	NA	NA	NA	NA	NA	NA
Dasyuromorphia	Dasyuridae	Murexia	naso	Murexia_naso	49.04	39.58333333	55.925	NA	NA	3.79	1.5	NA	60	NA	352.08	NA	NA	NA	NA	NA	NA	NA	NA	NA	NA	NA	NA	1.5
Dasyuromorphia	Dasyuridae	Murexia	rothschildi	Murexia_rothschildi	49.25666667	52.125	60.66666667	20	NA	3.695	NA	NA	106.54	NA	287.09	NA	NA	NA	NA	24	NA	NA	NA	NA	NA	NA	NA	NA
Dasyuromorphia	Dasyuridae	Murexia	tafa	Murexia_tafa	NA	NA	NA	NA	NA	NA	NA	NA	NA	NA	NA	NA	NA	NA	NA	NA	NA	NA	NA	NA	NA	NA	NA	NA
Dasyuromorphia	Dasyuridae	Murexia	wilhelmina	Murexia_wilhelmina	NA	NA	NA	NA	NA	NA	NA	NA	NA	NA	NA	NA	NA	NA	NA	NA	NA	NA	NA	NA	NA	NA	NA	NA
Dasyuromorphia	Dasyuridae	Myoictis	leucura	Myoictis_leucura	220	200	215	NA	NA	NA	NA	NA	NA	NA	NA	NA	NA	NA	NA	NA	NA	NA	NA	NA	NA	NA	NA	NA
Dasyuromorphia	Dasyuridae	Myoictis	melas	Myoictis_melas	170.9233333	72	145.75	NA	NA	NA	NA	NA	NA	NA	NA	NA	NA	NA	NA	NA	NA	NA	NA	NA	NA	NA	NA	NA
Dasyuromorphia	Dasyuridae	Myoictis	wallacei	Myoictis_wallacei	217.2566667	132	171.5	NA	NA	NA	NA	NA	NA	NA	NA	NA	NA	NA	NA	NA	NA	NA	NA	NA	NA	NA	NA	NA
Dasyuromorphia	Dasyuridae	Myoictis	wavicus	Myoictis_wavicus	122	72	122	NA	NA	NA	NA	NA	NA	NA	NA	NA	NA	NA	NA	NA	NA	NA	NA	NA	NA	NA	NA	NA
Dasyuromorphia	Dasyuridae	Neophascogale	lorentzii	Neophascogale_lorentzii	209.2	NA	220.3333333	30.5	NA	4	NA	NA	NA	NA	NA	NA	NA	NA	NA	NA	NA	NA	NA	NA	NA	NA	NA	NA
Dasyuromorphia	Dasyuridae	Ningaui	ridei	Ningaui_ridei	9.043333333	7.75	9.75	13.75	NA	6.1	1.666666667	462.88	87.35666667	365	306.2666667	NA	759.2	0.00745	0.7	NA	NA	NA	NA	NA	NA	NA	NA	NA
Dasyuromorphia	Dasyuridae	Ningaui	timealeyi	Ningaui_timealeyi	8.03	5.65	7.975	14	NA	5.85	2	NA	83.66666667	365	NA	NA	608.3333333	0.01	NA	2.125	5	NA	NA	NA	NA	NA	NA	NA
Dasyuromorphia	Dasyuridae	Ningaui	yvonneae	Ningaui_yvonneae	9.866666667	8	9.666666667	NA	NA	6.666666667	1	384.6	NA	365	243.52	NA	730	NA	NA	NA	NA	NA	NA	NA	NA	15.79	NA	NA
Dasyuromorphia	Dasyuridae	Parantechinus	apicalis	Parantechinus_apicalis	66.85333333	57.33333333	78.7	48.25	NA	7.616666667	1	753.93	113.3333333	365	318.3066667	NA	1277.5	NA	NA	NA	NA	NA	NA	NA	NA	NA	NA	6
Dasyuromorphia	Dasyuridae	Phascogale	calura	Phascogale_calura	46.1	41.66666667	53.56666667	29.08333333	13	7.666666667	1	710.9	105	365	331.6133333	NA	1216.666667	NA	NA	NA	NA	NA	NA	NA	NA	NA	3.51	NA
Dasyuromorphia	Dasyuridae	Phascogale	pirata	Phascogale_pirata	181.5	NA	NA	NA	NA	NA	NA	NA	NA	NA	NA	NA	NA	NA	NA	NA	NA	NA	NA	NA	NA	NA	NA	NA
Dasyuromorphia	Dasyuridae	Phascogale	tapoatafa	Phascogale_tapoatafa	173.9333333	156.3333333	226.3333333	28.38333333	NA	6.633333333	1	878.35	141.3333333	365	306.6666667	NA	1703.333333	NA	12.33333333	44	NA	NA	NA	NA	NA	124.76	NA	1.11
Dasyuromorphia	Dasyuridae	Phascolosorex	doriae	Phascolosorex_doriae	168.63	NA	NA	NA	NA	NA	NA	NA	NA	NA	NA	NA	NA	NA	NA	NA	NA	NA	NA	NA	NA	NA	NA	NA
Dasyuromorphia	Dasyuridae	Phascolosorex	dorsalis	Phascolosorex_dorsalis	112.9466667	42	81.43333333	19.75	NA	3.163333333	1	NA	132.4566667	270	350.06	NA	NA	NA	NA	17.2	NA	NA	NA	NA	NA	NA	NA	NA
Dasyuromorphia	Dasyuridae	Planigale	gilesi	Planigale_gilesi	7.72	6.966666667	9.583333333	15.74666667	NA	5.943333333	2	742.92	80.67333333	340.92	237.49	NA	1825	0.01	0.74	5.365	NA	NA	NA	NA	NA	12.14333333	NA	7.4
Dasyuromorphia	Dasyuridae	Planigale	ingrami	Planigale_ingrami	5.873333333	4.533333333	4.4	NA	NA	7.58	2	NA	89.9	NA	NA	NA	474.5	NA	NA	NA	NA	NA	NA	NA	NA	12.05666667	NA	NA
Dasyuromorphia	Dasyuridae	Planigale	kendricki	Planigale_kendricki	NA	NA	NA	NA	NA	NA	NA	NA	NA	NA	NA	NA	NA	NA	NA	NA	NA	NA	NA	NA	NA	NA	NA	NA
Dasyuromorphia	Dasyuridae	Planigale	maculata	Planigale_maculata	11.48333333	10.33333333	12.1	19.58	NA	8.1	2	763.54	71	90.97333333	293.3333333	NA	1679	NA	1	3.526666667	NA	NA	NA	NA	NA	12.76	NA	NA
Dasyuromorphia	Dasyuridae	Planigale	novaeguineae	Planigale_novaeguineae	11.75	NA	22964.45	NA	NA	NA	NA	NA	NA	NA	NA	NA	1522.05	NA	NA	NA	NA	NA	NA	NA	NA	NA	NA	NA
Dasyuromorphia	Dasyuridae	Planigale	tealei	Planigale_tealei	NA	NA	NA	NA	NA	NA	NA	NA	NA	NA	NA	NA	NA	NA	NA	NA	NA	NA	NA	NA	NA	NA	NA	NA
Dasyuromorphia	Dasyuridae	Planigale	tenuirostris	Planigale_tenuirostris	1699.456667	5.433333333	7.516666667	19	NA	6.163333333	2	651.69	94.73	271.8533333	240	NA	1362.666667	NA	0.5	2.516666667	NA	NA	NA	NA	NA	11.36	NA	NA
Dasyuromorphia	Dasyuridae	Pseudantechinus	bilarni	Pseudantechinus_bilarni	26.81666667	22.66666667	30.41666667	39	NA	4.583333333	1	446	107.6666667	365	284.7733333	730	1058.5	NA	NA	13.5	NA	NA	NA	NA	NA	NA	NA	NA
Dasyuromorphia	Dasyuridae	Pseudantechinus	macdonnellensis	Pseudantechinus_macdonnellensis	37.49333333	30	32.36666667	48	NA	5.926666667	1	838.18	100.5666667	365	348.3333333	NA	1691.166667	0.01	NA	NA	NA	0.11	NA	NA	NA	27.22333333	NA	0.1
Dasyuromorphia	Dasyuridae	Pseudantechinus	mimulus	Pseudantechinus_mimulus	24.49666667	24.75	18.5	44.36	NA	5.94	1	1084.72	106	365	350	NA	2883.5	0.01	NA	NA	NA	NA	NA	NA	NA	NA	NA	NA
Dasyuromorphia	Dasyuridae	Pseudantechinus	ningbing	Pseudantechinus_ningbing	20.83333333	17.5	22.75	46.73666667	NA	4.666666667	1.016666667	518.37	111.8933333	365	355.4033333	NA	730	NA	NA	NA	NA	NA	NA	NA	NA	NA	NA	NA
Dasyuromorphia	Dasyuridae	Pseudantechinus	woolleyae	Pseudantechinus_woolleyae	44.41	37.75	42.5	NA	NA	5.996666667	NA	630.6	NA	NA	316.69	1440	1460	NA	NA	NA	NA	NA	NA	NA	NA	NA	NA	NA
Dasyuromorphia	Dasyuridae	Sarcophilus	harrisii	Sarcophilus_harrisii	7750.75	6900	10000	26	17.5	2.896666667	1	1704.22	221	365	966.6666667	1642.5	3315.416667	0.146666667	200	1183.333333	4400	24.12	100	10	NA	1526.803333	0.6	29.53
Dasyuromorphia	Dasyuridae	Sminthopsis	archeri	Sminthopsis_archeri	15	14	NA	NA	NA	8.15	NA	NA	NA	NA	NA	NA	NA	NA	NA	NA	NA	NA	NA	NA	NA	NA	NA	NA
Dasyuromorphia	Dasyuridae	Sminthopsis	bindi	Sminthopsis_bindi	15.55	13.5	15.65	NA	NA	NA	NA	NA	NA	NA	NA	NA	NA	NA	NA	NA	NA	NA	NA	NA	NA	NA	NA	NA
Dasyuromorphia	Dasyuridae	Sminthopsis	butleri	Sminthopsis_butleri	19	NA	NA	NA	NA	9	NA	NA	NA	NA	NA	NA	NA	NA	NA	NA	NA	NA	NA	NA	NA	NA	NA	NA
Dasyuromorphia	Dasyuridae	Sminthopsis	crassicaudata	Sminthopsis_crassicaudata	16.10666667	14.86666667	15.5	14.33333333	NA	7.006666667	2	594.44	68	95.46666667	139	NA	1411.333333	0.01	NA	6.75	14	0.05	NA	NA	NA	21.04	7.59	0.5
Dasyuromorphia	Dasyuridae	Sminthopsis	dolichura	Sminthopsis_dolichura	13.995	13.8	15.75	NA	NA	7.333333333	1.05	479.26	90	365	241.3733333	NA	1014.7	NA	NA	3.956666667	NA	NA	NA	NA	NA	NA	NA	NA
Dasyuromorphia	Dasyuridae	Sminthopsis	douglasi	Sminthopsis_douglasi	62.5	50	60	NA	NA	7.09	2	407.38	NA	NA	181.32	NA	956.3	NA	NA	NA	NA	NA	NA	NA	NA	NA	NA	NA
Dasyuromorphia	Dasyuridae	Sminthopsis	fuliginosa	Sminthopsis_fuliginosa	18.05	14.83333333	20.33333333	12.5	NA	7.333333333	1.666666667	489.42	70.315	365	290.6933333	NA	1350.5	NA	NA	3.04	NA	NA	NA	NA	NA	NA	NA	NA
Dasyuromorphia	Dasyuridae	Sminthopsis	gilberti	Sminthopsis_gilberti	19.5	NA	NA	NA	NA	NA	NA	NA	NA	NA	NA	NA	NA	NA	NA	NA	NA	NA	NA	NA	NA	NA	NA	NA
Dasyuromorphia	Dasyuridae	Sminthopsis	granulipes	Sminthopsis_granulipes	25	11	18.5	NA	NA	NA	NA	NA	NA	NA	NA	NA	NA	NA	NA	NA	NA	NA	NA	NA	NA	NA	NA	NA
Dasyuromorphia	Dasyuridae	Sminthopsis	hirtipes	Sminthopsis_hirtipes	12	15.4	18.1	NA	NA	NA	NA	NA	NA	NA	NA	NA	518.3	NA	NA	NA	NA	NA	NA	NA	NA	NA	NA	NA
Dasyuromorphia	Dasyuridae	Sminthopsis	leucopus	Sminthopsis_leucopus	20.58666667	22.66666667	26.83333333	16.16	10	8.133333333	1.333333333	542.6	85.16666667	365	342.0166667	NA	912.5	NA	NA	8.94	NA	NA	NA	NA	NA	NA	NA	6.18
Dasyuromorphia	Dasyuridae	Sminthopsis	macroura	Sminthopsis_macroura	21.85333333	18	22	11.83333333	NA	5.666666667	2	637.48	73.16666667	183	138.3333333	NA	1326.166667	0.01	1.9	7.95	13.25	0.16	NA	NA	NA	23.28	NA	NA
Dasyuromorphia	Dasyuridae	Sminthopsis	murina	Sminthopsis_murina	17.45	15	18.83333333	12.5	NA	8	2	356.7	68.74333333	365	256.04	NA	730	NA	1.5	4.213333333	NA	NA	NA	NA	NA	20.95	NA	6
Dasyuromorphia	Dasyuridae	Sminthopsis	ooldea	Sminthopsis_ooldea	12.73	11.25	12.5	20.935	NA	7.246666667	1.033333333	574.87	69.93333333	365	312.19	NA	1095	NA	2	3.945	NA	NA	NA	NA	NA	NA	NA	NA
Dasyuromorphia	Dasyuridae	Sminthopsis	psammophila	Sminthopsis_psammophila	40.66666667	25.7	31.25	17.75	NA	5.16	1.5	731.6	91.32	NA	285	NA	1825	NA	NA	NA	NA	NA	NA	NA	NA	NA	NA	NA
Dasyuromorphia	Dasyuridae	Sminthopsis	virginiae	Sminthopsis_virginiae	26.58333333	30	40.83333333	15.655	NA	3.306666667	2.11	570.07	78.83333333	91	235.3233333	NA	1101.083333	NA	NA	19	NA	0.25	NA	NA	NA	NA	NA	NA
Dasyuromorphia	Dasyuridae	Sminthopsis	youngsoni	Sminthopsis_youngsoni	10.41333333	10	11	NA	NA	5.496666667	0.8	758.69	NA	365	251.32	NA	1945.45	NA	NA	NA	NA	NA	NA	NA	NA	NA	NA	NA
Dasyuromorphia	Myrmecobiidae	Myrmecobius	fasciatus	Myrmecobius_fasciatus	480.4533333	470.6666667	552	14	NA	3.84	1.05	886.27	260.6666667	365	350.06	NA	2682.75	NA	NA	NA	NA	NA	NA	NA	NA	170.9366667	1.08	0.05
Dasyuromorphia	Thylacinidae	Thylacinus	cynocephalus	Thylacinus_cynocephalus	20331.99667	16250	2500	NA	NA	3	1.55	NA	60.88	365	NA	NA	4258.333333	NA	NA	NA	NA	NA	NA	NA	NA	NA	NA	NA
Diprotodontia	Acrobatidae	Acrobates	frontalis	Acrobates_frontalis	10	18	18.5	NA	NA	NA	NA	NA	NA	NA	NA	NA	NA	NA	NA	NA	NA	NA	NA	NA	NA	NA	NA	NA
Diprotodontia	Acrobatidae	Acrobates	pygmaeus	Acrobates_pygmaeus	12.79	14	14.26666667	NA	NA	2.833333333	2	997.97	97.5	160	231	NA	1277.5	0.016666667	1.6	6.23	NA	0.18	NA	NA	NA	14.985	NA	9
Diprotodontia	Acrobatidae	Distoechurus	pennatus	Distoechurus_pennatus	49.24	44	50	NA	NA	1.236666667	2	NA	NA	NA	NA	NA	730	NA	NA	NA	NA	NA	NA	NA	NA	NA	NA	NA
Diprotodontia	Acrobatidae	Burramys	parvus	Burramys_parvus	43.24666667	41	41	14.75666667	NA	3.733333333	1	1529.35	66.93333333	365	468.3333333	4015	4258.333333	NA	4.25	17.66666667	NA	NA	NA	39	62.33333333	36.76666667	NA	30.95
Diprotodontia	Acrobatidae	Cercartetus	caudatus	Cercartetus_caudatus	24.11666667	27.33333333	30	NA	NA	2.69	2	668.87	71	182.9533333	463.0133333	NA	1168	NA	6.5	10.82333333	NA	NA	NA	NA	NA	NA	NA	0.5
Diprotodontia	Acrobatidae	Cercartetus	concinnus	Cercartetus_concinnus	15.76333333	16	13.65	55.57	NA	4.5	2.166666667	NA	61.33333333	142.2866667	341.4933333	NA	3766.8	0.01	NA	7.16	NA	0.06	NA	NA	NA	22.355	NA	NA
Diprotodontia	Acrobatidae	Cercartetus	lepidus	Cercartetus_lepidus	9.873333333	8	7.7	NA	8	3.44	1.55	NA	89.99666667	365	91.32	NA	NA	NA	NA	NA	NA	NA	NA	NA	NA	18.84	NA	NA
Diprotodontia	Acrobatidae	Cercartetus	nanus	Cercartetus_nanus	45.61666667	26.33333333	24	30	NA	3.92	2	1076.5	62.33333333	139	159	NA	2920	0.016666667	3.5	8.523333333	18	NA	NA	NA	NA	57.26666667	NA	10.33333333
Diprotodontia	Macropodidae	Dendrolagus	bennettianus	Dendrolagus_bennettianus	10329.94	9450	12916.66667	32	NA	1	0.866666667	2635.3	679.3333333	365	730	NA	7300	NA	2900	2900	NA	NA	NA	NA	NA	NA	NA	0.275
Diprotodontia	Macropodidae	Dendrolagus	dorianus	Dendrolagus_dorianus	9685.86	8850	10475	31.5	NA	1.003333333	NA	3650	599.3333333	NA	NA	NA	5684.266667	NA	NA	NA	NA	NA	NA	NA	NA	NA	NA	NA
Diprotodontia	Macropodidae	Dendrolagus	goodfellowi	Dendrolagus_goodfellowi	7461.666667	7250	7850	41.47	NA	1	1.03	3650	360	409.53	897.08	NA	8017.833333	NA	NA	NA	NA	NA	NA	NA	NA	NA	NA	NA
Diprotodontia	Macropodidae	Dendrolagus	inustus	Dendrolagus_inustus	10941.55	10950	16250	32.98	NA	1.036666667	1.03	3650	529.0333333	409.53	582.185	NA	8601.833333	NA	1800	1800	NA	NA	NA	NA	NA	NA	NA	NA
Diprotodontia	Macropodidae	Dendrolagus	lumholtzi	Dendrolagus_lumholtzi	6808.323333	6241.666667	7688.333333	45	NA	1	0.75	2979.41	546.3333333	434.7833333	752.1166667	NA	8559.25	NA	1300	1299.99	NA	NA	NA	NA	NA	NA	NA	1.236666667
Diprotodontia	Macropodidae	Dendrolagus	matschiei	Dendrolagus_matschiei	7240.033333	9325	8700	38.32666667	NA	1.006666667	1.03	3401.5	455	410	845	NA	8601.833333	NA	NA	NA	NA	NA	NA	NA	NA	1437.533333	NA	0.95
Diprotodontia	Macropodidae	Dendrolagus	mayri	Dendrolagus_mayri	9250	NA	NA	NA	NA	NA	NA	NA	NA	NA	NA	NA	NA	NA	NA	NA	NA	NA	NA	NA	NA	NA	NA	NA
Diprotodontia	Macropodidae	Dendrolagus	mbaiso	Dendrolagus_mbaiso	8197.53	NA	9395.06	32	NA	1	NA	3650	NA	NA	NA	NA	NA	NA	NA	NA	NA	NA	NA	NA	NA	NA	NA	NA
Diprotodontia	Macropodidae	Dendrolagus	notatus	Dendrolagus_notatus	6250	NA	NA	NA	NA	NA	NA	3650	NA	NA	NA	NA	NA	NA	NA	NA	NA	NA	NA	NA	NA	NA	NA	NA
Diprotodontia	Macropodidae	Dendrolagus	pulcherrimus	Dendrolagus_pulcherrimus	7906.133333	NA	NA	37.94	NA	1	1.03	3650	360	409.53	897.08	NA	9818.5	NA	NA	NA	NA	NA	NA	NA	NA	NA	NA	NA
Diprotodontia	Macropodidae	Dendrolagus	scottae	Dendrolagus_scottae	9944.526667	8825	11000	32	NA	1.006666667	1.025	3650	654	365	NA	NA	7300	NA	NA	NA	NA	NA	NA	NA	NA	NA	NA	NA
Diprotodontia	Macropodidae	Dendrolagus	spadix	Dendrolagus_spadix	8322.733333	NA	9100	37.94	NA	1	1.03	3650	360	409.71	897.08	NA	9818.5	NA	NA	945.25	NA	NA	NA	NA	NA	NA	NA	NA
Diprotodontia	Macropodidae	Dendrolagus	stellarum	Dendrolagus_stellarum	8627.695	6400	8500	35.95	NA	1	1.03	3650	504.55	409.71	897.08	NA	9818.5	NA	NA	NA	NA	NA	NA	NA	NA	NA	NA	NA
Diprotodontia	Macropodidae	Dendrolagus	ursinus	Dendrolagus_ursinus	8753	NA	8200	NA	NA	1.003333333	NA	3650	NA	NA	NA	NA	7374.216667	NA	NA	NA	NA	NA	NA	NA	NA	NA	NA	NA
Diprotodontia	Macropodidae	Dorcopsis	atrata	Dorcopsis_atrata	4849.833333	4100	4775	NA	NA	1.003333333	NA	1214.08	362.965	NA	517.3	NA	2920	NA	NA	NA	NA	NA	NA	NA	NA	NA	NA	NA
Diprotodontia	Macropodidae	Dorcopsis	hageni	Dorcopsis_hageni	5809.996667	5500	NA	NA	NA	1.003333333	NA	NA	304.995	NA	NA	NA	NA	NA	NA	NA	NA	NA	NA	NA	NA	NA	NA	NA
Diprotodontia	Macropodidae	Dorcopsis	luctuosa	Dorcopsis_luctuosa	5999.593333	3585	9140	NA	NA	1	1.52	1825	300.975	190.9533333	460.6233333	NA	3996.75	NA	NA	NA	NA	NA	NA	NA	NA	NA	NA	NA
Diprotodontia	Macropodidae	Dorcopsis	muelleri	Dorcopsis_muelleri	6000	5450	1300	NA	NA	1	1.52	1654.67	269.6666667	190.86	481.87	NA	4124.5	NA	NA	NA	NA	NA	NA	NA	NA	NA	NA	NA
Diprotodontia	Macropodidae	Dorcopsulus	macleayi	Dorcopsulus_macleayi	2756.18	NA	2928	21	NA	1.146666667	NA	1354.87	547.92	365	730.5	NA	2883.5	NA	NA	NA	NA	NA	NA	NA	NA	NA	NA	NA
Diprotodontia	Macropodidae	Dorcopsulus	vanheurni	Dorcopsulus_vanheurni	1790.87	1896.5	1625	NA	NA	1.306666667	NA	1825	NA	NA	NA	NA	NA	NA	NA	NA	NA	NA	NA	NA	NA	NA	NA	NA
Diprotodontia	Macropodidae	Lagorchestes	asomatus	Lagorchestes_asomatus_�	1500	NA	NA	NA	NA	1	NA	NA	NA	NA	NA	NA	2427.25	NA	NA	NA	NA	NA	NA	NA	NA	NA	NA	NA
Diprotodontia	Macropodidae	Lagorchestes	conspicillatus	Lagorchestes_conspicillatus	2763	3100	3525	30.545	NA	1	2.03	1100.22	206	152.8566667	368.3133333	NA	2410.216667	NA	950	950	NA	NA	NA	NA	NA	808.0533333	0.49	0.42
Diprotodontia	Macropodidae	Lagorchestes	hirsutus	Lagorchestes_hirsutus	1444.046667	1330	1360	NA	NA	1	2.603333333	1342.37	170	124.915	270	NA	3872.65	NA	410	749.9933333	1300	NA	NA	NA	NA	NA	0.81	0.24
Diprotodontia	Macropodidae	Lagorchestes	leporides	Lagorchestes_leporides_�	2299	3000	3000	NA	NA	1	NA	NA	NA	NA	NA	NA	NA	NA	NA	NA	NA	NA	NA	NA	NA	NA	NA	NA
Diprotodontia	Macropodidae	Lagostrophus	fasciatus	Lagostrophus_fasciatus	1911.16	1785	1700	30	NA	1	1.033333333	682.55	269.41	365	372.32	NA	1460	NA	345	629.995	1000	NA	NA	NA	NA	NA	NA	0.88
Diprotodontia	Macropodidae	Macropus	fuliginosus	Macropus_fuliginosus	25719.11667	22000	40283.33333	30.66666667	NA	1	1	2718.27	533	376.3333333	564.6666667	NA	7884	0.883333333	5500	9389.083333	1600	51.62	NA	NA	NA	NA	NA	0.41
Diprotodontia	Macropodidae	Macropus	giganteus	Macropus_giganteus	36261.63	24966.66667	43406.66667	35.42666667	NA	1	1	3170.27	516.94	356	623.9766667	NA	8942.5	0.813333333	5250	8728.68	18000	42.02	50	NA	NA	NA	0.42	0.446666667
Diprotodontia	Macropodidae	Notamacropus	agilis	Notamacropus_agilis	13907.87333	11100	16466.66667	29.58333333	NA	1	1.8	1821.07	288.6666667	219	391	3832.5	5219.5	0.65	2287	2286.7	NA	25.64	38	85	87	NA	NA	0.18
Diprotodontia	Macropodidae	Notamacropus	dorsalis	Notamacropus_dorsalis	10409.32	6450	15425	34.99333333	NA	1	1.45	1970.34	332.5	211	440.7333333	NA	4927.5	0.75	1000	1000	NA	NA	NA	NA	NA	NA	NA	1.1
Diprotodontia	Macropodidae	Notamacropus	eugenii	Notamacropus_eugenii	5524.826667	5166.666667	7116.666667	28.66666667	NA	1	1	1766.87	325	365	287.6666667	5110	5310.75	0.42	1020	2024.4	2000	31	NA	57.66666667	67.66666667	1389.523333	0.465	0.746666667
Diprotodontia	Macropodidae	Notamacropus	greyi	Notamacropus_greyi_�	9672	19000	NA	NA	NA	1	NA	NA	NA	NA	NA	NA	NA	NA	NA	NA	NA	NA	NA	NA	NA	NA	NA	NA
Diprotodontia	Macropodidae	Notamacropus	irma	Notamacropus_irma	7228	8000	8000	NA	NA	1	NA	NA	220	NA	NA	NA	NA	NA	NA	NA	NA	NA	NA	NA	NA	NA	NA	0.27
Diprotodontia	Macropodidae	Notamacropus	parma	Notamacropus_parma	4171.143333	3863.333333	5000	33.55333333	NA	1	1.3	1640.7	296.3333333	213	389.6666667	NA	4726.75	0.506666667	752	1775	2485	NA	NA	NA	NA	2794.55	NA	NA
Diprotodontia	Macropodidae	Notamacropus	parryi	Notamacropus_parryi	14209.94333	11000	18000	37.04666667	NA	1	1.33	2071.25	486.6666667	266	645.3333333	NA	5353.333333	NA	NA	NA	NA	NA	NA	NA	NA	NA	NA	0.366666667
Diprotodontia	Macropodidae	Notamacropus	rufogriseus	Notamacropus_rufogriseus	16525	13016.66667	19333.33333	29.66666667	NA	1.003333333	1	2166.36	446.4066667	306	404.3333333	3650	4769.333333	0.536666667	2300	3330.153333	6500	54.57	NA	40	76	NA	NA	1.043333333
Diprotodontia	Macropodidae	Onychogalea	fraenata	Onychogalea_fraenata	5226.023333	3400	5625	23.16666667	NA	1	2.405	834.86	164.765	124.915	186.9566667	2190	2701	NA	800	1566.426667	2300	NA	NA	47	80	NA	NA	0.2
Diprotodontia	Macropodidae	#DESPEJAR!	NA	Onychogalea_lunata_�	2770.996667	3500	NA	NA	NA	1	NA	NA	NA	NA	NA	NA	NA	NA	NA	NA	NA	NA	NA	NA	NA	NA	NA	NA
Diprotodontia	Macropodidae	Onychogalea	unguifera	Onychogalea_unguifera	6314.91	5750	6975	20.5	NA	1	NA	NA	75	NA	NA	NA	3923.75	NA	NA	NA	NA	NA	NA	NA	NA	NA	NA	NA
Diprotodontia	Macropodidae	Osphranter	antilopinus	Osphranter_antilopinus	35466	18375	34800	33.83333333	NA	1	1.3	2584.19	415.4966667	268.94	780.075	NA	7993.5	0.7	NA	3621.7	NA	NA	NA	NA	NA	NA	NA	0.213333333
Diprotodontia	Macropodidae	Osphranter	bernardus	Osphranter_bernardus	17333.33333	13000	20500	33.5	NA	1	NA	NA	182.64	NA	NA	NA	7154	NA	NA	NA	NA	NA	NA	NA	NA	NA	NA	NA
Diprotodontia	Macropodidae	Osphranter	robustus	Osphranter_robustus	27107.32	12133.33333	34525	33.53	NA	1	1.345	2984.65	413.3333333	259.6666667	691.3333333	5110	8395	0.7	3000	5288.37	12500	40	NA	61	98	5645.366667	0.11	0.306666667
Diprotodontia	Macropodidae	Osphranter	rufus	Osphranter_rufus	39236.13	27266.66667	51000	33.33	NA	1	1.435	3299.6	380.6666667	240.3333333	678.6666667	2190	10037.5	0.783333333	4750	10138.73	22000	40	84	93	88	5653.633333	0.25	2.11
Diprotodontia	Macropodidae	Petrogale	assimilis	Petrogale_assimilis	3961.293333	4275	4625	41.66333333	NA	1	1.49	1838.66	307.6666667	199.8866667	553.4166667	NA	4562.5	NA	617.5	1217.495	2500	NA	NA	NA	NA	NA	NA	0.83
Diprotodontia	Macropodidae	Petrogale	brachyotis	Petrogale_brachyotis	4020.67	3825	4525	30	NA	1	NA	1452.49	210	NA	540	NA	3686.5	NA	NA	NA	NA	NA	NA	NA	NA	NA	NA	NA
Diprotodontia	Macropodidae	Petrogale	burbidgei	Petrogale_burbidgei	1204	NA	NA	NA	NA	1	NA	NA	NA	NA	NA	NA	NA	NA	NA	NA	NA	NA	NA	NA	NA	NA	NA	NA
Diprotodontia	Macropodidae	Petrogale	coenensis	Petrogale_coenensis	4249.07	3200	4250	NA	NA	1	NA	NA	NA	NA	NA	NA	NA	NA	NA	NA	NA	NA	NA	NA	NA	NA	NA	NA
Diprotodontia	Macropodidae	Petrogale	concinna	Petrogale_concinna	1324.7	1375	1375	31.33333333	NA	1	1	1880.16	192.05	218.3033333	459.6666667	NA	5237.75	NA	200	272.47	NA	NA	NA	NA	NA	NA	NA	NA
Diprotodontia	Macropodidae	Petrogale	godmani	Petrogale_godmani	4013	4200	5100	NA	NA	1	NA	NA	NA	NA	NA	NA	NA	NA	NA	NA	NA	NA	NA	NA	NA	NA	NA	NA
Diprotodontia	Macropodidae	Petrogale	herberti	Petrogale_herberti	5246.313333	4150	5900	30.49	NA	1	1.48	1919.57	281.5	200.75	556.8	NA	5256	NA	NA	734.99	NA	NA	NA	NA	NA	NA	NA	NA
Diprotodontia	Macropodidae	Petrogale	inornata	Petrogale_inornata	3805.84	4125	5000	30.99666667	NA	1	1.7	1122.23	261.06	209.8366667	566.7533333	NA	2547.7	NA	NA	NA	NA	NA	NA	NA	NA	NA	NA	NA
Diprotodontia	Macropodidae	Petrogale	lateralis	Petrogale_lateralis	4825.606667	3854	4950	30	NA	1	1.48	1653.6	234.5	200.75	452.5	4380	4818	NA	NA	734.9	NA	NA	NA	65	78	NA	0.25	2.75
Diprotodontia	Macropodidae	Petrogale	mareeba	Petrogale_mareeba	3819.713333	3700	4750	NA	NA	NA	NA	NA	165	NA	NA	NA	NA	NA	NA	NA	NA	NA	NA	NA	NA	NA	NA	NA
Diprotodontia	Macropodidae	Petrogale	penicillata	Petrogale_penicillata	6521.933333	6250	7775	31	NA	1	1.48	1965.66	284.3333333	202.6666667	608.9333333	5110	5195.166667	NA	NA	734.99	NA	NA	NA	83	83	NA	NA	3
Diprotodontia	Macropodidae	Petrogale	persephone	Petrogale_persephone	7128.543333	5500	7133.333333	32	NA	1	1.46	1543.43	334.6666667	234.9633333	692.3466667	NA	3650	NA	NA	NA	NA	NA	NA	NA	NA	NA	NA	0.06
Diprotodontia	Macropodidae	Petrogale	purpureicollis	Petrogale_purpureicollis	5211.313333	4200	5200	32.66666667	NA	1	1.48	1907.64	302.1666667	200.75	540	NA	5256	NA	NA	734.99	NA	NA	NA	NA	NA	NA	NA	NA
Diprotodontia	Macropodidae	Petrogale	rothschildi	Petrogale_rothschildi	4398.77	4350	5800	NA	NA	1	NA	NA	NA	NA	NA	NA	NA	NA	NA	NA	NA	NA	NA	NA	NA	NA	NA	NA
Diprotodontia	Macropodidae	Petrogale	sharmani	Petrogale_sharmani	4024.38	5700	4000	NA	NA	1	NA	NA	165	NA	NA	NA	NA	NA	NA	NA	NA	NA	NA	NA	NA	NA	NA	NA
Diprotodontia	Macropodidae	Petrogale	wilkinsi	Petrogale_wilkinsi	NA	1900	2250	NA	NA	1	NA	NA	NA	NA	NA	NA	NA	NA	NA	NA	NA	NA	NA	NA	NA	NA	NA	NA
Diprotodontia	Macropodidae	Petrogale	xanthopus	Petrogale_xanthopus	8833.333333	7000	8000	32.41333333	NA	1.04	1.5	1781.54	368.6733333	195.88	557.4633333	4380	4818	0.48	1000	2040.563333	4000	NA	NA	36	76	NA	0.49	0.15
Diprotodontia	Macropodidae	Setonix	brachyurus	Setonix_brachyurus	3002.336667	2608.333333	3525	26.96333333	NA	1	1.4	1460	396.08	358.3333333	374	3650	4355.666667	0.386666667	500	499.99	NA	NA	NA	68.66666667	81	809.5866667	0.45	11.4
Diprotodontia	Macropodidae	Thylogale	billardierii	Thylogale_billardierii	5432.93	5200	7619.333333	30.07666667	NA	1	1	1308.13	260.3333333	231	422.6666667	NA	3431	0.41	976.3333333	2542.483333	3500	46.83	NA	NA	NA	NA	0.56	2.5
Diprotodontia	Macropodidae	Thylogale	browni	Thylogale_browni	4549	4794	7284	NA	NA	1.01	NA	1825	NA	NA	NA	NA	NA	NA	NA	NA	NA	NA	NA	NA	NA	NA	NA	NA
Diprotodontia	Macropodidae	Thylogale	brunii	Thylogale_brunii	4208	3620	NA	29.89	NA	1	1	1825	320	365	343.92	NA	4471.25	0.43	NA	2024.4	NA	NA	NA	NA	NA	NA	NA	NA
Diprotodontia	Macropodidae	Thylogale	calabyi	Thylogale_calabyi	4326.13	NA	NA	NA	NA	1	NA	NA	NA	NA	NA	NA	NA	NA	NA	NA	NA	NA	NA	NA	NA	NA	NA	NA
Diprotodontia	Macropodidae	Thylogale	stigmatica	Thylogale_stigmatica	4472.4	3725	5175	29	NA	1	1.516666667	1338.66	252.3333333	184.1666667	338.3333333	NA	3595.25	NA	NA	NA	NA	NA	NA	NA	NA	NA	NA	3.213333333
Diprotodontia	Macropodidae	Thylogale	thetis	Thylogale_thetis	4564.656667	3616.666667	6400	30	NA	1	1.28	1314.75	209.5666667	181.9233333	555	NA	3285	NA	800	800	2300	NA	70	30	NA	1429.945	NA	3.6
Diprotodontia	Macropodidae	Wallabia	bicolor	Wallabia_bicolor	14812.49	12925	21800	35.79333333	NA	1.013333333	1.4	1877.38	384.4833333	249.6666667	383.3333333	NA	5329	0.606666667	NA	NA	NA	16.9	NA	NA	NA	NA	NA	0.313333333
Diprotodontia	Petauridae	Dactylopsila	kambuayai	Dactylopsila_kambuayai	225	NA	NA	NA	NA	NA	NA	NA	NA	NA	NA	NA	NA	NA	NA	NA	NA	NA	NA	NA	NA	NA	NA	NA
Diprotodontia	Petauridae	Dactylopsila	megalura	Dactylopsila_megalura	332.3366667	NA	NA	NA	NA	1.52	1.1	NA	NA	365	NA	NA	3504	NA	NA	80	NA	NA	NA	NA	NA	NA	NA	NA
Diprotodontia	Petauridae	Dactylopsila	palpator	Dactylopsila_palpator	401	320	550	NA	NA	1.01	NA	NA	NA	NA	NA	NA	NA	NA	NA	NA	NA	NA	NA	NA	NA	NA	NA	NA
Diprotodontia	Petauridae	Dactylopsila	tatei	Dactylopsila_tatei	305.5	NA	252	NA	NA	1.52	1.1	NA	NA	365	NA	NA	3504	NA	NA	80	NA	NA	NA	NA	NA	NA	NA	NA
Diprotodontia	Petauridae	Dactylopsila	trivirgata	Dactylopsila_trivirgata	379.41	412.8333333	456.5	NA	NA	1.68	1.033333333	1440.04	200	365	600	NA	3550.233333	NA	NA	80	NA	NA	NA	NA	NA	NA	NA	0.04
Diprotodontia	Petauridae	Gymnobelideus	leadbeateri	Gymnobelideus_leadbeateri	138.3033333	136	131.5	17.14333333	NA	1.513333333	2	1587.57	105.5	183	460	2301.666667	4027.166667	NA	NA	37.92666667	NA	0.13	NA	70	75	102.6633333	3.11	2.6
Diprotodontia	Petauridae	Petaurus	abidi	Petaurus_abidi	278	NA	NA	NA	NA	1.02	NA	NA	NA	NA	NA	NA	NA	NA	NA	NA	NA	NA	NA	NA	NA	NA	NA	NA
Diprotodontia	Petauridae	Petaurus	ariel	Petaurus_ariel	NA	NA	NA	NA	NA	NA	NA	NA	NA	NA	NA	NA	NA	NA	NA	NA	NA	NA	NA	NA	NA	NA	NA	NA
Diprotodontia	Petauridae	Petaurus	australis	Petaurus_australis	571.55	489	582	NA	NA	1.08	1	2158.98	148.3333333	462.6666667	725	2190	5110	NA	NA	285	NA	NA	NA	NA	NA	NA	NA	0.116666667
Diprotodontia	Petauridae	Petaurus	biacensis	Petaurus_biacensis	113.55	NA	NA	16.34	NA	1.62	1.3	NA	120.32	851	278.01	NA	6497	0.19	NA	33	NA	NA	NA	NA	NA	NA	NA	NA
Diprotodontia	Petauridae	Petaurus	breviceps	Petaurus_breviceps	117.9433333	114.1666667	130.1	16.56	NA	2.073333333	1.3	1969.16	118.55	311	363	NA	5329	0.185	25	58	NA	0.14	NA	NA	NA	90.92333333	2.76	4.953333333
Diprotodontia	Petauridae	Petaurus	gracilis	Petaurus_gracilis	305.21	368.3333333	418.5	20	NA	1.7	1.14	1890.77	196	182.86	410.8	NA	5402	NA	NA	65	NA	NA	NA	NA	NA	NA	NA	0.12
Diprotodontia	Petauridae	Petaurus	norfolcensis	Petaurus_norfolcensis	302.5	228.8333333	233.25	20	NA	1.646666667	1.28	NA	120.8266667	183	NA	NA	4891	NA	70	67.5	NA	NA	NA	NA	NA	NA	NA	1.54
Diprotodontia	Petauridae	Petaurus	notatus	Petaurus_notatus	NA	NA	NA	NA	NA	NA	NA	NA	NA	NA	NA	NA	NA	NA	NA	NA	NA	NA	NA	NA	NA	NA	NA	NA
Diprotodontia	Petauridae	Petaurus	papuanus	Petaurus_papuanus	NA	NA	NA	NA	NA	NA	NA	NA	NA	NA	NA	NA	NA	NA	NA	NA	NA	NA	NA	NA	NA	NA	NA	NA
Diprotodontia	Phalangeridae	Ailurops	furvus	Ailurops_furvus	10000	NA	NA	NA	NA	1	NA	NA	NA	NA	NA	NA	NA	NA	NA	NA	NA	NA	NA	NA	NA	NA	NA	NA
Diprotodontia	Phalangeridae	Ailurops	melanotis	Ailurops_melanotis	7750	NA	NA	NA	NA	1.25	1.5	NA	243.52	NA	NA	NA	2157.15	NA	NA	NA	NA	NA	NA	NA	NA	NA	NA	NA
Diprotodontia	Phalangeridae	Ailurops	ursinus	Ailurops_ursinus	7833.333333	NA	NA	NA	NA	1.25	1.5	NA	241.76	NA	NA	NA	2157.15	NA	NA	NA	NA	NA	NA	NA	NA	NA	NA	NA
Diprotodontia	Phalangeridae	Phalanger	alexandrae	Phalanger_alexandrae	2615.556667	NA	NA	NA	NA	NA	NA	NA	NA	NA	NA	NA	NA	NA	NA	NA	NA	NA	NA	NA	NA	NA	NA	NA
Diprotodontia	Phalangeridae	Phalanger	breviceps	Phalanger_breviceps	NA	NA	NA	NA	NA	NA	NA	NA	NA	NA	NA	NA	NA	NA	NA	NA	NA	NA	NA	NA	NA	NA	NA	NA
Diprotodontia	Phalangeridae	Phalanger	carmelitae	Phalanger_carmelitae	1862.4	1000	1000	NA	NA	1.006666667	NA	NA	NA	NA	NA	NA	908.85	NA	NA	NA	NA	NA	NA	NA	NA	534.32	NA	NA
Diprotodontia	Phalangeridae	Phalanger	gymnotis	Phalanger_gymnotis	2187.796667	2825	3125	13	NA	1.003333333	NA	NA	240	182.5	NA	NA	5097.833333	NA	NA	NA	NA	NA	NA	NA	NA	517.9	NA	NA
Diprotodontia	Phalangeridae	Phalanger	intercastellanus	Phalanger_intercastellanus	1839.633333	1800	1800	13	NA	2	NA	NA	NA	NA	NA	NA	1496.5	1	NA	NA	NA	NA	NA	NA	NA	657.7	NA	NA
Diprotodontia	Phalangeridae	Phalanger	lullulae	Phalanger_lullulae	1650.416667	1770	1495	13	NA	1.583333333	NA	NA	NA	NA	NA	NA	1496.5	1	NA	NA	NA	NA	NA	NA	NA	NA	NA	NA
Diprotodontia	Phalangeridae	Phalanger	matabiru	Phalanger_matabiru	3046.806667	NA	NA	13	NA	2	NA	NA	NA	NA	NA	NA	1496.5	1	NA	NA	NA	NA	NA	NA	NA	NA	NA	NA
Diprotodontia	Phalangeridae	Phalanger	matanim	Phalanger_matanim	1364.126667	NA	NA	NA	NA	1.02	NA	NA	NA	NA	NA	NA	NA	NA	NA	NA	NA	NA	NA	NA	NA	NA	NA	NA
Diprotodontia	Phalangeridae	Phalanger	mimicus	Phalanger_mimicus	1838.083333	2000	2000	13	NA	1.666666667	NA	NA	NA	NA	NA	NA	1496.5	1	NA	NA	NA	NA	NA	NA	NA	NA	NA	NA
Diprotodontia	Phalangeridae	Phalanger	orientalis	Phalanger_orientalis	2260.416667	2500	2500	13	NA	2	NA	NA	NA	NA	NA	NA	1478.25	1	NA	NA	NA	NA	NA	NA	NA	NA	NA	NA
Diprotodontia	Phalangeridae	Phalanger	ornatus	Phalanger_ornatus	1843.083333	NA	1800	13	NA	1	NA	NA	NA	NA	NA	NA	1496.5	1	NA	NA	NA	NA	NA	NA	NA	NA	NA	NA
Diprotodontia	Phalangeridae	Phalanger	pelengensis	Phalanger_pelengensis	1030.333333	NA	NA	NA	NA	1	NA	NA	NA	NA	NA	NA	1241	NA	NA	NA	NA	NA	NA	NA	NA	NA	NA	NA
Diprotodontia	Phalangeridae	Phalanger	rothschildi	Phalanger_rothschildi	1236.333333	NA	NA	NA	NA	1	NA	NA	NA	NA	NA	NA	1244.65	NA	NA	NA	NA	NA	NA	NA	NA	NA	NA	NA
Diprotodontia	Phalangeridae	Phalanger	sericeus	Phalanger_sericeus	1750.733333	1967	2039	NA	NA	1.01	NA	NA	NA	NA	NA	NA	NA	NA	NA	NA	NA	NA	NA	NA	NA	428.35	NA	NA
Diprotodontia	Phalangeridae	Phalanger	vestitus	Phalanger_vestitus	1807.333333	1933	1767	NA	NA	1.006666667	NA	NA	NA	NA	NA	NA	908.85	NA	NA	NA	NA	NA	NA	NA	NA	NA	NA	NA
Diprotodontia	Phalangeridae	Spilocuscus	kraemeri	Spilocuscus_kraemeri	4719.623333	NA	NA	12.9	NA	1.093333333	1.1	1956.9	240.37	365	221.76	NA	6205	NA	NA	1700	NA	NA	NA	NA	NA	NA	NA	NA
Diprotodontia	Phalangeridae	Spilocuscus	maculatus	Spilocuscus_maculatus	4222.403333	3060	4570	12.99666667	NA	1.42	1.1	1656.11	240.5	365	221.76	NA	5110	NA	NA	1700	NA	NA	NA	NA	NA	1096.47	NA	0.255
Diprotodontia	Phalangeridae	Spilocuscus	nudicaudatus	Spilocuscus_nudicaudatus	3600	NA	NA	NA	NA	2	NA	NA	NA	NA	NA	NA	NA	NA	NA	NA	NA	NA	NA	NA	NA	NA	NA	NA
Diprotodontia	Phalangeridae	Spilocuscus	papuanus	Spilocuscus_papuanus	4096.873333	NA	NA	12.99	NA	1.315	1.1	1956.9	240.37	365	221.76	NA	6205	NA	NA	1700	NA	NA	NA	NA	NA	NA	NA	NA
Diprotodontia	Phalangeridae	Spilocuscus	rufoniger	Spilocuscus_rufoniger	6227	6500	5500	NA	NA	1.013333333	NA	1825	NA	NA	NA	NA	NA	NA	NA	NA	NA	NA	NA	NA	NA	NA	NA	NA
Diprotodontia	Phalangeridae	Spilocuscus	wilsoni	Spilocuscus_wilsoni	2456.15	NA	NA	NA	NA	1	NA	NA	NA	NA	NA	NA	NA	NA	NA	NA	NA	NA	NA	NA	NA	NA	NA	NA
Diprotodontia	Phalangeridae	Strigocuscus	celebensis	Strigocuscus_celebensis	750	NA	NA	NA	NA	1	1.5	NA	NA	NA	NA	NA	1241	NA	NA	NA	NA	NA	NA	NA	NA	NA	NA	NA
Diprotodontia	Phalangeridae	Strigocuscus	sangirensis	Strigocuscus_sangirensis	1000	NA	NA	NA	NA	NA	NA	NA	NA	NA	NA	NA	NA	NA	NA	NA	NA	NA	NA	NA	NA	NA	NA	NA
Diprotodontia	Phalangeridae	Trichosurus	caninus	Trichosurus_caninus	3255.02	2944.666667	2900	16.06666667	NA	1	1	2512.11	242.3166667	363	938	2433.333333	5961.666667	NA	NA	919.02	NA	NA	52	81	95	NA	NA	0.55
Diprotodontia	Phalangeridae	Trichosurus	cunninghami	Trichosurus_cunninghami	3356.666667	NA	NA	16	NA	1	NA	2317.75	255	NA	730	NA	5840	NA	NA	NA	NA	NA	NA	NA	NA	NA	NA	NA
Diprotodontia	Phalangeridae	Trichosurus	vulpecula	Trichosurus_vulpecula	2354.13	2376.666667	2966.666667	17.3	NA	1	1.333333333	2008.23	191.8633333	274	376.6666667	2190	5304.666667	0.24	297.5	911.7566667	1450	8.26	82	63	68	646.2433333	NA	1.813333333
Diprotodontia	Phalangeridae	Wyulda	squamicaudata	Wyulda_squamicaudata	1608.07	1687.5	1675	NA	NA	1	1	1153.4	241.3233333	365	764.9066667	NA	2190	NA	NA	NA	1100	NA	NA	NA	NA	NA	NA	2.403333333
Diprotodontia	Phascolarctidae	Phascolarctos	cinereus	Phascolarctos_cinereus	7181.246667	5200	9866.666667	33.43	NA	1.003333333	1	2746.44	351.51	409.3333333	816.6666667	4015	6643	0.36	725	1197.5	NA	14.96	NA	83	80.33333333	1036.456667	0.48	2.315
Diprotodontia	Potoroidae	Aepyprymnus	rufescens	Aepyprymnus_rufescens	2770.333333	2325	2575	22.6	NA	1.01	3	1327.59	162.6666667	115.6666667	300.3333333	NA	3796	NA	NA	NA	NA	NA	NA	NA	NA	1084.29	1.01	0.963333333
Diprotodontia	Potoroidae	Bettongia	anhydra	Bettongia_anhydra_�	NA	NA	NA	NA	NA	NA	NA	NA	NA	NA	NA	NA	NA	NA	NA	NA	NA	NA	NA	NA	NA	NA	NA	NA
Diprotodontia	Potoroidae	Bettongia	gaimardi	Bettongia_gaimardi	1592.516667	1730	1671.65	20.71333333	NA	1	2.525	1442.15	145.6666667	110.3333333	279.6666667	NA	3431	0.306666667	381	608.215	1500	5.74	NA	NA	NA	640.98	1.045	0.19
Diprotodontia	Potoroidae	Bettongia	lesueur	Bettongia_lesueur	1415.756667	1233.333333	1300	21.14	NA	1	2.5	1205.08	164.765	118.5	218.3333333	1460	3650	0.32	215	401.1033333	875	NA	NA	92	95	NA	0.62	0.17
Diprotodontia	Potoroidae	Bettongia	penicillata	Bettongia_penicillata	1251.45	1300	1300	19.78333333	NA	1	3	1517.69	150	102	213	3285	2190	0.286666667	260	378.45	NA	NA	NA	85	96	534.5033333	1.01	0.233333333
Diprotodontia	Potoroidae	Bettongia	pusilla	Bettongia_pusilla_�	NA	NA	NA	NA	NA	NA	NA	NA	NA	NA	NA	NA	NA	NA	NA	NA	NA	NA	NA	NA	NA	NA	NA	NA
Diprotodontia	Potoroidae	Bettongia	tropica	Bettongia_tropica	1152.976667	1200	1200	19.48	NA	1	2.78	1008.7	161.25	102.2666667	286.8033333	NA	2555	0.29	200	228.45	1100	NA	NA	NA	NA	NA	NA	0.2
Diprotodontia	Potoroidae	Caloprymnus	campestris	Caloprymnus_campestris	962.5233333	890	927.57	45.66	NA	1	NA	NA	NA	NA	NA	NA	4745	NA	NA	NA	NA	NA	NA	NA	NA	NA	NA	NA
Diprotodontia	Hypsiprymnodontidae	Hypsiprymnodon	moschatus	Hypsiprymnodon_moschatus	518.0833333	511	529	19	NA	2.046666667	1.05	894.25	268.8233333	365	533.3333333	NA	2007.5	NA	145	246.7966667	500	NA	NA	NA	NA	NA	NA	2.4
Diprotodontia	Potoroidae	Potorous	gilbertii	Potorous_gilbertii	1234.096667	NA	1569.46	33.55	NA	1	2	1864.7	188	138.7	326.31	NA	5493.25	0.32	NA	160.73	NA	NA	NA	NA	NA	NA	NA	NA
Diprotodontia	Potoroidae	Potorous	longipes	Potorous_longipes	1825.863333	1650	NA	38	NA	1	2.11	1995.47	161	150.9166667	755	NA	4617.25	NA	290	699.0133333	1650	NA	NA	NA	NA	NA	NA	0.406666667
Diprotodontia	Potoroidae	Potorous	platyops	Potorous_platyops_�	699.9966667	600	600	NA	NA	NA	NA	NA	NA	NA	NA	NA	NA	NA	NA	NA	NA	NA	NA	NA	NA	NA	NA	NA
Diprotodontia	Potoroidae	Potorous	tridactylus	Potorous_tridactylus	1201.556667	1010	1302.5	33.85	NA	1	2.333333333	1685.95	157	134.6666667	388	NA	5055.25	0.31	203	288.0633333	890	5.6	NA	NA	NA	483.1433333	1	0.996666667
Diprotodontia	Pseudocheiridae	Hemibelideus	lemuroides	Hemibelideus_lemuroides	989	935	946.6666667	NA	NA	1	1.025	1634.65	120.88	365	605.25	NA	3090.333333	NA	NA	NA	NA	NA	NA	NA	NA	NA	1.32	4.45
Diprotodontia	Pseudocheiridae	Petauroides	volans	Petauroides_volans	1189.53	1416.666667	1474	NA	NA	1	1	2106.05	224.8033333	443	699.6666667	2190	5475	0.27	142	457.9533333	1000	1.58	85	82	85	544.8233333	0.82	1.183333333
Diprotodontia	Pseudocheiridae	Petropseudes	dahli	Petropseudes_dahli	1839.01	2000	2000	23	NA	1	2	360.81	NA	NA	49	NA	1124.2	NA	NA	NA	NA	NA	NA	NA	NA	NA	NA	0.18
Diprotodontia	Pseudocheiridae	Pseudocheirus	occidentalis	Pseudocheirus_occidentalis	915.5	1000	1000	NA	NA	1.133333333	1.5	848.1	199.5233333	122	332.5	NA	2190	NA	125	550	830	NA	NA	NA	NA	430.29	1.03	3.2
Diprotodontia	Pseudocheiridae	Pseudocheirus	peregrinus	Pseudocheirus_peregrinus	870.0333333	783.3333333	965	15	NA	1.956666667	1.666666667	1217.09	192.38	254.6333333	386.6666667	1460	2932.166667	0.296666667	84.66666667	399.46	850	4.2	NA	72.33333333	72	374.93	1.35	11.34
Diprotodontia	Pseudocheiridae	Pseudochirops	albertisii	Pseudochirops_albertisii	751.7833333	756	813	NA	NA	1.01	NA	NA	NA	NA	NA	NA	638.75	NA	NA	NA	NA	NA	NA	NA	NA	NA	NA	NA
Diprotodontia	Pseudocheiridae	Pseudochirops	archeri	Pseudochirops_archeri	1121.986667	1119.5	1067	NA	NA	1.033333333	1.05	1399.3	180	365	480	NA	3650	NA	NA	NA	NA	NA	NA	NA	NA	NA	NA	0.93
Diprotodontia	Pseudocheiridae	Pseudochirops	corinnae	Pseudochirops_corinnae	1055.333333	1190	1156	NA	NA	1.01	NA	NA	NA	NA	NA	NA	NA	NA	NA	NA	NA	NA	NA	NA	NA	NA	NA	NA
Diprotodontia	Pseudocheiridae	Pseudochirops	coronatus	Pseudochirops_coronatus	1328.733333	NA	1500	NA	NA	1.01	NA	NA	NA	NA	NA	NA	638.75	NA	NA	NA	NA	NA	NA	NA	NA	NA	NA	NA
Diprotodontia	Pseudocheiridae	Pseudochirops	cupreus	Pseudochirops_cupreus	1723.526667	1700	1700	NA	NA	1.003333333	NA	NA	NA	NA	NA	NA	NA	NA	NA	NA	NA	NA	NA	NA	NA	NA	NA	NA
Diprotodontia	Pseudocheiridae	Pseudochirulus	canescens	Pseudochirulus_canescens	380.3333333	657.5	687.5	NA	NA	2.286666667	1	2041.57	155	365	639.18	NA	5475	NA	NA	NA	NA	NA	NA	NA	NA	NA	NA	NA
Diprotodontia	Pseudocheiridae	Pseudochirulus	caroli	Pseudochirulus_caroli	448.01	440	NA	NA	NA	NA	NA	NA	NA	NA	NA	NA	NA	NA	NA	NA	NA	NA	NA	NA	NA	NA	NA	NA
Diprotodontia	Pseudocheiridae	Pseudochirulus	cinereus	Pseudochirulus_cinereus	1142.493333	922.6666667	1116	NA	NA	2	1	1800.02	155	365	559.59	NA	4562.5	NA	280	280	NA	NA	NA	NA	NA	NA	NA	1.545
Diprotodontia	Pseudocheiridae	Pseudochirulus	forbesi	Pseudochirulus_forbesi	604.0533333	600	700	NA	NA	1.13	NA	NA	NA	NA	NA	NA	NA	NA	NA	NA	NA	NA	NA	NA	NA	NA	NA	NA
Diprotodontia	Pseudocheiridae	Pseudochirulus	herbertensis	Pseudochirulus_herbertensis	1107.446667	1011.666667	1175.666667	13	NA	1.796666667	1.226666667	1189.37	146.95	331.8066667	473.9133333	NA	2920	0.175	115	172.5	NA	NA	NA	NA	NA	NA	0.795	3.716666667
Diprotodontia	Pseudocheiridae	Pseudochirulus	larvatus	Pseudochirulus_larvatus	682.0333333	NA	NA	NA	NA	NA	NA	NA	NA	NA	NA	NA	NA	NA	NA	NA	NA	NA	NA	NA	NA	NA	NA	NA
Diprotodontia	Pseudocheiridae	Pseudochirulus	mayeri	Pseudochirulus_mayeri	153.1233333	154.5	149	11	NA	1.173333333	NA	788.58	155	NA	365.25	NA	1825	NA	NA	NA	NA	NA	NA	NA	NA	NA	NA	NA
Diprotodontia	Pseudocheiridae	Pseudochirulus	schlegeli	Pseudochirulus_schlegeli	316.2466667	NA	274	NA	NA	1.26	NA	NA	NA	NA	NA	NA	NA	NA	NA	NA	NA	NA	NA	NA	NA	NA	NA	NA
Diprotodontia	Pseudocheiridae	Tarsipes	rostratus	Tarsipes_rostratus	9.553333333	11.66666667	8.8	54.42333333	NA	2.766666667	3	341.28	81.66666667	122	176.6666667	NA	638.75	0.00415	2.25	5.5	9	0.365	NA	NA	NA	28.84	6.855	297
Diprotodontia	Vombatidae	Lasiorhinus	krefftii	Lasiorhinus_krefftii	29399.39667	31450	31000	20.87	NA	1	1	3276.27	351.3566667	548	589.18	NA	10633.66667	0.5	NA	3816.5	NA	NA	NA	NA	NA	NA	0.26	0.22
Diprotodontia	Vombatidae	Lasiorhinus	latifrons	Lasiorhinus_latifrons	24625.9	25666.66667	28500	20.91333333	NA	1	1.1	3354.32	320.3333333	365	727.3333333	NA	9052	0.496666667	2800	5105.5	20000	16.14	NA	NA	NA	2884.75	0.25	2.74
Diprotodontia	Vombatidae	Vombatus	ursinus	Vombatus_ursinus	25750	27150	23650	28.5	NA	1	0.77	3542.01	436.6666667	730	734.19	3650	9250.316667	0.496666667	4700	8783.333333	11000	27	NA	90	97	NA	0.39	0.376666667
Notoryctemorphia	Notoryctidae	Notoryctes	caurinus	Notoryctes_caurinus	36.06666667	55	55	NA	NA	1.75	NA	NA	NA	NA	NA	NA	NA	NA	NA	NA	NA	NA	NA	NA	NA	21.39	NA	NA
Notoryctemorphia	Notoryctidae	Notoryctes	typhlops	Notoryctes_typhlops	56.08333333	55	NA	NA	6	1.333333333	NA	NA	NA	NA	NA	NA	547.5	NA	NA	NA	NA	NA	NA	NA	NA	NA	NA	NA
Peramelemorphia	Chaeropodidae	Chaeropus	ecaudatus	Chaeropus_ecaudatus_�	204.875	200	200	12	NA	1.803333333	NA	NA	NA	NA	NA	NA	NA	0.5	NA	NA	NA	NA	NA	NA	NA	NA	NA	NA
Peramelemorphia	Chaeropodidae	Chaeropus	yirratji	Chaeropus_yirratji_�	NA	NA	NA	NA	NA	NA	NA	NA	NA	NA	NA	NA	NA	NA	NA	NA	NA	NA	NA	NA	NA	NA	NA	NA
Peramelemorphia	Peramelidae	Isoodon	auratus	Isoodon_auratus	446	485	NA	12.25	NA	2.6	2.2	808.45	59.995	99.28	183.05	NA	2368.85	0.35	NA	152.94	NA	NA	NA	NA	NA	149.4233333	1.26	4.01
Peramelemorphia	Peramelidae	Isoodon	fusciventer	Isoodon_fusciventer	NA	NA	NA	NA	NA	NA	NA	NA	NA	NA	NA	NA	NA	NA	NA	NA	NA	NA	NA	NA	NA	NA	NA	NA
Peramelemorphia	Peramelidae	Isoodon	macrourus	Isoodon_macrourus	1423.22	1115	2025	12.33666667	NA	3.5	2.673333333	623.75	61.49666667	80.06666667	172	NA	1447.833333	0.18	95	155	734	5.39	NA	12.5	NA	594.1	NA	0.7
Peramelemorphia	Peramelidae	Isoodon	obesulus	Isoodon_obesulus	760.88	700	982.5	14.5	NA	2.726666667	2.2	683.31	62.33	127.43	160	NA	1323.125	0.35	NA	152.945	560	4.4	NA	10	NA	221.985	1.29	1.816666667
Peramelemorphia	Peramelidae	Isoodon	peninsulae	Isoodon_peninsulae	NA	NA	NA	NA	NA	NA	NA	NA	NA	NA	NA	NA	NA	NA	NA	NA	NA	NA	NA	NA	NA	NA	NA	NA
Peramelemorphia	Peramelidae	Perameles	bougainville	Perameles_bougainville	223.9333333	226	226	12	NA	1.866666667	4	726.01	62	60.59	242.5	1460	2117	0.25	NA	100	170	NA	NA	48.9	70	NA	NA	0.34
Peramelemorphia	Peramelidae	Perameles	eremiana	Perameles_eremiana_�	499.99	NA	NA	NA	NA	2	NA	NA	NA	NA	NA	NA	NA	NA	NA	NA	NA	NA	NA	NA	NA	NA	NA	NA
Peramelemorphia	Peramelidae	Perameles	fasciata	Perameles_fasciata_�	NA	NA	NA	NA	NA	NA	NA	NA	NA	NA	NA	NA	NA	NA	NA	NA	NA	NA	NA	NA	NA	NA	NA	NA
Peramelemorphia	Peramelidae	Perameles	gunnii	Perameles_gunnii	852.01	783	750	12.3	NA	2.37	3.8	706.16	58.99666667	73.66666667	101.3333333	730	1776.333333	0.236666667	81.75	178.3966667	510	NA	61	34.75	75	380.09	NA	5.606666667
Peramelemorphia	Peramelidae	Perameles	myosuros	Perameles_myosuros_�	NA	NA	NA	NA	NA	NA	NA	NA	NA	NA	NA	NA	NA	NA	NA	NA	NA	NA	NA	NA	NA	NA	NA	NA
Peramelemorphia	Peramelidae	Perameles	nasuta	Perameles_nasuta	787.2966667	873.5	1050.333333	12.24666667	NA	2.713333333	2.92	679.14	63.33333333	53	135	NA	2299.5	0.245	72.5	128.02	450	4	NA	NA	NA	316.5433333	1.38	0.8
Peramelemorphia	Peramelidae	Perameles	notina	Perameles_notina_�	NA	NA	NA	NA	NA	NA	NA	NA	NA	NA	NA	NA	NA	NA	NA	NA	NA	NA	NA	NA	NA	NA	NA	NA
Peramelemorphia	Peramelidae	Perameles	pallescens	Perameles_pallescens	NA	NA	NA	NA	NA	NA	NA	NA	NA	NA	NA	NA	NA	NA	NA	NA	NA	NA	NA	NA	NA	NA	NA	NA
Peramelemorphia	Peramelidae	Perameles	papillon	Perameles_papillon_�	NA	NA	NA	NA	NA	NA	NA	NA	NA	NA	NA	NA	NA	NA	NA	NA	NA	NA	NA	NA	NA	NA	NA	NA
Peramelemorphia	Peroryctidae	Echymipera	clara	Echymipera_clara	1216.036667	983	1490	NA	NA	1.966666667	1.93	NA	NA	119.86	NA	NA	NA	NA	NA	NA	NA	NA	NA	NA	NA	NA	NA	NA
Peramelemorphia	Peroryctidae	Echymipera	davidi	Echymipera_davidi	883.525	NA	NA	NA	NA	NA	NA	NA	NA	NA	NA	NA	NA	NA	NA	NA	NA	NA	NA	NA	NA	NA	NA	NA
Peramelemorphia	Peroryctidae	Echymipera	echinista	Echymipera_echinista	1102.305	NA	NA	NA	NA	NA	NA	NA	NA	NA	NA	NA	NA	NA	NA	NA	NA	NA	NA	NA	NA	NA	NA	NA
Peramelemorphia	Peroryctidae	Echymipera	kalubu	Echymipera_kalubu	752.4433333	642.5	1236.5	13.01333333	NA	2.083333333	1.93	NA	12	119.9066667	NA	NA	985.5	NA	NA	NA	NA	NA	NA	NA	NA	353.34	NA	0.85
Peramelemorphia	Peroryctidae	Echymipera	rufescens	Echymipera_rufescens	1142.493333	1137.5	1731.25	NA	NA	2.193333333	1.5	402.82	70	NA	135	NA	1095	NA	NA	NA	NA	NA	NA	NA	NA	445.9933333	NA	NA
Peramelemorphia	Peroryctidae	Microperoryctes	aplini	Microperoryctes_aplini	79.3	NA	NA	NA	NA	NA	NA	NA	NA	NA	NA	NA	NA	NA	NA	NA	NA	NA	NA	NA	NA	NA	NA	NA
Peramelemorphia	Peroryctidae	Microperoryctes	longicauda	Microperoryctes_longicauda	519.69	599	478	NA	NA	2.5	NA	NA	NA	NA	NA	NA	NA	NA	NA	NA	NA	NA	NA	NA	NA	NA	NA	NA
Peramelemorphia	Peroryctidae	Microperoryctes	murina	Microperoryctes_murina	523.545	NA	NA	NA	NA	NA	NA	NA	NA	NA	NA	NA	NA	NA	NA	NA	NA	NA	NA	NA	NA	NA	NA	NA
Peramelemorphia	Peroryctidae	Microperoryctes	ornata	Microperoryctes_ornata	NA	NA	NA	NA	NA	NA	NA	NA	NA	NA	NA	NA	NA	NA	NA	NA	NA	NA	NA	NA	NA	NA	NA	NA
Peramelemorphia	Peroryctidae	Microperoryctes	papuanus	Microperoryctes_papuanus	161.25	144	NA	NA	NA	1	1	NA	NA	NA	NA	NA	NA	NA	NA	NA	NA	NA	NA	NA	NA	NA	NA	NA
Peramelemorphia	Peroryctidae	Peroryctes	broadbenti	Peroryctes_broadbenti	4800	1170	3900	12	NA	1.76	NA	NA	NA	NA	NA	NA	NA	NA	NA	NA	NA	NA	NA	NA	NA	NA	NA	NA
Peramelemorphia	Peroryctidae	Peroryctes	raffrayana	Peroryctes_raffrayana	790.3133333	800	860	15	NA	1.97	NA	450.51	60	NA	90	NA	1204.5	NA	NA	NA	NA	NA	NA	NA	NA	NA	NA	NA
Peramelemorphia	Peroryctidae	Rhynchomeles	prattorum	Rhynchomeles_prattorum	838.24	NA	NA	NA	NA	NA	NA	NA	NA	NA	NA	NA	NA	NA	NA	NA	NA	NA	NA	NA	NA	NA	NA	NA
Peramelemorphia	Thylacomyidae	Macrotis	lagotis	Macrotis_lagotis	1196.86	1050	2800	15.2	NA	1.656666667	4	1183.86	110.2333333	174.9	165.4466667	912.5	3139	NA	NA	NA	NA	NA	NA	25	95	394.5833333	1.04	0.08
Peramelemorphia	Thylacomyidae	Macrotis	leucura	Macrotis_leucura	359.085	311	400	21	NA	2	NA	NA	86.5	NA	NA	NA	NA	NA	NA	NA	NA	NA	NA	NA	NA	NA	NA	NA
